# Supplementary material for: Comprehensive comparative-genomic analysis of Type 2 toxin-antitoxin systems and related mobile stress response systems in prokaryotes
Source: Biol Direct. 2009 Jun 3;4:19. doi: 10.1186/1745-6150-4-19 (PMC2701414; doi:10.1186/1745-6150-4-19)
Supplement: Additional file 1 — The list of 315 adjacent pairs of COGs. This file contains the list of 315 adjacent pairs of COGs that were further analyzed on a case by case basis for prediction of TAS (approach 1) as described in the Methods section. [file 1745-6150-4-19-S1.xls]

## Sheet: Sheet1
COG01487	11499074	Predicted nucleic acid-binding protein, contains PIN domain	COG05450	17934913	Transcription regulator of the Arc/MetJ class
COG01848	14600586	Predicted nucleic acid-binding protein, contains PIN domain	COG08614	31791934	COG4691 CooG LIKE dna-BINDING_Unsupervised COG
COG01708	14600386	Predicted nucleotidyltransferases	COG02250	14600946	SNAD_Uncharacterized conserved protein related to C-terminal domain of eukaryotic chaperone, SACSIN
COG04679	27377224	RecB-like nuclease_Phage-related protein	COG05606	27377225	Uncharacterized conserved small protein
COG00640	50085009	Transcriptional regulator containing HTH domain, ArsR family	COG03832	50083939	TBP-like fold, mobile operon / Cyclase/dehydratase family_Uncharacterized conserved protein
COG05302	26245972	Post-segregation antitoxin (ccd killing mechanism protein) encoded by the F plasmid	COG09434	26245973	Unsupervised COG
COG02026	14602207	RelE_Cytotoxic translational repressor of toxin-antitoxin stability system	COG07997	20091001	Unsupervised COG
COG03668	17934985	ParE_Plasmid stabilization system protein	COG09004	15830322	Unsupervised COG
COG01487	11499074	Predicted nucleic acid-binding protein, contains PIN domain	COG04710	17934585	Predicted DNA-binding protein with an HTH domain
COG01669	11499276	Nucleotidyltransferase	COG02361	17936208	Uncharacterized conserved protein
COG01598	11498677	hicB see COG01724_Predsicted nuclease (RNAse H fold)	COG01724	33596693	hicA see COG01598_Predicted periplasmic or secreted lipoprotein
COG03636	23465886	Predicted transcriptional regulator	COG03657	16127268	RecB-like nuclease_Uncharacterized protein conserved in bacteria
COG03093	50085292	Plasmid maintenance system antidote protein	COG03549	50085293	Plasmid maintenance system killer protein
COG02944	50084900	Predicted transcriptional regulator	COG06187	33601719	Unsupervised COG
COG01487	11499074	Predicted nucleic acid-binding protein, contains PIN domain	COG04456	16124288	Virulence-associated protein or related protein
COG03742	16124892	Uncharacterized protein conserved in bacteria	COG04423	31791790	Uncharacterized protein conserved in bacteria
COG02161	17935904	Antitoxin of toxin-antitoxin stability system	COG03668	17934985	ParE_Plasmid stabilization system protein
COG01708	14600386	Predicted nucleotidyltransferases	COG02445	15606770	SNAD_Uncharacterized conserved protein
COG03609	14601442	Predicted transcriptional regulators containing the CopG/Arc/MetJ DNA-binding domain	COG03668	17934985	ParE_Plasmid stabilization system protein
COG01848	14600586	Predicted nucleic acid-binding protein, contains PIN domain	COG02002	14602188	Transcriptional regulator AbrB
COG02026	14602207	Cytotoxic translational repressor of toxin-antitoxin stability system	COG02161	17935904	Antitoxin of toxin-antitoxin stability system
COG10189	37524553	Unsupervised COG	COG15767	37524552	MazE-like_Unsupervised COG
COG00640	50085009	Transcriptional regulator containing HTH domain, ArsR family	COG00701	15606579	Predicted permease
COG00296	15606119	1,4-alpha-glucan branching enzyme	COG01523	17937769	Type II secretory pathway, pullulanase PulA or related glycosidase
COG00065	50083710	3-isopropylmalate dehydratase large subunit	COG00066	50083712	3-isopropylmalate dehydratase small subunit
COG00175	50084046	3'-phosphoadenosine 5'-phosphosulfate sulfotransferase (PAPS reductase)/FAD synthetase or related enzyme	COG02895	50084272	GTPases - Sulfate adenylate transferase subunit 1
COG00043	14601493	3-polyprenyl-4-hydroxybenzoate decarboxylase or related decarboxylase	COG00163	14601535	3-polyprenyl-4-hydroxybenzoate decarboxylase
COG00765	50084481	ABC-type amino acid transport system, permease component	COG01126	50084481	ABC-type polar amino acid transport system, ATPase component
COG00577	50086114	ABC-type antimicrobial peptide transport system, permease component	COG01361	11497830	S-layer domain
COG04160	17935771	ABC-type arginine/histidine transport system, permease component	COG04215	17935770	ABC-type arginine transport system, permease component
COG04172	50084336	ABC-type cobalt transport system, ATPase component	COG04239	50084335	ABC-type uncharacterized transport system, permease component
COG00619	14601878	ABC-type cobalt transport system, permease component CbiQ or related transporter	COG01122	14601145	ABC-type cobalt transport system, ATPase component
COG00444	14600614	ABC-type dipeptide/oligopeptide/nickel transport system, ATPase component	COG04608	14600613	ABC-type oligopeptide transport system, ATPase component
COG00444	14600614	ABC-type dipeptide/oligopeptide/nickel transport system, ATPase component	COG01124	17936395	ABC-type dipeptide/oligopeptide/nickel transport system, ATPase component
COG01178	14601590	ABC-type Fe3+ transport system, permease component	COG01840	14601589	ABC-type Fe3+ transport system, periplasmic component
COG00609	50084175	ABC-type Fe3+-siderophore transport system, permease component	COG01120	14601161	ABC-type cobalamin/Fe3+-siderophores transport system, ATPase component
COG01135	50085192	ABC-type metal ion transport system, ATPase component	COG02011	50085193	ABC-type metal ion transport system, permease component
COG01464	50085191	ABC-type metal ion transport system, periplasmic component/surface antigen	COG02011	50085193	ABC-type metal ion transport system, permease component
COG01108	50083458	ABC-type Mn2+/Zn2+ transport system, permease component	COG01121	50083459	ABC-type Mn/Zn transport system, ATPase component
COG01131	50085362	ABC-type multidrug transport system, ATPase component	COG01725	30019506	no, interesting genome context (bacteriocin export)_Transcriptional regulator (GntR family)
COG01131	50085362	ABC-type multidrug transport system, ATPase component	COG01277	14600735	ABC-type transport system involved in multi-copper enzyme maturation, permease component
COG00842	50085363	ABC-type multidrug transport system, permease component	COG01131	50085362	ABC-type multidrug transport system, ATPase component
COG00715	50083331	ABC-type nitrate/sulfonate/bicarbonate transport system, periplasmic component	COG01116	50083328	ABC-type nitrate/sulfonate/bicarbonate transport system, ATPase component
COG00600	50083329	ABC-type nitrate/sulfonate/bicarbonate transport system, permease component	COG01116	50083328	ABC-type nitrate/sulfonate/bicarbonate transport system, ATPase component
COG00600	50083329	ABC-type nitrate/sulfonate/bicarbonate transport system, permease component	COG00715	50083331	ABC-type nitrate/sulfonate/bicarbonate transport system, periplasmic component
COG04166	50084333	ABC-type oligopeptide transport system, periplasmic component	COG04174	50084334	ABC-type uncharacterized transport system, permease component
COG00226	50084401	ABC-type phosphate transport system, periplasmic component	COG06804	15642452	Unsupervised COG
COG01125	11498586	ABC-type proline/glycine betaine transport system, ATPase component	COG01174	11498584	ABC-type proline/glycine betaine transport system, permease component
COG04175	17934801	ABC-type proline/glycine betaine transport system, ATPase component	COG04176	17934802	ABC-type proline/glycine betaine transport system, permease component
COG02113	17934803	ABC-type proline/glycine betaine transport system, periplasmic component	COG04176	17934802	ABC-type proline/glycine betaine transport system, permease component
COG01174	11498584	ABC-type proline/glycine betaine transport system, permease component	COG01732	11498587	Periplasmic glycine betaine/choline-binding (lipo)protein of an ABC-type transport system (osmoprotectant binding protein)
COG01176	50083515	ABC-type spermidine/putrescine transport system, permease component I	COG01177	14601088	ABC-type spermidine/putrescine transport system, permease component II
COG01129	17933984	ABC-type sugar transport system, ATPase component	COG01172	17933983	Ribose/xylose/arabinose/galactoside ABC-type transport system, permease component
COG01129	17933984	ABC-type sugar transport system, ATPase component	COG01879	17933982	ABC-type sugar transport system, periplasmic component, contains N-terminal xre family HTH domain
COG01129	17933984	ABC-type sugar transport system, ATPase component	COG04214	17936229	ABC-type xylose transport system, permease component
COG00395	14600402	ABC-type sugar transport system, permease component	COG01175	14600401	ABC-type sugar transport system, permease component
COG01118	50085669	ABC-type sulfate/molybdate transport system, ATPase component	COG01178	14601590	ABC-type Fe3+ transport system, permease component
COG00755	14600426	ABC-type transport system involved in cytochrome c biogenesis, permease component	COG01333	15607043	ResB protein required for cytochrome c biosynthesis
COG00767	50086238	ABC-type transport system involved in resistance to organic solvents, permease component	COG01463	50086237	ABC-type transport system involved in resistance to organic solvents, periplasmic component
COG03845	50083487	ABC-type uncharacterized transport system, ATPase component	COG04603	50083488	ABC-type uncharacterized transport system, permease component
COG04174	50084334	ABC-type uncharacterized transport system, permease component	COG04239	50084335	ABC-type uncharacterized transport system, permease component
COG00236	50083804	Acyl carrier protein	COG00304	50083816	3-oxoacyl-(acyl-carrier-protein) synthase
COG01788	50084623	Acyl CoA:acetate/3-ketoacid CoA transferase, alpha subunit	COG02057	50084624	Acyl CoA:acetate/3-ketoacid CoA transferase, beta subunit
COG01529	14600909	Aerobic-type carbon monoxide dehydrogenase, large subunit CoxL/CutL homolog	COG02080	14601917	Aerobic-type carbon monoxide dehydrogenase, small subunit CoxS/CutS homolog
COG01319	14601920	Aerobic-type carbon monoxide dehydrogenase, middle subunit CoxM/CutM homolog	COG02080	14601917	Aerobic-type carbon monoxide dehydrogenase, small subunit CoxS/CutS homolog
COG01319	14601920	Aerobic-type carbon monoxide dehydrogenase, middle subunit CoxM/CutM homolog	COG01529	14600909	Aerobic-type carbon monoxide dehydrogenase, large subunit CoxL/CutL homolog
COG01984	50085597	Allophanate hydrolase subunit 2	COG02049	50085597	Allophanate hydrolase subunit 1
COG01073	50084954	alpha/beta superfamily hydrolase	COG02931	15606363	RTX toxins or related Ca2+-binding protein
COG01501	17936996	Alpha-glucosidase, family 31 of glycosyl hydrolase	COG02211	16077683	Na+/melibiose symporter or related transporter
COG00383	15613351	Alpha-mannosidase	COG01299	50085129	Phosphotransferase system, fructose-specific IIC component
COG00308	50085143	Aminopeptidase N	COG00641	11499786	Arylsulfatase regulator (Fe-S oxidoreductase)
COG00004	50083523	Ammonia permease	COG00347	50083522	Nitrogen regulatory protein PII
COG00243	50085048	Anaerobic dehydrogenase, typically selenocysteine-containing	COG07212	15792826	Unsupervised COG
COG00147	50083571	Anthranilate/para-aminobenzoate synthases component I	COG00512	50085543	Anthranilate/para-aminobenzoate synthases component II
COG01366	50086036	Anti-anti-sigma regulatory factor (antagonist of anti-sigma factor)	COG02172	30019158	Anti-sigma regulatory factor (Ser/Thr protein kinase)
COG00641	11499786	Arylsulfatase regulator (Fe-S oxidoreductase)	COG03119	50084760	Arylsulfatase A or related enzyme
COG01192	50083431	ATPase involved in chromosome partitioning, ParA family	COG02253	23466016	Uncharacterized conserved protein
COG01192	50083431	ATPase involved in chromosome partitioning, ParA family	COG11003	17937627	Unsupervised COG
COG01192	50083431	ATPase involved in chromosome partitioning, ParA family	COG01475	50085456	Stage 0 sporulation protein J (antagonist of Soj), contain ParB-like nuclease domain or related protein
COG00464	14601103	ATPase of the AAA+ class	COG14361	17230805	Unsupervised COG
COG01793	14601181	ATP-dependent DNA ligase	COG03285	17938321	Predicted eukaryotic-type DNA primase
COG00507	50083655	ATP-dependent exoDNAse (exonuclease V), alpha subunit - helicase superfamily I member	COG17300	17938544	Unsupervised COG
COG01775	11499539	Benzoyl-CoA reductase/2-hydroxyglutaryl-CoA dehydratase subunit, BcrC/BadD/HgdB	COG01924	15605817	Activator of 2-hydroxyglutaryl-CoA dehydratase (HSP70-class ATPase domain)
COG00511	50084890	Biotin carboxyl carrier protein	COG05016	15606669	Pyruvate/oxaloacetate carboxyltransferase
COG00439	50084889	Biotin carboxylase	COG00458	50085901	Carbamoylphosphate synthase large subunit
COG00439	50084889	Biotin carboxylase	COG00511	50084890	Biotin carboxyl carrier protein
COG02217	50085487	Cation transport ATPase	COG08273	31792157	Unsupervised COG
COG02993	17935435	Cbb3-type cytochrome oxidase, cytochrome c subunit	COG04736	17935434	Cbb3-type cytochrome oxidase, subunit 3
COG02993	17935435	Cbb3-type cytochrome oxidase, cytochrome c subunit	COG03278	17935436	Cbb3-type cytochrome oxidase, subunit 1
COG00517	50084653	CBS domain	COG02823	50084327	Predicted periplasmic or secreted lipoprotein
COG00517	50084653	CBS domain	COG00794	50084653	Predicted sugar phosphate isomerase involved in capsule formation
COG00542	50084451	Class III stress response-related ATPase, ClpC	COG03520	50085752	Uncharacterized protein conserved in bacteria
COG01429	17936679	Cobalamin biosynthesis protein CobN or related Mg-chelatases	COG04744	20089243	Uncharacterized conserved protein
COG00234	50085882	Co-chaperonin GroES (HSP10)	COG00459	50085266	Chaperonin GroEL (HSP60 family)
COG02608	50085488	Copper-ion-binding protein	COG03136	50086417	Uncharacterized membrane protein required for alginate biosynthesis
COG01857	14601276	CRISPR system related protein	COG08344	14521231	Unsupervised COG
COG01688	14601275	CRISPR system related protein, RAMP superfamily	COG01857	14601276	CRISPR system related protein
COG01203	50085558	CRISPR-associated helicase Cas3	COG02254	14601272	Predicted HD superfamily hydrolase, possibly a nuclease
COG01343	11499460	CRISPR-associated protein Cas2	COG01518	50085564	CRISPR-associated protein Cas1
COG01271	50084902	Cytochrome bd-type quinol oxidase, subunit 1	COG01294	50084901	Cytochrome bd-type quinol oxidase, subunit 2
COG01294	50084901	Cytochrome bd-type quinol oxidase, subunit 2	COG02210	15605893	Peroxiredoxin family protein
COG01181	50084464	D-alanine-D-alanine ligase or related ATP-grasp enzyme	COG01254	14601505	Acylphosphatase
COG00644	50083814	Dehydrogenase (flavoprotein)	COG02440	50084837	Ferredoxin-like protein
COG00847	50084331	DNA polymerase III, epsilon subunit or related 3'-5' exonuclease	COG02905	15607061	Signal-transduction protein containing cAMP-binding, CBS and nucleotidyltransferase domains
COG00358	50085933	DNA primase (bacterial type)	COG04974	50083543	Site-specific recombinase XerD
COG01484	15606240	DNA replication protein	COG06413	17938551	transposase_Unsupervised COG
COG01674	50084101	DNA segregation ATPase FtsK/SpoIIIE or related protein	COG07894	38233161	Unsupervised COG
COG00484	50085980	DnaJ-class molecular chaperone with C-terminal Zn finger domain	COG01053	50084703	Succinate dehydrogenase/fumarate reductase, flavoprotein subunit
COG02025	50085723	Electron transfer flavoprotein, alpha subunit	COG02086	50085724	Electron transfer flavoprotein, beta subunit
COG00657	50084328	Esterase/lipase	COG08350	50084045	no_Uncharacterized protein UPF0089 family; contains a peptide condensation domain
COG03712	50084353	Fe2+-dicitrate sensor, membrane component	COG04773	50084699	Outer membrane receptor for ferric coprogen and ferric-rhodotorulic acid
COG00247	50084702	Fe-S oxidoreductase	COG02181	14600449	Nitrate reductase gamma subunit
COG00247	50084702	Fe-S oxidoreductase	COG00277	50083399	FAD/FMN-containing dehydrogenase
COG01256	15606764	Flagellar hook-associated protein	COG01749	15606898	Flagellar hook protein FlgE
COG01291	15606306	Flagellar motor component	COG01360	15606304	Flagellar motor protein
COG01018	50083342	Flavodoxin reductases (ferredoxin-NADPH reductases) family 1	COG04638	50083481	Phenylpropionate dioxygenase or related ring-hydroxylating dioxygenases, large terminal subunit
COG02064	14601913	Flp pilus assembly protein TadC	COG04965	17934134	Flp pilus assembly protein TadB
COG04962	17934135	Flp pilus assembly protein, ATPase CpaF	COG04965	17934134	Flp pilus assembly protein TadB
COG04964	17934138	Flp pilus assembly protein, secretin CpaC	COG05461	17934137	Type IV pili component
COG03291	11497891	FOG: PKD repeat	COG03979	30018742	Uncharacterized conserved protein, containing bacterial Ig-like
COG01520	50083800	FOG: WD40-like repeat	COG03291	11497891	FOG: PKD repeat
COG01229	11499514	Formylmethanofuran dehydrogenase subunit A	COG02218	50085605	Formylmethanofuran dehydrogenase subunit C
COG01029	15606742	Formylmethanofuran dehydrogenase subunit B	COG01153	11499512	Formylmethanofuran dehydrogenase subunit D
COG01113	50083407	Gamma-aminobutyrate permease or related permease	COG02171	50085672	Tetrahydrodipicolinate N-succinyltransferase
COG00069	50085073	Glutamate synthase domain 2	COG00070	50086330	Glutamate synthase domain 3
COG00404	50085627	Glycine cleavage system T protein (aminomethyltransferase)	COG00446	50084195	NAD(FAD)-dependent dehydrogenase
COG00463	50083366	Glycosyltransferase	COG09829	32265568	Unsupervised COG
COG00463	50083366	Glycosyltransferase	COG01216	50083373	Predicted glycosyltransferases
COG01401	15606070	GTPase subunit of restriction endonuclease	COG13020	15898170	Unsupervised COG
COG01413	30020290	HEAT repeats containing protein	COG02206	17936174	Metal dependent phosphohydrolase, HD-GYP family
COG00843	50085511	Heme/copper-type cytochrome/quinol oxidases, subunit 1	COG01622	50085510	Heme/copper-type cytochrome/quinol oxidases, subunit 2
COG00843	50085511	Heme/copper-type cytochrome/quinol oxidases, subunit 1	COG01845	50085512	Heme/copper-type cytochrome/quinol oxidase, subunit 3
COG02831	50084146	Hemolysin activation/secretion protein	COG03210	50084147	Large exoprotein involved in heme utilization or adhesion
COG00475	50083664	Kef-type K+ transport system, membrane component	COG01226	50083664	Kef-type K+ transport system, predicted NAD-binding component
COG04886	30018740	Leucine-rich repeat (LRR) protein	COG14484	26989013	no, phage_Unsupervised COG
COG04886	30018740	Leucine-rich repeat (LRR) protein	COG17124	26987090	Unsupervised COG
COG00662	15606035	Mannose-6-phosphate isomerase	COG00836	50083377	Mannose-1-phosphate guanylyltransferase
COG01473	17936607	Metal-dependent amidase/aminoacylase/carboxypeptidase	COG02978	15613429	Putative p-aminobenzoyl-glutamate transporter
COG01352	11498642	Methylase of chemotaxis methyl-accepting protein	COG02201	11498646	Chemotaxis response regulator containing a CheY-like receiver domain and a methylesterase domain
COG00714	50085313	MoxR-like ATPase	COG03552	14601922	Protein containing von Willebrand factor type A (vWA) domain
COG00714	50085313	MoxR-like ATPase	COG01721	50085312	Uncharacterized conserved protein (some members contain a von Willebrand factor type A (vWA) domain)
COG04228	33602591	Mu-like prophage DNA circulation protein	COG04379	33602590	Mu-like prophage tail protein gpP
COG04379	33602590	Mu-like prophage tail protein gpP	COG04384	33602589	Mu-like prophage protein gp45
COG01006	50083635	Multisubunit Na+/H+ antiporter, MnhC subunit	COG02111	50083636	Multisubunit Na+/H+ antiporter, MnhB subunit
COG00651	50083634	Multisubunit Na+/H+ antiporter, MnhD subunit	COG01006	50083635	Multisubunit Na+/H+ antiporter, MnhC subunit
COG00651	50083634	Multisubunit Na+/H+ antiporter, MnhD subunit	COG01863	50083633	Multisubunit Na+/H+ antiporter, MnhE subunit
COG01863	50083633	Multisubunit Na+/H+ antiporter, MnhE subunit	COG02212	50083632	Multisubunit Na+/H+ antiporter, MnhF subunit
COG01320	50083631	Multisubunit Na+/H+ antiporter, MnhG subunit	COG02212	50083632	Multisubunit Na+/H+ antiporter, MnhF subunit
COG01320	50083631	Multisubunit Na+/H+ antiporter, MnhG subunit	COG01563	15668613	Predicted subunit of the Multisubunit Na+/H+ antiporter
COG00446	50084195	NAD(FAD)-dependent dehydrogenase	COG03383	50085627	Uncharacterized anaerobic dehydrogenase
COG01251	50085049	NAD(P)H-nitrite reductase	COG01733	50084628	no_Predicted transcriptional regulator
COG01008	50083960	NADH dehydrogenase subunit M	COG01009	50083636	NADH dehydrogenase subunit L (or Multisubunit Na+/H+ antiporter, MnhA subunit)
COG00493	50084346	NADPH-dependent glutamate synthase beta chain or related oxidoreductase	COG01902	50083932	NADH:flavin oxidoreductase, Old Yellow Enzyme family
COG00374	15606078	Ni,Fe-hydrogenase I large subunit	COG01740	15606077	Ni,Fe-hydrogenase I small subunit
COG00347	50083522	Nitrogen regulatory protein PII	COG01348	27376880	Nitrogenase subunit NifH (ATPase)
COG00347	50083522	Nitrogen regulatory protein PII	COG02710	27376854	Nitrogenase molybdenum-iron protein, alpha or beta chains
COG02710	27376854	Nitrogenase molybdenum-iron protein, alpha or beta chains	COG15176	20090073	Nitrogenase component 1 delta subunit
COG01348	27376880	Nitrogenase subunit NifH (ATPase)	COG02710	27376854	Nitrogenase molybdenum-iron protein, alpha or beta chains
COG00145	14601338	N-methylhydantoinase A/acetone carboxylase, beta subunit	COG00146	14601339	N-methylhydantoinase B/acetone carboxylase, alpha subunit
COG04495	30019072	no, ???_Uncharacterized protein conserved in bacteria	COG13871	15613542	no_Unsupervised COG
COG03795	17934759	no, interesting context_Uncharacterized protein conserved in bacteria	COG04941	27375196	Predicted RNA polymerase sigma factor containing a TPR repeat domain
COG06388	27377771	No, problems with COG_Unsupervised COG	COG10747	24373006	Unsupervised COG
COG03710	15614340	no_DNA-binding winged-HTH domains	COG03903	16077681	Predicted ATPase
COG03710	15614340	no_DNA-binding winged-HTH domains	COG05616	33602676	Predicted integral membrane protein
COG04742	11497722	no_Predicted transcriptional regulator	COG15044	20089365	Unsupervised COG
COG04104	50083346	no_Uncharacterized conserved protein	COG10778	17936723	Unsupervised COG
COG01376	50084010	no_Uncharacterized erfK/srfK family protein, probably secreted	COG03409	50085556	Putative peptidoglycan-binding domain-containing protein
COG03430	11498696	no_Uncharacterized protein conserved in archaea	COG15023	20089119	Unsupervised COG
COG03455	50085762	no_Uncharacterized protein conserved in bacteria	COG03522	50085761	Uncharacterized protein conserved in bacteria
COG03455	50085762	no_Uncharacterized protein conserved in bacteria	COG03523	50085750	Uncharacterized protein conserved in bacteria
COG01020	50085827	Non-ribosomal peptide synthetase modules or related protein	COG03321	17937379	Polyketide synthase modules or related protein
COG01020	50085827	Non-ribosomal peptide synthetase modules or related protein	COG03319	30020587	Thioesterase domains of type I polyketide synthases or non-ribosomal peptide synthetases
COG00389	50083505	Nucleotidyltransferase/DNA polymerase involved in DNA repair	COG00587	50085210	DNA polymerase III, alpha subunit
COG00389	50083505	Nucleotidyltransferase/DNA polymerase involved in DNA repair	COG04544	17936941	Uncharacterized conserved protein
COG03637	17935038	Opacity protein or related surface antigens	COG04571	17935046	Outer membrane protease
COG03121	50083409	P pilus assembly protein, chaperone PapD	COG03539	50083408	P pilus assembly protein, pilin FimA
COG03121	50083409	P pilus assembly protein, chaperone PapD	COG03188	50083410	P pilus assembly protein, porin PapC
COG03188	50083410	P pilus assembly protein, porin PapC	COG03539	50083408	P pilus assembly protein, pilin FimA
COG00036	50083912	Pentose-5-phosphate-3-epimerase	COG00698	15606395	Ribose 5-phosphate isomerase RpiB
COG00823	50085692	Periplasmic component of the Tol biopolymer transport system	COG01277	14600735	ABC-type transport system involved in multi-copper enzyme maturation, permease component
COG01596	50083363	Periplasmic protein involved in polysaccharide export	COG03206	50083361	Uncharacterized protein involved in exopolysaccharide biosynthesis
COG00810	50083745	Periplasmic protein TonB, links inner and outer membranes	COG00848	50083747	Biopolymer transport protein
COG00616	50084405	Periplasmic serine protease (ClpP class)	COG05511	46578614	Bacteriophage capsid protein
COG03628	34495876	Phage baseplate assembly protein W	COG03948	34495877	Phage-related baseplate assembly protein
COG03628	34495876	Phage baseplate assembly protein W	COG04540	34495872	Phage P2 baseplate assembly protein gpV
COG03500	17934374	Phage protein D	COG06215	34496100	Unsupervised COG
COG03499	26246867	Phage protein U	COG03500	17934374	Phage protein D
COG03499	26246867	Phage protein U	COG05283	16079194	Phage-related tail protein
COG03497	17934370	Phage tail sheath protein FI	COG05912	39996079	no, phage_Unsupervised COG
COG03497	17934370	Phage tail sheath protein FI	COG03498	34495865	Phage tail tube protein FII
COG03498	34495865	Phage tail tube protein FII	COG06335	26246864	Unsupervised COG
COG03948	34495877	Phage-related baseplate assembly protein	COG04385	34495875	Bacteriophage P2-related tail formation protein
COG05283	16079194	Phage-related tail protein	COG09658	15831896	Unsupervised COG
COG04638	50083481	Phenylpropionate dioxygenase or related ring-hydroxylating dioxygenases, large terminal subunit	COG05517	50084613	Small subunit of phenylpropionate dioxygenase
COG00306	50084248	Phosphate/sulphate permease	COG02391	50084833	Predicted transporter component
COG01080	50085127	Phosphoenolpyruvate-protein kinase (PTS system EI component in bacteria)	COG01925	50086070	Phosphotransferase system HPr-related protein
COG00280	50083778	Phosphotransacetylase	COG00281	50083451	Malic enzyme
COG01440	30018967	Phosphotransferase system cellobiose-specific component IIB	COG01455	30018968	Phosphotransferase system cellobiose-specific component IIC
COG01440	30018967	Phosphotransferase system cellobiose-specific component IIB	COG01447	30018966	Phosphotransferase system cellobiose-specific component IIA
COG01455	30018968	Phosphotransferase system cellobiose-specific component IIC	COG02188	17934078	no_Transcriptional regulator, GntR family
COG01455	30018968	Phosphotransferase system cellobiose-specific component IIC	COG02723	17938174	Beta-glucosidase/6-phospho-beta-glucosidase/beta-galactosidase
COG01445	50085129	Phosphotransferase system fructose-specific component IIB	COG01762	17934246	Phosphotransferase system mannitol/fructose-specific IIA domain (Ntr-type)
COG02190	30022137	Phosphotransferase system IIA component	COG03711	30018965	Transcriptional antiterminator
COG01263	50084370	Phosphotransferase system IIC component, glucose/maltose/N-acetylglucosamine-specific	COG02190	30022137	Phosphotransferase system IIA component
COG01263	50084370	Phosphotransferase system IIC component, glucose/maltose/N-acetylglucosamine-specific	COG01264	30018816	Phosphotransferase system IIB component
COG01762	17934246	Phosphotransferase system mannitol/fructose-specific IIA domain (Ntr-type)	COG03711	30018965	Transcriptional antiterminator
COG01762	17934246	Phosphotransferase system mannitol/fructose-specific IIA domain (Ntr-type)	COG03414	15612754	Phosphotransferase system, galactitol-specific IIB component
COG01299	50085129	Phosphotransferase system, fructose-specific IIC component	COG01445	50085129	Phosphotransferase system fructose-specific component IIB
COG03414	15612754	Phosphotransferase system, galactitol-specific IIB component	COG03775	15612753	Phosphotransferase system, galactitol-specific IIC component
COG03444	16079760	Phosphotransferase system, mannose/fructose/N-acetylgalactosamine-specific component IIB	COG03715	16079759	Phosphotransferase system, mannose/fructose/N-acetylgalactosamine-specific component IIC
COG03715	16079759	Phosphotransferase system, mannose/fructose/N-acetylgalactosamine-specific component IIC	COG03716	16079758	Phosphotransferase system, mannose/fructose/N-acetylgalactosamine-specific component IID
COG02893	17933956	Phosphotransferase system, mannose/fructose-specific component IIA	COG03444	16079760	Phosphotransferase system, mannose/fructose/N-acetylgalactosamine-specific component IIB
COG03179	34495479	Predicted chitinase	COG06525	33601224	Unsupervised COG
COG05012	11497627	Predicted cobalamin binding protein	COG05598	13471284	Trimethylamine:corrinoid methyltransferase
COG05012	11497627	Predicted cobalamin binding protein	COG15043	20089346	Unsupervised COG
COG01033	11498071	Predicted exporters of the RND superfamily	COG01378	14600395	no_Predicted transcriptional regulators
COG01033	11498071	Predicted exporters of the RND superfamily	COG04447	30021533	Uncharacterized protein related to plant photosystem II stability/assembly factor
COG03162	50086427	Predicted membrane protein	COG04147	50086426	Sodium:solute symporter
COG01266	14600382	Predicted metal-dependent membrane protease	COG04743	20093251	Predicted membrane protein
COG00730	50083426	Predicted permease	COG03355	11499431	Predicted transcriptional regulator
COG00399	50083386	Predicted pyridoxal phosphate-dependent enzyme apparently involved in regulation of cell wall biogenesis	COG02244	50083367	Polysaccharide biosynthesis protein, Mvin family
COG00425	50083672	Predicted redox protein, regulator of disulfide bond formation	COG02210	15605893	Peroxiredoxin family protein
COG05501	15606861	Predicted secreted protein	COG05690	15606860	Unsupervised COG
COG01563	15668613	Predicted subunit of the Multisubunit Na+/H+ antiporter	COG02111	50083636	Multisubunit Na+/H+ antiporter, MnhB subunit
COG02409	14602104	Predicted transporter of the RND superfamily	COG08472	31791580	Unsupervised COG
COG02247	16080615	Putative cell wall-binding domain	COG03227	30018788	Zinc metalloprotease (elastase)
COG03409	50085556	Putative peptidoglycan-binding domain-containing protein	COG03704	17938753	Type IV secretory pathway, VirB6 component
COG00022	50084220	Pyruvate/2-oxoglutarate dehydrogenase complex, dehydrogenase (E1) component	COG00508	50084221	Pyruvate/2-oxoglutarate dehydrogenase complex, dihydrolipoamide acyltransferase (E2) component or related enzyme
COG00022	50084220	Pyruvate/2-oxoglutarate dehydrogenase complex, dehydrogenase (E1) component	COG01071	50084219	Pyruvate/2-oxoglutarate dehydrogenase complex, dehydrogenase (E1) component, eukaryotic type, alpha subunit
COG00508	50084221	Pyruvate/2-oxoglutarate dehydrogenase complex, dihydrolipoamide acyltransferase (E2) component or related enzyme	COG01249	50084222	Pyruvate/2-oxoglutarate dehydrogenase complex, dihydrolipoamide dehydrogenase (E3) component or related enzyme
COG00674	15606413	Pyruvate:ferredoxin oxidoreductase or related 2-oxoacid:ferredoxin oxidoreductase, alpha subunit	COG01013	14601428	Pyruvate:ferredoxin oxidoreductase or related 2-oxoacid:ferredoxin oxidoreductase, beta subunit
COG00674	15606413	Pyruvate:ferredoxin oxidoreductase or related 2-oxoacid:ferredoxin oxidoreductase, alpha subunit	COG01144	15606435	Pyruvate:ferredoxin oxidoreductase or related 2-oxoacid:ferredoxin oxidoreductase, delta subunit
COG00674	15606413	Pyruvate:ferredoxin oxidoreductase or related 2-oxoacid:ferredoxin oxidoreductase, alpha subunit	COG01014	14601429	Pyruvate:ferredoxin oxidoreductase or related 2-oxoacid:ferredoxin oxidoreductase, gamma subunit
COG01013	14601428	Pyruvate:ferredoxin oxidoreductase or related 2-oxoacid:ferredoxin oxidoreductase, beta subunit	COG01014	14601429	Pyruvate:ferredoxin oxidoreductase or related 2-oxoacid:ferredoxin oxidoreductase, gamma subunit
COG01014	14601429	Pyruvate:ferredoxin oxidoreductase or related 2-oxoacid:ferredoxin oxidoreductase, gamma subunit	COG04231	11498615	Indolepyruvate ferredoxin oxidoreductase, alpha and beta subunit
COG01180	14601133	Pyruvate-formate lyase-activating enzyme	COG01882	11499044	Pyruvate-formate lyase
COG00535	50085587	Radical SAM superfamily enzyme	COG01348	27376880	Nitrogenase subunit NifH (ATPase)
COG00467	14600939	RecA-superfamily ATPase implicated in signal transduction	COG01695	50083439	Predicted transcriptional regulator, PadR family
COG00467	14600939	RecA-superfamily ATPase implicated in signal transduction	COG14453	10803572	Unsupervised COG
COG00607	50084747	Rhodanese-related sulfurtransferase	COG00730	50083426	Predicted permease
COG02897	50086515	Rhodanese-related sulfurtransferase	COG05553	33599525	Predicted metal-dependent enzyme of the double-stranded beta helix superfamily
COG00209	50083945	Ribonucleotide reductase, alpha subunit	COG01372	14600939	Intein/homing endonuclease
COG00208	50083944	Ribonucleotide reductase, beta subunit	COG00209	50083945	Ribonucleotide reductase, alpha subunit
COG01172	17933983	Ribose/xylose/arabinose/galactoside ABC-type transport system, permease component	COG01879	17933982	ABC-type sugar transport system, periplasmic component, contains N-terminal xre family HTH domain
COG02894	50084104	Septum formation inhibitor-activating ATPase	COG04962	17934135	Flp pilus assembly protein, ATPase CpaF
COG03290	30018746	Signal transduction histidine kinase regulating citrate/malate metabolism	COG04565	30018747	Response regulator of citrate/malate metabolism
COG04974	50083543	Site-specific recombinase XerD	COG09683	26247134	Unsupervised COG
COG00668	50085013	Small-conductance mechanosensitive channel	COG16805	13472860	no, COG0668: Small-conductance mechanosensitive channel _Unsupervised COG
COG03764	30018864	Sortase (surface protein transpeptidase)	COG04932	30019042	Predicted outer membrane protein
COG00687	50085603	Spermidine/putrescine-binding periplasmic protein	COG01176	50083515	ABC-type spermidine/putrescine transport system, permease component I
COG00687	50085603	Spermidine/putrescine-binding periplasmic protein	COG01177	14601088	ABC-type spermidine/putrescine transport system, permease component II
COG06776	30018819	Spore germination protein GerAB	COG06781	30018820	Sporulation protein SpoVAF
COG06776	30018819	Spore germination protein GerAB	COG06782	30018818	Spore germination protein GerAC
COG06781	30018820	Sporulation protein SpoVAF	COG06782	30018818	Spore germination protein GerAC
COG02972	50083558	ST, see COG04753_Predicted signal transduction protein with a C-terminal ATPase domain	COG03279	50083559	Response regulator of the LytR/AlgR family
COG00515	50084517	ST_Serine/threonine protein kinase	COG02815	30021950	Uncharacterized protein conserved in bacteria
COG00515	50084517	ST_Serine/threonine protein kinase	COG01716	50083569	ST_FOG: FHA domain
COG01475	50085456	Stage 0 sporulation protein J (antagonist of Soj), contain ParB-like nuclease domain or related protein	COG05824	17937625	Unsupervised COG
COG01404	50084338	Subtilisin-like serine protease	COG08192	31792985	Unsupervised COG
COG01404	50084338	Subtilisin-like serine protease	COG05295	50084797	Autotransporter adhesin
COG01404	50084338	Subtilisin-like serine protease	COG15534	21243559	Unsupervised COG
COG00479	50085917	Succinate dehydrogenase/fumarate reductase, Fe-S protein subunit	COG01053	50084703	Succinate dehydrogenase/fumarate reductase, flavoprotein subunit
COG00524	50084531	Sugar kinase, ribokinase family	COG01349	50084242	no_Transcription regulator DeoR family
COG00210	50083638	Superfamily I DNA and RNA helicase	COG02887	17933949	RecB family exonuclease
COG01838	50083776	Tartrate dehydratase beta subunit/Fumarate hydratase class I, C-terminal domain	COG01951	50083776	Tartrate dehydratase alpha subunit/Fumarate hydratase class I, N-terminal domain
COG01063	50084223	Threonine dehydrogenase or related Zn-dependent dehydrogenase	COG01172	17933983	Ribose/xylose/arabinose/galactoside ABC-type transport system, permease component
COG01063	50084223	Threonine dehydrogenase or related Zn-dependent dehydrogenase	COG01211	50085134	4-diphosphocytidyl-2-methyl-D-erithritol synthase
COG03316	10957059	Transposase	COG05816	27376785	Unsupervised COG
COG03328	30021393	Transposase	COG08587	31792237	Unsupervised COG
COG03676	10803654	Transposase	COG06924	15894361	Unsupervised COG
COG01593	50086181	TRAP-type C4-dicarboxylate transport system, large permease component	COG03090	17936617	TRAP-type C4-dicarboxylate transport system, small permease component
COG01593	50086181	TRAP-type C4-dicarboxylate transport system, large permease component	COG04665	17937074	TRAP-type mannitol/chloroaromatic compound transport system, small permease component
COG04664	17937075	TRAP-type mannitol/chloroaromatic compound transport system, large permease component	COG04665	17937074	TRAP-type mannitol/chloroaromatic compound transport system, small permease component
COG00168	50084534	Trk-type K+ transport system, membrane component	COG00569	50084535	K+ transport system, NAD-binding component
COG00286	50086400	Type I restriction-modification system methyltransferase subunit	COG00732	50086399	Restriction endonuclease S subunit
COG00610	50086398	Type I site-specific restriction-modification system, R (restriction) subunit or related helicase	COG00732	50086399	Restriction endonuclease S subunit
COG01459	50083623	Type II secretory pathway, component PulF	COG02804	50083624	Type II secretory pathway, ATPase PulE/Tfp pilus assembly pathway, ATPase PilB
COG02165	50083667	Type II secretory pathway, pseudopilin PulG	COG04969	50085446	Tfp pilus assembly protein, major pilin PilA
COG00630	14600901	Type IV secretory pathway, VirB11 component, or related ATPase involved in archaeal flagella biosynthesis	COG01955	14601705	Archaeal flagella assembly protein J
COG00769	50084464	UDP-N-acetylmuramyl tripeptide synthase	COG01181	50084464	D-alanine-D-alanine ligase or related ATP-grasp enzyme
COG01079	50083489	Uncharacterized ABC-type transport system, permease component	COG04603	50083488	ABC-type uncharacterized transport system, permease component
COG01572	11499528	Uncharacterized conserved protein	COG03291	11497891	FOG: PKD repeat
COG02898	50085500	Uncharacterized conserved protein	COG10840	30019613	Unsupervised COG
COG03391	30019450	Uncharacterized conserved protein	COG06388	27377771	No, problems with COG_Unsupervised COG
COG03391	30019450	Uncharacterized conserved protein	COG15051	20089400	Unsupervised COG
COG03391	30019450	Uncharacterized conserved protein	COG15049	20089397	Unsupervised COG
COG05444	30021372	Uncharacterized conserved protein	COG13871	15613542	no_Unsupervised COG
COG00599	50084864	Uncharacterized homolog of gamma-carboxymuconolactone decarboxylase subunit	COG02084	50083327	3-hydroxyisobutyrate dehydrogenase or related beta-hydroxyacid dehydrogenase
COG03299	16078338	Uncharacterized homolog of phage Mu protein gp47	COG03778	33602586	Uncharacterized protein conserved in bacteria
COG03299	16078338	Uncharacterized homolog of phage Mu protein gp47	COG04381	33602588	Mu-like prophage protein gp46
COG02966	15612644	Uncharacterized membrane domain	COG03610	15612645	Uncharacterized membrane domain
COG04871	11499239	Uncharacterized protein conserved in archaea	COG10831	11497734	Unsupervised COG
COG03037	15612786	Uncharacterized protein conserved in bacteria	COG03414	15612754	Phosphotransferase system, galactitol-specific IIB component
COG03501	50083452	Uncharacterized protein conserved in bacteria	COG03628	34495876	Phage baseplate assembly protein W
COG03501	50083452	Uncharacterized protein conserved in bacteria	COG12180	17938038	Unsupervised COG
COG03516	50085757	Uncharacterized protein conserved in bacteria	COG03517	50085756	Uncharacterized protein conserved in bacteria
COG03518	50085754	Uncharacterized protein conserved in bacteria	COG03519	50085753	Uncharacterized protein conserved in bacteria
COG03519	50085753	Uncharacterized protein conserved in bacteria	COG03520	50085752	Uncharacterized protein conserved in bacteria
COG05689	15606859	Unsupervised COG	COG05690	15606860	Unsupervised COG
COG06335	26246864	Unsupervised COG	COG09658	15831896	Unsupervised COG
COG06594	15673182	Unsupervised COG	COG06614	15673337	no, secreted_Unsupervised COG
COG07202	29840045	Unsupervised COG	COG17316	29839973	Unsupervised COG
COG07525	28378973	Unsupervised COG	COG07754	28378972	Unsupervised COG
COG08323	31792230	Unsupervised COG	COG08325	31792229	Unsupervised COG
COG08511	31791353	Unsupervised COG	COG13379	31791356	Unsupervised COG
COG10023	15595840	Unsupervised COG	COG16157	15595839	Unsupervised COG
COG10172	34497558	Unsupervised COG	COG10173	15595580	Unsupervised COG
COG10515	15807693	Unsupervised COG	COG15063	20089448	Unsupervised COG
COG14093	37524806	Unsupervised COG	COG16411	37524807	Unsupervised COG
COG14362	17230807	Unsupervised COG	COG14363	17230809	Unsupervised COG
COG15049	20089397	Unsupervised COG	COG15051	20089400	Unsupervised COG
COG15171	20090021	Unsupervised COG	COG15172	20090022	Unsupervised COG
COG15352	20091401	Unsupervised COG	COG15353	20091402	Unsupervised COG
COG00407	50085555	Uroporphyrinogen-III decarboxylase	COG05012	11497627	Predicted cobalamin binding protein
COG00491	50083878	Zn-dependent hydrolase, including glyoxylases	COG00607	50084747	Rhodanese-related sulfurtransferase
