# Supplementary material for: Comprehensive comparative-genomic analysis of Type 2 toxin-antitoxin systems and related mobile stress response systems in prokaryotes
Source: Biol Direct. 2009 Jun 3;4:19. doi: 10.1186/1745-6150-4-19 (PMC2701414; doi:10.1186/1745-6150-4-19)
Supplement: Additional file 2 — Multiple alignment of representative sequences of COG5606. The alignment supports the analysis and description of the predicted RelE-COG5606 TAS [file 1745-6150-4-19-S2.zip › sup2.ali]

75674928|Alpha|Nitrobacter_winogradskyi_Nb-255		ELVHGSGNVFRDFGRD--DADL------------LQAKALMASEIIKILDDR----HWTTRKAEDATGISHADFSRIRRVNLGRFTLDRLMTILTLLGQEV-EVAVS-
116623275|Acido|Solibacter_usitatus_Ellin6076		DVVRGSGNVFRDLGRK--SADV------------DQLKAILAAEIIKVLDRQ----RLSVRSAHEFTGIAAADFSRIRNADLGRFTVDRLMTILNRLGSRV-EVRIS-
94971476|Acido|Acidobacteria_bacterium_Ellin345		PSHVTTGDIFDDLGFSPEEALE------------SKLKTEIWLAVIRRIEQK----KYRQADLVKLLQAHQPDVSNLLKGKVATMSITRLLQFAARLGLKA-QIRIS-
23130128|Nosto|Nostoc_punctiforme_PCC_73102		VFEESSGNVFADLGLE--DASE------------LFMRGKIGIQVLRLLSQR----NLKQREISELLGIPQPEVSHLMKGEFQRFSEGKLLIFLKRLDTEI-NLHLR-
119510576|Nosto|Nodularia_spumigena_CCY_9414		VFEESSGNVFADLGLS--DADE------------LFTRGKIGIQVLRLLKQR----NLKQREISKLLGIPQPEVSHLMKGEFQRFSEGKLLIFLKRLDTEI-TLHLR-
17228528|Nosto|Nostoc_sp-_PCC_7120			VFEESSGNVFADLGLS--NASE------------LFTRGKIGIQVLHLLKQR----NLKQREISELLGIPQSEVSHLMKGEFQRFSEGKLLIFLKRLDTEI-TLHLR-
75909895|Nosto|Anabaena_variabilis_ATCC_29413		VFEESSGNVFADLGLS--NASE------------LFTRGKIGIQVLRLLKQR----NLKQREISEILSIPQSEVSHLMKGEFQRFSEGKLLIFLKRLDTEI-TLHLR-
91781870|Betap|Burkholderia_xenovorans_LB400		HVTRPGANLFLELGFSAKEAKQLHAASQKQINDTRLLKEQLMTELSTWIEQH----HLKQAEAAEILMVSRPRVSDVVNKKTTKFTIDTLVEMMSRIGKPV-TLAVG-
118038598|Betap|Burkholderia_phytofirmans_PsJN		HVTRPGANLFLELGFSAEEAKRLHAASQKQINDTRLLKEQLMTELSTWIEQH----HLKQAEAAEILMVSRPRVSDVVNKKTTKFTIDTLVEMMSRIGKPV-TLAVG-
37528597|Gamma|Photorhabdus_luminescens_TTO1		RVTPAGHNIFSELGFTEQEAQQLHATSLREIENTLQIKEQLMEEITLWIADK----KMKQTEVATVLHISRPRVSDVVNKKVNKFTIDALVNMLTRIGKPV-QITVG-
62182382|Gamma|Salmonella_enterica_SC-B67		HVTPSGGNVFADLGFHKQDAEKFYADSLSEIENTLAIKQQLMEEITLWITRN----QMKQAEVATVLHISRPRVSDIVNKKCSKFTIDALVNMLSRIGKPV-RVTVG-
56415766|Gamma|Salmonella_enterica_ATCC_9150		HVTPSGGNVFADLGFHKQDAEKFYADSLNEIENTLAIKQQLMEEITLWITQN----QMKQVEVATVLHISRPRVSDVVNKKCSKFTIDALVNMLSRIGKPV-RVMVG-
16762224|Gamma|Salmonella_enterica_CT18			HVTPSGGNVFADLGFHKQDAEKFYADSLNEIENTLAIKQQLMEEITLWITQN----QMKQAEVATVLHISRPRVSDVVNKKCSKFTIDALVNMLSRIGKPV-RVMVG-
16767183|Gamma|Salmonella_typhimurium_LT2		HVTPSGGNVFADLGFHKQDAEKFYADSLNEIENTLAIKQQLMEEITLWITQN----QMKQAEVATVLHISRPRVSDVVNKKCSKFTIDALVNMLSRIGKPV-RVMVG-
116620069|Acido|Solibacter_usitatus_Ellin6076		KKPESYESVWDAIADTPGQAAN------------LRARAELMQQIAALVKRQ----GWTQVEAASHCGVTQPRMNDLLRGRVSRFSLDALVNISTALGCRV-RVDLE-
121608528|Betap|Verminephrobacter_eiseniae_EF01-2	TKIETFDSVWDAVADMSGQAAS------------LRARAEPMRQIAAVIEGN----DWAPSEAAMHCGVAPPRRDDLLRGRVSRCCLDALVNSATAMGCRV-HMDME-
28198867|Gamma|Xylella_fastidiosa_Temecula1		TKIETFNSVWDALADTPEQAAN------------LRARAELMRQIAAVIEAN----DWNQSQAATHCGVTQPRINDLLRGRISRFSLDALVNIATAIGRRV-HVKLE-
70733395|Gamma|Pseudomonas_fluorescens_Pf-5		PINQRFASVWDALEATPQEAAN------------MRLRAKLMLELGKTVQAW----GVSQKEAARRLNITQPRLNDVLSGKINKFSLDALVNLCEAAQLGV-DIHFD-
67155764|Gamma|Azotobacter_vinelandii_AvOP		TERQRFASVWDAIEDTPAEAEN------------MKLRAALMRAITEQAAAW----PGTDSDKARRLGITGPRFSNLKAGKINAFSLDALVAIAVAAGLSV-ALSIG-
77962874|Gamma|Yersinia_mollaretii_ATCC_43969		MNIQTFDSVWDAISETPEQAEN------------MKVRSMLIQALNAWIARK----GLTPAEAANALGITQPRVSELMHGKIQLFSIDKLVSIMATAGLHIGSIEIN-
15802545|Gamma|Escherichia_coli_O157-H7_EDL933		MKIETFDSVWDAVSDTPEQAEN------------MRIRAELVTIINNWIEQQ----GFSQAQAASALGVTQPRISELARGKIQIFSIDKLITMMAHAGLHIQRIEVQ-
82777426|Gamma|Shigella_dysenteriae_Sd197		MKIETFDSVWDAVSDTPEQAEN------------MRIRAELVTIINNWIEQQ----GFSQAQAASALGVTQPRISELARGKIQIFSIDKLITMMAHAGLHIQRIEIQ-
29171568|Gamma|Pseudomonas_syringae_DC3000		ESNQAFSSVWDALEDSPAEAEN------------MRIRSSLMSAIRDFIEVR----QLSQADAAQLFNVTQPRISELQRGKIDLFSVDRLINMLAQGGMHV-EVSVK-
110636164|Alpha|Mesorhizobium_sp-_BNC1			MSKNRFQSVWDAIEDTPAAAEN------------MKLRSALMMALKDHIDRT----GMSQSDAAKVFGVTQPRVSDLVRGKIDLFALDTLVNMAASAGLHV-ELRIR-
82701253|Betap|Nitrosospira_multiformis_ATCC_25196	MSNERFASVWDAIEDTPEEAEN------------MKLRSSLMLALKNHLLRN----NISQTEAARLFGVTQPRISDLMRGKINLFSLDALVNMAAAAGLHL-EIRVV-
71900878|Gamma|Xylella_fastidiosa_Ann-1			MNNERFTSVWDAIEDTPEGAEN------------MKLRSALMMALKQHIETA----ALSQSQAATLFGVTQPRVSDLMRGKINLFGLDALVNMAAAAGMHV-EMRVL-
71275459|Gamma|Xylella_fastidiosa_Dixon			MSNERFTSVWDAIEDTPEAAEN------------MKLRSALMMALKQHIETA----ALSQSQAAKLFGVTQPRVSDLMRGKINLFGLDALVNMAAAAGMHV-EMRVL-
15838173|Gamma|Xylella_fastidiosa_9a5c			MSNERFTSVWDAIEDTPEAAEN------------MKLRSALMMALKQHIETA----ALSQSQAATLFGVTQPRVSDLMRGKINLFGLDALVNMAAAAGMHV-EMRVL-
56475490|Betap|Azoarcus_sp-_EbN1			MSEQRYSSVWDAIEDTPSEAEN------------MKLRSQLMMALKDHITRT----EMSQSQAAKLFGVTQPRVSDLMRGKISLFGLDALVNMAAAAGLHV-EMRVL-
121611262|Betap|Verminephrobacter_eiseniae_EF01-2	MSNQRFASVWDAIEDTPEEAEN------------MKLRSVLLMALKNHLTRT----EMSQAQAAKLFGVTQPRVSDLMRGKINLFGLDALVNMATAAGLHI-EMRVL-
27377225|Alpha|Bradyrhizobium_japonicum_USDA_110	KATAGSDNIFADLGFA--NPEE------------ELLKAKLIRELRAIIKRR----KLTQTKAAELLGLKQPDVSALVTGRVGKFSIDRIVRCLDRLNYRV-DVVIR-
94970614|Acido|Acidobacteria_bacterium_Ellin345		DYTVSSGNIFADLGLP--NSEE------------LLAKAELANKISTLVGKR----DLTQAQTAKLLGIDQPKVSALLRGKLSGFSIERLLRFLLLLGHDV-KITVQ-
118745464|delta|Geobacter_lovleyi_SZ			ELYHSSGNVFADLELP--DAEE------------MQAKALLSIQIHDIIKRR----HLTQAQAAELLGIDQPKVSALIRGRLKGFSMERLFHFLNLLGRDV-QIVIK-
37525190|Gamma|Photorhabdus_luminescens_TTO1		AVEISSGNVFADLGFR--DAEK------------HKIKSGLAFEIIKSIKRL----GLTQTTAGERIGISQAKVSHLFRGDFSNLSERKMMECLNRLGCDI-EITVK-
82703930|Betap|Nitrosospira_multiformis_ATCC_25196	EAETSSGNIFADLGLP--NAEK------------LKIKSALVIEITRAVRKR----GLTQEEASRRMGIPQPKVSALLRGDFTGLSERKLMDCLNRLGYDI-EIKVK-
121605890|Betap|Polaromonas_naphthalenivorans_CJ2	EVQQGSGNVYADLGLP--DAEK------------LKIKTGLVIEIRKAMRSL----GLTQQEAAKRMGITQPKVSGMMRGDFANLSERKLMDCLTRLGYDI-EISVR-
121594244|Betap|Acidovorax_sp-_JS42			TIEEGSTNVYADLGYA--DAAE------------MQRKSQLAAEIARAIKAR----RLTQQGAAALLEIDQSKISRITRGQFRGVSEAKLLELVAKLGHDV-KIVVG-
71900557|Gamma|Xylella_fastidiosa_Ann-1			EIEEGSGNVYADLGIP--DADE------------MLVKAQLATKIGEIIKGR----GWTQQEAADVLGMTQPKLSKMLRGQFRGISEAKMLECLARLGRQV-QIVVG-
126665434|Gamma|Marinobacter_sp-_ELB17			MIEEGSTNVYTDLGFT--NADE------------MLIKAQLATQIRNIISAK----QWTQTEACKILDLSQPKLSNLLNGKFRGISETKMLDCLTRLGRDV-QIVIG-
114331469|Betap|Nitrosomonas_eutropha_C91		KITKSSGNVFKDLGFKPEESAI------------YTLRAELMSNLRKTIRER----EWTQETAAKTLGIGQSRVSDLMRGKWEKFSLDMLITLATRAGKHI-DITVT-
54302099|Gamma|Photobacterium_profundum_SS9		MTTVAFDNIFDAVTDSKEEASE------------LQTRSDLMIVIRDIINEN----GWEQKEAAEKLGLTQPRVSDLVRGKIEKFSIDLLMTCLFRIGFRF-KPVYE-
1LMB							-----------------------------------------HHHHHHHHHHHHHHH---HHHHHHHH   HHHHHHHH        HHHHHHHHHHH
1LMB_4      						-----------------------------------------ARRLKAIYEkkknelgLSQESVADKMGMGqSGVGALFNGin-aLNAYNAALLAKILk-VS-VEEF--
2A6C 							--------------------------------SSHHHHHHHHHHHHHHHHTT----T  HHHHHHHHTS HHHHHHHHTT GGG  HHHHHHHHHHTT---------
							----------------------MGSDKIHHHHHHMKMRSQLLIVLQEHLRNS----GLTQFKAAELLGVTQPRVSDLMRGKIDLFSLESLIDMITSIGLKV-EINIKDAA
 		


		    
