# Supplementary material for: Comprehensive comparative-genomic analysis of Type 2 toxin-antitoxin systems and related mobile stress response systems in prokaryotes
Source: Biol Direct. 2009 Jun 3;4:19. doi: 10.1186/1745-6150-4-19 (PMC2701414; doi:10.1186/1745-6150-4-19)
Supplement: Additional file 3 — Multiple alignment of truncated members of the MerR-like family. The alignment supports the analysis and description of the predicted PIN-MerR TAS [file 1745-6150-4-19-S3.zip › sup3.ali]

46199104|Deino|Thermus_thermophilus_HB27		MGGLLFTSTSSVEAVKAFRE--KLAPG------------------KVLRLEEASLVLTPELARLFQELLGALLRGEAVRIVPLEAELTTGQAAELLGVSRPYLVRLLEEGKIP-HHK--VGTHRRVRARDLLAYLEASRKRGRELLDELIGEAQELGLGY
62425402|Actin|Brevibacterium_linens_BL2		AAAQDTFFAPGVRGTGEVYDFIEAHAA-KTGSR--PEPHFY----LSGPDAGDQVELPHEIYEILVKAVDAMRSGMAVTITPNSLTMTTQQAAELLGITRPTLVKLLDEGKIP-FEK--PNTHRRVRLADVLAYKEQRKAEQHAAIAEMGGYDEGKEGRE
91218267|Bacte|Psychroflexus_torquis_ATCC_700755	YRKFNKPSKDEQKVAIESYDALASVIE----------QLKSENPEIEIEETHERIKIPLSALKFLGEILKAMSQGKPFSLVPVATEVTTQKAAEIIGCSRPHLVKLLEDGQIE-YTK--VGKHRRVKLEDVMRYKNRMKKIQKQNIIDIMKSDEELGIYD
37521291|Gloeo|Gloeobacter_violaceus_PCC_7421		ETRFDPSALSEVDKQRLQQALQSDFLP------------------VLLSKGGDVVELPQPVNDLFIEILQAVRRKEAVFLIHEDEAFTTQAAADYMGVSRQFFVRLLEDGKLP-FHR--VGTHRRVLFKDLIAYRQARSGERRAKLDKMTEELVEADLDA
86740561|Actin|Frankia_sp-_CcI3				PTRPEPLH-DETYLPGEDTGEIIDFLA--ALRD--RGRQTADPRPRLTGPDGHSVELPEPMFNVLLQVAAAMKAGLAVTVAPHHLTMSTQEAADLLRISRTTLVRLLESGAIP-FEK--PSRHRKVRLDDLLEYRRRQRHAADLAFADMVADTERLGLYD
121606865|Betap|Polaromonas_naphthalenivorans_CJ2	QEILDPANEAEAEMAAVAHQCLVAALD-HSKAD-HIEVILDLGAQGDARHETPVLKLPPRALRFFADVLRQMAKREPMLLVPQKHELTTQEAANFLNVSRPFVIKEIEANRLK-CRK--VNRHRRIEFEELRRYQAEQQQQSEQALQDLTKLSEALGLEF
91790588|Betap|Polaromonas_sp-_JS666			QEVLDPASEAEAEMAAVAHQCLVTALD-HSKAD-QIEVILELPPDGDHRHETPVLKLPPRALQFFADVLRQMAKREPMLLVPQKHELTTQEAANFLNVSRPFVIKEIEANRLK-CRK--VNRHRRIEFEELRRYQLEQQQKSEQALQALTKLSEDLGLEF
134281443|Betap|Burkholderia_pseudomallei_305		-MTPPPLTEHELEMARIAQRCIMEALD---HSR--AAAITL----TTDKGEHPSVEVPPAALKLIGQLLGAMSEGRSITVMPANREFTTVEAAHFLNVSRPFVIKEIEEGRLP-HRM--VGTHRRIAFNDLVKYANTMREKQAAALERMADNARELGLDY
111020495|Actin|Rhodococcus_sp-_RHA1			NHTVLPPATDDRDLLAALKAVLAGSEE------------------VSISSPGGSVPLPDSVRGLLVDAVAALDRGQAVTVEPHRTMLTTQEAADLLGITRPTLVRLLEAGKIP-YTS--PGRHRRVELADVLAFQQGERARRGQVFEEMAHEEPPDPGDA
21492807|Alpha|Rhizobium_etli_CFN_42			VFAMTSHVLQFTKLSDRDRKAVAPMPN-LAEGD--QLELRI----RREGGQLQTLSLPASALAPVEALLEHLLRGKRVAVLTEDQELSPTDASTILGISRPLVVLRMDRGDLP-FRY--VGKHRRAKLKDVLALKVKLDA-RQKSLDALAEDTEDLIVNH
148360257|Gamma|Legionella_pneumophila_str-_Corby	TTEIRNPSKHDRGIAKQSFQQIRQLSL--PAKKT-----------AFLDFEGVHVELPSSAVKLVVTILNEIAEGNSLTLIPQHAHLTTQEAADMLNVSRPYFVKLLEEGKIP-FEK--IGNRRRVLARDVMEFKEQERVKSEQALQELVDLAQKLDMGY
124544935|Gamma|Shewanella_putrefaciens_200		MNTTTLPNAEEIAMARLGSQELSAVIE--SNGE--AQQISV----IDKLGQSHDVTLPSSVLKMMIEVLTQLGQGNSVNITPIHAEMTTQQGADFLNMSRPTFIKLLDSGEIP-FVR--VGNRRKVAFSAVIKYKQQLERQRLSTLDELSRLDQELGMGY
126090284|Gamma|Shewanella_baltica_OS155		MNMTTLPNAEEIAMARLGSQELSAVIE--SNGE--AQQISV----IDKQGQSHDVTLPSSVLKMMIEVLTQLGQGNSVNITPIHAEMTTQQGADFLNMSRPTFIKLLDSREIP-FTR--VGNRRKVPFSAVIKYKQQLEIQRLSTLDELSRLDQELGMGY
52997974|Gamma|Marinomonas_sp-_MWYL1			NTAIRIPSQEEAALAKLCSQELAGVLA--TNGD--EQRFSF----TDDSGNTHDIKLPKTALNLFVEVLTQLGEGNIVQITPIHAELTTQQAADMLNMSRPTLIKLLDDGAIP-FNR--TGNRRKVAYVDVMKYKETLLNKRLASLEELTALDQENDMGY
87120220|Gamma|Marinomonas_sp-_MED121			NTSTHIPSPHEAALAKLCSQELAGVLE--TNGE--GQSFTF----KDKSGDTHDITLPKAALELFIEVLTQLGNGNIVQIAPIHAELTTQQAANILNMSRPTFIKLLDEGIIP-FSR--SGNRRKVSYADVNEYKENLQQQRVESLDSLSELDQELDMGY
67920657|Chroo|Crocosphaera_watsonii_WH_8501		VKESNLPVFETNLENTDLLRLEELLEN--AHPK-------------LVGVDGEEVFLPESIYQILRQVTSLLAQGKGVTLVPQDHCLTTQEAANLLNISRPYLYTLLDNQEIP-YIL--IGTHRRIKVEDILAYKTKRDSDRRQTLAQLIEESQELGFYE
83649088|Gamma|Hahella_chejuensis_KCTC_2396		SNVVQLPTAQDVEEAKRSSRALAKYAS--ADRV----QLSI----KGSNNEKDEIVLPGPVVQLLLNILAEMSRGNAISIMPIHAELTTQEAATFLNVSRPFFVKLLENHQLP-FRK--VGSHRRVLAKDVMDYKSSIDKQRCDSLDELAAVSQKLGMGY
120556292|Gamma|Marinobacter_aquaeolei_VT8		QKIVHLPTAAEVEQAKLSSRTLSKYAD--VDRV----QLSL----RGSNGETDELVLPGHVLQILLDVLAEVSQGNAISLIPYHQEISTQDAANLLNVSRPFLVRLLESGDIP-FRK--VGAHRRVKLQDVLSYKEQIDRQRHAALDELAELSQDEGMGY
117924005|uncla|Magnetococcus_sp-_MC-1			MDFFDLPSEQEVDAATNARRQLAAILGKGDHAQ------------LRLVDGEKEITLPFVAIQILAKILDQMAEGHAVSLVPVHAELTTQEAADFLNVSRPYFVKLLEKNEIA-YHK--AGVRRRVTFKDLVAYKERIHIKANNALDELAKQAQELDMGY
119512004|Nosto|Nodularia_spumigena_CCY_9414		LSESVTPQEQEAQSIKELERIL----------------RSEGSQAKLIGSNQEEIMIPDSVCQVLLQVLQAMALGQNVSIVTHNPEITTQQAAELLNVSRPYLIKLLEQGELP-YIM--VGTHRRVRFEDLMKYKEQRDIQRDKFLTELTQMSQEAGFYE
54022970|Actin|Nocardia_farcinica_IFM_10152		AAKRIEPGTIDAELAARAMRRIKDYLVKHPAEE--------TVPVTAETGPDEPLVLPRAVVDMVAFILAQAAAGRGVSLVPSNAELTTQQAADILNVSRPYVVGLLESGEIP-FRL--VGTHRRIRFDDLKEYQRRSEGHSRAAADELSDLGQELGI--
148243796|Alpha|Acidiphilium_cryptum_JF-5		DLTHRLPTSDEVRSANDAAIALARAKS--RDGA-----------LILGEGSSEQLRLAPAISELLVDILGHIARGEMVTFVPVGSMLTTQQAADLLNVSRPYLSGLLKNGEIP-FVP--IGSHRRVKFEDLIAYKNRRDSSRETALDELARLGQEFDAS-
10956864|Alpha|Novosphingobium_aromaticivorans		PFGNRLPSADDRQIANQLRRILAAQKA--GEAK--LRV------PDPKTRKPVEIALTPAMSDLFLELLRHIGSGDAVTLVPIQQMLTTQQAADLLNISRPYLIKLIEKGDIP-HSM--VGRHRRLKAEDVFAYKAKRDETRAKAMDDLLSGDADLY---
90425896|Alpha|Rhodopseudomonas_palustris_BisB18	GLGGRLPSENEKAAANQLRKILATHAT--GDAK----LRVL----SENAKQPSEITLSPALSNLLMELLRHVGRGDAVTLVPVSKMLTTQQAADILNVSRPFLVSLLEKGEIE-HSL--VGRHRRIKADHLFAYKRARDMKRSEALSDLAELDAENL---
134277886|Betap|Burkholderia_pseudomallei_305		VTPAALPSEHEAELARESRRNLVTVVN--------SHAETQQFDFKDEKGETHTVTLPTSALRLLDEILHQIGNGNAVSIIPIHAELTTQQAADLLNVSRPYLVQLLEQGEIP-FRK--VNTHRRVMYLDLIQYKNKIDANRLDALAELTAQAQELGMGY
53803200|Gamma|Methylococcus_capsulatus_str-_Bath	AIPKTLPSAEDIALARESGRVLSTVLQ--------TRAETQQIDFHDEKGAVRTVSIPTSALRLLLDVLTEIGQGNAVSIIPIHAELTTQEAADVLNVSRPFLVQLLEKGDIP-FHK--IGTHRRVRYQDVIAYKNRIDAERRKALDELAAQAQELGMGY
26990844|Gamma|Pseudomonas_putida_KT2440		LSSHVLPDEKEIAVAVESSRTLAAFLS--TKSD--TQRIEL----LNEENQRQVVEVPTFALRLFGEILSELALGNSVKVVPIHAELTTQEAADLLNVSRPHLVKLLDEAVIP-HTK--TGRHRRVKFSDLVAYKDKRDGVSRAAIDALAAQAQELKMGY
118049819|Betap|Comamonas_testosteroni_KF-1		QSKMTLPAAGEVKAAVQGQRALAAYLA--TQFE--TQHIQI----FDDHKQAHQVELPTSALRLLVDILAELADGNAVKVVPVHAELTTQEAADLLNVSRPHFVKLLEDGVLA-FHR--TGKHRRVRFADLMQYKEARERASEQAMAELAQQSQELGMGY
94311280|Betap|Ralstonia_metallidurans_CH34		QSKMTLPAAGEVKAAVQGQRALAAYLA--TQFE--TQHIQI----FDDHKQAHQVELPTSALRLLVDILAELADGNAVKVVPVHAELTTQEAADLLNVSRPHFVKLLEDGVLA-FHR--TGKHRRVRFADLMQYKEARERASEQAMAELAQQSQELGMGY
121611078|Betap|Verminephrobacter_eiseniae_EF01-2	LVNVSLPVEREVQAALEGQRALAAFLA--TRVE--TQQIQI----FDDKNQAHRVELPTSALRLLVDILAELAEGNAVKVVPVHAELTTQEAADMLNVSRPHLVKLLEEGALP-FHR--AGKHRRVRFVDLMQFKARRDQASEDAMAALAKQAQELGMGY
172037602|Chroo|Cyanothece_sp-_ATCC_51142		LNKPFIPSESEIKTAQESSRILASHLQ--SNHQ--SQTIKL----LKNDSTEQVVEIPASAFHLLIDILTQMAQGNAITLIPIHAELTTQEAADILNVSRPYVIKLLESGEIP-FTK--VGKHRRIRFEDIMNYKDNIDRKRSEVLDKLVEQAQELNMGY
84686711|Alpha|Rhodobacterales_bacterium_HTCC2654	AHRHLPPTPQDAAIARVSGQALSRFAQ--A-----RAPLKLR---VTDSEQMEPIELPAGAVSLLMEILEAMAAGRGVTIIPENAELSTVQAAEVLNVSRPFLIKLLEDGAIP-HRK--VGKHRRVRMEDVMSYKAAIDTEREAALDQLAADAQEQDMGY
PSIPRED							--------HHHHHHHHHHHHHHHHHHH-----------EEE----EE------EEE--HHHHHHHHHHHHHHH----EEEEE-HHH--HHHHHHHH---HHHHHHHHH------EEE-----EEEEEHHHHHHHHHHHHHHHHHHHHHHHHHHHH-----
							                                                                                 <               truncated MerR domain         >
52695373|1R8E|Bmrr (complete MerR domain)               ---------------------------------------------------------------------------------MKESYYSIGEVSKLANVSIKALRYYDKIDLFKPAYVDPDTSYRYYTDSQLI----------------------------HLDLIKSLKYIGTPLEEMKKAQDLEMEELFAFYTEQERQIREKLDFLSALEQTISLVKKRM
							-------------------------------------------------------------------------------------EEEHHHHHHHH---HHHHHHHHH-------EE------EEEE---------------------------------HHHHHHHHHH----HHHHHHH----HHHHHHHHHHHHHHHHHHHHHHHHHHHHHHHHHHHH
