# Supplementary material for: Comprehensive comparative-genomic analysis of Type 2 toxin-antitoxin systems and related mobile stress response systems in prokaryotes
Source: Biol Direct. 2009 Jun 3;4:19. doi: 10.1186/1745-6150-4-19 (PMC2701414; doi:10.1186/1745-6150-4-19)
Supplement: Additional file 5 — Multiple alignment of representative sequences of the YhfG family. The alignment supports the analysis and description of the predicted YhfG-Fic/Doc TAS [file 1745-6150-4-19-S5.zip]

Archive with 1 entries (1 files):
- sup5.ali
