# Supplementary material for: Comprehensive comparative-genomic analysis of Type 2 toxin-antitoxin systems and related mobile stress response systems in prokaryotes
Source: Biol Direct. 2009 Jun 3;4:19. doi: 10.1186/1745-6150-4-19 (PMC2701414; doi:10.1186/1745-6150-4-19)
Supplement: Additional file 5 — Multiple alignment of representative sequences of the YhfG family. The alignment supports the analysis and description of the predicted YhfG-Fic/Doc TAS [file 1745-6150-4-19-S5.zip › sup5.ali]

16131241|Gamma|Escherichia_coli_K12		MKKLTDKQKSRLWELQRNRNFQASRRLEGVEMPLVTLTAAEALARLEELRSHYER
15803876|Gamma|Escherichia_coli_O157-H7_EDL933	MKKLTDKQKSRLWELQRNRNFQASRRLEGVEMPLVTLTAAEALARLEELRSHYER
82778643|Gamma|Shigella_dysenteriae_Sd197	MKKLTDKQKSRLWELQRNRNFQASRRLEGVEMPLVTLTAAEALARLEELRSHYER
26249961|Gamma|Escherichia_coli_CFT073		MKKLTDKQKSRLWELQRNRNFQASRRLEGVEMPLVTLTAAEALARLEALRRHYER
91212839|Gamma|Escherichia_coli_UTI89		MKKLTDKQKSRLWELQRNRNFQASRRLEGVEMPLVTLTAAEALARLEALRRHYER
110807196|Gamma|Shigella_flexneri_5_str-_8401	MKKLTDKQKSRLWELQRNRNFQASRRLEGVEMPLVTLTAAEALARLEELRRHYER
74313869|Gamma|Shigella_sonnei_Ss046		MKKLTDKQKSRLWELQRNRNFQASRRLEGVEMPLVTLTAAEALARLEELRRHYER
24114627|Gamma|Shigella_flexneri_2a_str-_301	MKKLTDKQKSRLWELQRNRNFQASRRLEGVEMPLVTLTAAEALARLEELRRHYER
56415389|Gamma|Salmonella_enterica_subsp	MKKLTDKQKSRFWEQRRNVNFQQSRRLEGIEIPLVTLTADEALARLDELRRHYER
16762814|Gamma|Salmonella_enterica_subsp	MKKLTDKQKSRFWEQRRNVNFQQSRRLEGIEIPLVTLTADEALARLDELRRHYER
16766759|Gamma|Salmonella_typhimurium_LT2	MKKLTDKQKSRFWEQRRNVNFQQSRRLEGIEIPLVTLTADEALVRLDELRRHYER
consensus/100%     				MKKLTDKQKSRhWE.pRNhNFQtSRRLEGlEhPLVTLTAsEALsRL-tLRpHYER
PSIPRED           				----HHHHHHHHHHHHH---HHHHHH------EEEEEE--HHHHHHHHHHHH---
