# Supplementary material for: Comprehensive comparative-genomic analysis of Type 2 toxin-antitoxin systems and related mobile stress response systems in prokaryotes
Source: Biol Direct. 2009 Jun 3;4:19. doi: 10.1186/1745-6150-4-19 (PMC2701414; doi:10.1186/1745-6150-4-19)
Supplement: Additional file 7 — Multiple alignment of representative sequences of the YgiU family. The alignment supports the analysis and description of the predicted YgiU-xre TAS [file 1745-6150-4-19-S7.txt]

153871705|Gamma|Beggiatoa_sp-_PS			---MERANLRVRPVKS---------------WKIPIIYGVPTLA---HIAPQWEIIRMEKRSRTYDLDGIKEAFKTVEELRM-------------TRTARRT-IVGLGFR--KM--------SLISSNHSPIRIS
153870864|Gamma|Beggiatoa_sp-_PS			-----MPFYSLETIHKIAKDEN----KI--FLSRLAQRDASNLGY--AKKDIAACLKALNHSNF---LNTQKYNGIVMDAYRISCQ---------VSSGNRD-EIYIKLK--LTSEYKIV--ISVGSFHLSR---
148263479|delta|Geobacter_uraniireducens_Rf4		ILMTDTPYYSLEKIKRLLRNSD----TR--IITRRDRQEAAALGYA-DDDEMVDRVSQVTLDEFKKKMPSEDMPGYWQDVYN-------------SIEPDGT-KIYIKLQ--IREES-----GVIISFKRK----
163752302|Gamma|Shewanella_benthica_KT99		VVSKSKSTYVLSDVQKALRTVR----SL--RMTKTARRGATSLGF--DDQDIVDAIQSITSSHFYKTMPSDTSGYPHHDVYK-------------FVFKNV--YIYLKFQ--DLAG------HMVVSFKEV----
85857883|delta|Syntrophus_aciditrophicus_SB		ISEKRRPHYELSLFKELFSNAK----TR--QITQIAHKGAASEGYM-TVEDIENVIEQLGSKHFYKSMTTYHSHEIWQDVYH-------------YQDGDK--KLYIKIQ--LSVDRDK---AVLIQMKRDEGSD
148263367|delta|Geobacter_uraniireducens_Rf4		-MEKRRPHYDLKSIQAQMDCIE----AM--NLTMTARHGIKAIGM--ALGDALVVIKRLSMGNFYKAMTVHADSRVWQDVYH-------------AEWKGR--ALYIKFQ--RHEE------FFIVSFKER----
115526136|Alpha|Rhodopseudomonas_palustris_BisA53	AKSGSRPTHDLERIKSAFSTRK----SL--NITGSALRDAASLGY--GSEEIIAVIQSIEPDHFHKTMPSEKRPGLWQDVYR-------------VPDREM--ELYVKFTSDTVTE------FKLLSFKER----
92109759|Alpha|Nitrobacter_hamburgensis_X14		-MEKRRPTYDLEAIKTALGSAE----RL--AITSSALRDAVALGF--DRARVVQTIAGIERRMFYKSMTTFADHRVWQDVYH-------------VPARGV--TIYVKIQADVVTE------FTVMSFKEQ----
145306749|Alpha|Magnetospirillum_gryphiswaldense_MSR-1	-MEKKRPTYALDTFKAAAKTLS---------VTVSATKDAGAMGF--DRDGISAVIKNMEVGHFYKSMTSYNNNREWQDVYH-------------VPYGGL--VLYVKFVADVVTE------FRLLSFKEK----
148263509|delta|Geobacter_uraniireducens_Rf4		MAEKRKPTYDLDAFKATFASIE----KL--AVTGTALRSAAALGY--GRAEIVDTIQTMQRGHFYKSMTAYADSRLWQDVYH-------------VPSQAG--VLYVKFTADAITE------FLLLSFKEKDND-
82703327|Betap|Nitrosospira_multiformis_ATCC_25196	-MDKSKPHYELDKVKSLIRAGQ----YR---ITRVASEGGDKLGFK-NTQEIAEFVLTLKRTDFYKSMTSNMNHKEWQDVYH-------------GDGPTKK-VVYLKFI--VTND------VLILSFKEK----
70728435|Gamma|Pseudomonas_fluorescens_Pf-5		LMEKKTPHYDLSLIKAQVVRQG----AQ--AFTRSALLCGKELGL--SLAAMQRVIAGLQGSMFYKSMTTYHDHRVWQDVYY-------------TGIDNR--TLYIKITQRPGIG------PPVISFKEAQA--
16130918|Gamma|Escherichia_coli_K12			-MEKRTPHTRLSQVKKLVNAGQ----VR---TTRSALLNADELGL--DFDGMCNVIIGLSESDFYKSMTTYSDHTIWQDVYR-------------PRLVTG--QVYLKIT--VIHD------VLIVSFKEK----
124526064|Gamma|Escherichia_coli_C_str-_ATCC_8739	-MEKRTPHTRLSQVKKLVNAGQ----VR---TTRSALLNADELGL--DFDGMCNVIIGLSESDFYKSMTTYSDHTIWQDVYR-------------PRLVTG--LVYLKIT--VIHD------VLIVSFKEK----
51597437|Gamma|Yersinia_pseudotuberculosis_IP_32953	EMEKRTPHTRLLKVKELVLKGN----IK---TTRTARDGAEELGL--SFRDMCDAVSELISADFYKSMTTHQDHTIWQDVYR-------------PMLSCG--RVYLKIT--VIDD------VLIVSFKEI----
16121189|Gamma|Yersinia_pestis_CO92			-MEKRTPHTRLLKVKELVLKGN----IK---TTRTARDGAEELGL--SFRDMCDAVSELISADFYKSMTTHQDHTIWQDVYR-------------PMLSCG--RVYLKIT--VIDD------VLNVSFKEI----
153950317|Gamma|Yersinia_pseudotuberculosis_IP_31758	-MEKRTPHTRLLKVKELVLKGN----IK---TTRTARDGAEELGLRLSFRDMCDAVSELISADFYKSMTTHQDHTIWQDVYR-------------PMLSCG--RVYLKIT--VIDD------VLIVSFKEI----
26990897|Gamma|Pseudomonas_putida_KT2440		-MEKRMPHCPLERVKALAAARR----IR---PTGAALKGAKALGM--DFPGMLEVITSLKRTDFYKSMTSHIDHRVWQDVYR-------------PLTAIG--YVYLKLS--VVDD------VLIVSFKEL----
167034772|Gamma|Pseudomonas_putida_GB-1			-MEKRTPHCPLERIRALLSAGR----VN---PTTASLRGAQALGM--EFADMLQVIAGLERRDFYKSMSCYVNHRVWQDVYR-------------PFTAKG--YVYLKLS--VVDD------VLIVSFKEL----
119857381|Gamma|Pseudomonas_putida_W619			-MEKRTPHCSLERIRALVSAGR----IS---PTTASLRGAQALGM--DYPDMLEIINGLERRDFHKSMTCHGDYRVWQDVYR-------------PLTGKG--YVYLKLS--VVDD------LLIVSFKEL----
33600397|Betap|Bordetella_bronchiseptica_RB50		-MEKGTPHCKLPALKALVHAGQ----VR---ATYSALSGAAALGL--DFSAMVEIVLALTPRDFHKSMTTHADHRIWQDVYC-------------PVTAMG--AVYLKLT--VLDG------VLIVSFKEL----
4186111|Betap|Cupriavidus_necator			-MEKGTPHCKLLVIRALMDAGR----IR---ATFSALSGGAALGL--DFDGMVGVVKALTPQDFYKSMTTHEDHRVWQDVYR-------------PMTVVG--EVYMKLT--VIDD------VLIVSFKEL----
78062387|Betap|Burkholderia_sp-_383			-MEKRTPHCKLLRVKALVESGK----VR---LTTSAVLGARQLGF--TEREALGVVLSLTDLDFHKSMTTYADHTIWQDVYR-------------PFTVRG--DVYLKLT--VIDD------VLIVSFKER----
167589207|Betap|Burkholderia_ubonensis_Bu		-MEKNTPHCKLSRVKALVETGK----VR---LTASAVIGARQLGF--TEMDAIGVVMSLTTADFHKSMTTYADYTIWQDVYR-------------RRTVRG--DVYLKLT--VIDD------VLIVSFKEQ----
15839080|Gamma|Xylella_fastidiosa_9a5c			-MEKGTPHYKLPVVKALVKAGK----VR---ATATAYQGARELGIK-DLTGMCTVVLALTSADFYKSMTTYADHTVFQDVYH-------------AKTASGD-EVYLKLT--VIDD------VLIVSFKEL----
28198287|Gamma|Xylella_fastidiosa_Temecula1		-MEKGTSHYKLPVVKALVKAGK----VR---ATATAYQGARELGIK-DLTGMCTVVLALTSADFYKSMTTYADHTVFQDVYH-------------AKTASGD-EVYLKLT--VIDD------VLIVSFKEL----
121583364|Betap|Polaromonas_naphthalenivorans_CJ2	-MEKGTPHCKLSVVKALIEADR----VK---ATASAFNGARDLGIN-DLAGMCAVVMSLTSTDFYKSMTTHADHRIWQDVYR-------------AKTANSA-DVYLKLT--VIDD------VLIVSFKEL----
91791343|Betap|Polaromonas_sp-_JS666			-MEKGTPHCKLPVVQALIEAGR----VQ---ATASAFGGARDLGIN-DLTGMCAVVMSLTFANFYKSMTTHADHRIWQDVYH-------------AKTANSA-DVYLKLT--VIDD------VLIVSFKEL----
94971173|Acido|Acidobacteria_bacterium_Ellin345		-MYRGQAHSPLPPISDPENGRE----ARGNAFTKTALDGGRALGL--TSSEMLAVIAALTRREFYKSMTTYFDHKVWQDVYH-------------AMTPAGK-VAYIKIT--LRDN------APVIQFKEK----
67917761|Chlor|Chlorobium_limicola_DSM_245		-MEKRTPHYSLEKVKRIVSDRN----SR--PFTMTALSGGLALGL--TEPVMREIVLALRRADFYKSMTTHLDHKLWQDVYH-------------GMTPDGI-PVYIKVTDSDDDR------PPVIQFKAR----
68550192|Chlor|Pelodictyon_phaeoclathratiforme_BU-1	-MEKRTPHYHLDEVQAIVADEN----SR--PFTVAALRGGLSLGL--TEVEMRLVVLSLSRSDFYKSMTTHADHQLWQDVYH-------------GETQDGV-AVYIKITGYVDGR------PPVIQFKAK----
PSIPRED							----------HHHHHHHHHH------HH--HHHHHHHHHHHHH-----HHHHHHHHHH-----------------EEEEE-----------------------EEEEEEEEE----------EEEEEEE------

58337643|Bacil|Lactobacillus_acidophilus_NCFM		----MEPIFALKWLKLLVSENK------FLLVKRKASHASPV-----TKEMVKLIVNDLSMKDFVKSEKDRDFP--NEYVWI-------------YETTFRI-KYYIKFK--FINKGQE---ILFISFHEALY--
13095678|Caudo|Lactococcus_phage_bIL311			MSDLNSPEDALAKLRTLVREGN------FEFAPRKKSHVTS---------KLARIIVDTLSIDH-YNSMGFDYDGTGDLVFV-------------FISDDGI-RYYIKFK--FINSNTT---VKFISFHEAEF--
116511894|Bacil|Lactococcus_lactis_SK11			MLNLEIPNDALVMLQKLMDENK------FEFAPRSKSHVISS--------LAKVIIENLTINDF--KEFGFDHNGSRDLVFI-------------FISDDDV-QYYIKFK--FLNNGEI---VKFISFHEVEYK-
114567933|Syntr|Syntrophomonas_wolfei_			VRPRSEVISYLQDIHAKLMLDKINNLIIWPRADRKNERCMEELGL--RHNDVADILQSLDEKHYHETVPDFDFP--GERLWV-------------FLYQYYEHVLYIKIK--LRAR------VICVSFHGNEYED
114567933|Syntr|Syntrophomonas_wolfei_			VRPRSEVISYLQDIHAKLMLDKINNLIIWPRADRKNERCMEELGL--RHNDVADILQSLDEKHYHETVPDFDFP--GERLWV-------------FLYQYYEHVLYIKIK--LRAR------VICVSFHGNEYED
160883590|Bacte|Bacteroides_ovatus_ATCC_8483		-MDIETVDKFLKEFKDKARAFG----IIFRIDRKKNMQALLDLEI--SAIMREKIIMSLTVEDYYKGPTEDKLNY-MGELWEF------------GKSVDKK-EVYIKIS--KGTGANS---PICVSFHLAERKI
68549944|Chlor|Pelodictyon_phaeoclathratiforme_BU-1	TASKQQISAFLRDFKEKMKIWN----ILFRDDRGKNSQTLLNLEL--RPIERRKIITALEIDDYSEGPLEDNLNK-GSEMWVF------------GKLVKRQ-EIYIKIT--MGAPGTS---VICISFHIAEHKI
119355922|Chlor|Chlorobium_phaeobacteroides_DSM_266	TATKHQVHAFLRDFKNKLKIWS----IVFRDDRGKNAQTLLDLEI--RPVDRQKIIEDLDAEDYSEGPIDDIMNK-GPEMWVF------------GKEVKRC-EIYIKIT--KVSPDAS---VICISFHIAEHRI
134297908|Clost|Desulfotomaculum_reducens_MI-1		MPTTEEIEKYLELVRLFIVEDK----VD-FIKGSDEKYTLGKLGI--SITDAFEMVKDLDVKNYYRGPSPDHRYP-SQQVWEFGIPE-----IFEDEIPPHR-DLYVKLT--FRNTRGD---LLMMSFHKARDLI
167036503|Clost|Thermoanaerobacter_pseudethanolicus	MAQIEEIKKFLNDAKELMKAGT----FD-FVPRKKNMDSIKEAGL--TIKHVKEIIMDLTYKNYYRGPSVDVGSNRQGSIWEF------------GYDIEGT-DFYIKLK--IEQR-GEKECLVCLSFHIAEYPL
89897253|Clost|Desulfitobacterium_hafniense_Y51		MVSEEEVVQFLKEVKKLIGEGK----WD-FIPRKKNLKGLAELGL--TIPLAKREILSLALKHYDRGPLEDKDR--PGQIWEF------------IKNIEMQ-EAYIKLK--INQQG-----CVCISFHPSNGPK
167768482|Clost|Clostridium_sp-_SS2-1			---MEIVDLIVGRLHETIRNGEIGLDYTFDCNREKNKSFDREYNL--SISKKEEILLKLEREHYVKSEESMNKEHINDTVHIFKINEKLMPRYDELADYRLV-CIYIKVT--WPEGKEP---MFIISFHEDEEI-
167939824|Bacil|Bacillus_cereus_AH1134			NFTIGEIEQYILEFKKLIKNNRFT--VSRNEKRKENSEFLEANKI--NASKVKEILLNIGVRDFCYAVDNKNPNFAHEKLYIFCPQYEL----DNWGQKKSV-DIYIKMN--LIENKDRNKYMIVVSFHKRNKPV
125974150|Clost|Clostridium_thermocellum_ATCC_27405	NYTWEQIDEILAMIHDCIREGRFI--ISKNENRQENIDFINEYNL--NSRRQKEILLKIKTEDFCHSLQNTKVGFEHEVLYVFCPQVTL---FNFDGIEELV-DIYTKFN--LIDSESGKR-VVVISFHKRNKPI
110803559|Clost|Clostridium_perfringens_SM101		NYTREEVEVILNKIKGCIKDNQYI--ISQNQNRLENIQFINEYRL--DEKKRKDILLSIEINDFCHSLNNTNQGYEHEVLYVFCPQRYL---FDAFDEEEFV-DIYIKFN--IIEYRNSKKRVVTISFHKRNKPI
150016591|Clost|Clostridium_beijerinckii_NCIMB_8052	DYSKEQIRNLVEIIKDCVREDMYT--ISLDENKAENIQFIEEYNI--NEKKRISILCDIDYKDFCYGLQNVKNGVEQNDLYVFCLQKEL---YNVEDKREIV-DIYLKFN--VICNEVNSS-RVLVSLHKRNKPI
168192052|Clost|Clostridium_butyricum_5521		DYTKEMITNLIDIIKECVFEDRIT--VSLEGSRTENVQFIEEYNI--NEEKLVEILSQLVKEDFCYGLKNMQDGVLHNDLYVFCPVKDL---YNIKGEKESV-DIYMRFN--MIQSDEEPY-RILVSLHKRNKPI
PSIPRED							---HHHHHHHHHHHHHHHH--EEE--EE----HHHHHHHHHHH-----HHHHHHHHHH--HHHHHHHH-------EEEEEEEE--EEEE---------EEEE-EEEEEEE--EEE-----E-EEEEEEE--
