# Supplementary material for: Comprehensive comparative-genomic analysis of Type 2 toxin-antitoxin systems and related mobile stress response systems in prokaryotes
Source: Biol Direct. 2009 Jun 3;4:19. doi: 10.1186/1745-6150-4-19 (PMC2701414; doi:10.1186/1745-6150-4-19)
Supplement: Additional file 8 — Multiple alignment of representative sequences of COG3832. The alignment supports the analysis and description of the predicted COG3832-ArsR TAS [file 1745-6150-4-19-S8.zip › sup8.ali]

29376722|Bacil|Enterococcus_faecalis_V583		FGTERAISASPQTIWRYLTETDKLKQWFPE---------LEIGELGVNGFWRFIL--------------------PDFE----ETMPFTDYAEEKYLGV------TWDTGIIY----------------FDLKEQAPHQTLLVFSESLPENF----TTPRHKDI-------AGWSIVLN-RLKQVVE
108756812|delta|Myxococcus_xanthus_DK_1622		ATAMMMIRRPVADVFAAFVDPAITTKFWFS-------RGSARLQPGGTAQWFWDT--------------------YGVS----ATVNVLDFEPGARLRIEWG-----DPGAMT-------------FVEWTFTALSPDRTFVRVVESGF-------RGDDKAVVARALDSTGGFNLLLA-GAKAWLE
62422939|Actin|Brevibacterium_linens_BL2		FRDSIEIAASPETVFEYLTTNSGMTAWMGQ---------YADLEATAGGRFAVDI--------------------AGHP----VRGKFLEVSRPYRVVVSWGF--AGSVDLPP----------GASRVEFTLTAIG-SGTRVDLLHSHLPD-----AEVRGHAD--------GWAHFFP-RLIIAGS
                                                                                                                                                                    # (glycine crucial for the self-sacrifice resistance mechanism )
21637122|2GKD|Micromonospora_echinospora		VRHSVTVKADRKTAFKTFLE--GFPEWWPNN-FRTTKVGAPLGVDKKGGRWYEIDEQ----------------------GEEHTFGLIRKVDEPDTLVIGWRL--NGFGRIDPDNSS---------EFTVTFVADGQKKTRVDVEHTHFD-R--MGTKHAKRVRN---GMDKGWPTILQ-SFQDKID
                                                        EEEEEEESS HHHHHHHHHT-- GGG SSS - SSSSSS S SSBTTTTEEEEEETT----------------------EEEEEEEEEEEEETTTEEEEE SS-----S   S S  --------- EEEEEEEETTTEEEEEEEE SSGG---GTTHHHHHHTT---TTTTTHHHHHH-HHHHHHH
110639288|Bacte|Cytophaga_hutchinsonii_ATCC_33406	LLISREFDLPVELLFKAYTEPEFVEQWMGTT-------VLKLENKKHGSYQFETTDPK--------------------GNKHGFNGTIHEFVPDKKITRTFEM--DNTPFPIQL-------------EFLVFEKTTETTSKLN-MHVIYK-S--VTDRDNI-LKL---PFAQGINMAHN-RIQELPT
58177459|Bacil|Bacillus_halodurans			IKKEVRFNAPIEKVWEAVSTSEGLAFWFME-----------NDLKAETGHHFHLQSPF-----------------------GPSPCQVTDVERPIKLSF------TWDTDGWS--------------VTFHLKEEE-NGTIFTIVHSGWKQGDTKVEKAGAESAVVHERMDRGWHDLVNERLRQIVE
159163554|pdb|1X53| AHSA1 protein [Homo sapiens		TLKETFLTS-PEELYRVFTTQELVQAFTHAP---------ATLEADRGGKFHMVDGN--------------------------VSGEFTDLVPEKHIVM------KWRFKSWP---------EGHFATITLTFIDK-NGETEL-CMEGRGIPAPEE-----------ERTRQGWQRYYFEGIKQTFG
116621016|Acido|Solibacter_usitatus_Ellin6076		IEKKILLRAPLARVWRALSDSTEFGLWFGM---------RFTAAFTPGALMRGVIVPTVADPEVAKAR--------KQYEGIPFEITIQEMEPERRFSF------RWHPGAIDPAVDY--SAEPTTLVVFELEQTA-EGVLLTLTESGFDQI----PLARRAQA--FTQNEQGWAMVVK-MLGDYVV
84360323|Betap|Burkholderia_dolosa_AUO158		VIVERELHHPPERIWRALTQPHLLDAW------------LMKTDFEPVAGRAFSFRA----------------------DWGAVGCKVLTIEPQRTLSY------TWSAYGLD------------SVVTWTLTPTP-AGTLLRMEQTGF-------RTDQEQAYR---GAQVGWKRFVD-ALEQLLA
116620693|Acido|Solibacter_usitatus_Ellin6076		IIGDIEIEAPPEAVFDALTTPEDLTAWWGA--DGVYRTHDWEIDLRPGGTWNCRATSA--------------------GGEMTVHGVYLEVERPRSLAYTWNP--SWEPIPAT-------------TIRYTLTKIA-GGTKVHFEHSGFEG-----HQKSQQGH------SQGWARVME-WLSGYLN
85715682|Alpha|Nitrobacter_sp-_Nb-311A			IVFQQQMPYPPERIWRALTEAPLIAQW------------LYENDFQPAAGHRFNFR-----------------GKPRPHWNGIIDGQVLFVEPNKRLLYDWNA--SGEEAEQG----------LKTVVAWTLTRVDGDATLVRMEQSGFRS-----EDEAKGPS-------YGWERLFT-NLERVIG
85715683|Alpha|Nitrobacter_sp-_Nb-311A			VIVEREIRHPPAKIWRALTQGALLEEW------------LMKNDFEPVVGRRFNFRT-----------------TPVPHWNGVVDCEVLAVEPNRRLAY------SWNAAGEG-------ESGLRTIVTWTLTPTQ-NGVLLRMEQSGFR------PEDEGGYQ----GAQFGWQRFIA-NLENLLV
108758888|delta|Myxococcus_xanthus_DK_1622		VVATRDYDTTVEDLWDALTNPERIPRWFLP----------VSGDLKLGGRYELKGN---------------------------ASGSVTRCEAPRHLGL------TWEFGGSV------------SWLEVILANAPGGGTRLRLEHMAHVSPFWDDYGPGATGV--------GWELGLM-GLGMHLE
108757942|delta|Myxococcus_xanthus_DK_1622		IRRELKFTQSPAVVWRALATSEALADWMYP----------NDFEPRVGHRFTFRVPPDPR----------------AQFDGLVVHCEVLRCAPPSELEFTWVVGEGWLDTRVR----------------YRLEADG-DGTRVLFEHSGFKE-----DQAFHGAE-------YGWKMMHG-KLAKALE
84683406|Alpha|Rhodobacterales_bacterium_HTCC2654	DRAERFIATSPEEVWAAQTDPDRLVRWLPPD-DATME--VLAFDPTPGGAYRLRLTFTET------------GVGKTQADTDEVHGRFVALDEPTRIVQEVDF--VSTDDAYA----------GTMCMTWDHIAAA-GGTKVSVTAKNVP------PGIDRAVH------EAALASSLA-KLAAEVG
126733667|Alpha|Roseobacter_sp-_CCS2			FDLHRTLPLSTERLWQVLTDAKEREKWAGP--DAATMLETDFADLRVGGQDRHRFGP-------------------KDAPEFLVDTRWYDLTKPERAVFTETL--IFGGEAVS-----------TSLVTYLLLGDG-NETKLSITVAVSSF-----SGPEALDE-----IQQGWAGGVD-NLAAYAK
84683468|Alpha|Rhodobacterales_bacterium_HTCC2654	FTLERGIAALPAAVWAAFFDPKARAIWSPP--SPDEVFEVLEHDPRDGGTGLHRCGPKSDP-------------------TYIVETRYHKLDEPAAVSFTEIV--RKGDTPLA-----------ASQVSVVFAATE-AGTRLTLDVYTT-------SFVGDGMLA---GTKGGWTTSIA-NLIHHIE
116621037|Acido|Solibacter_usitatus_Ellin6076		FVVERAYPAAPDRIFAAFADPVRKRRWFVEGGGHEIQ--HYELDFRVAGKEHARFTFKGGSP--------------VQGLVCDNEGYYLDIVPDRRIVTASTM--TIGGRCIS-----------ASLVTFEFLPTG-AGCDLLFTHQGAFF-----EGADGPKM-----REEGWNKLLD-RLPAELA
84683467|Alpha|Rhodobacterales_bacterium_HTCC2654	FSVSRTIAASPASVFRAFADEDLKRAWFLNP-HLSAS--DYALDFRVGGGERGRFTMTEG----------------PATGIHENATTYFDIKPDERIVYAYSM--SWDGRVHS-----------TSLATVELTSTE-AGTRLDYTEAGVFF-----EGSDGAEM-----RQGGMEALID-ALVATFK
119774551|Gamma|Shewanella_amazonensis_SB2B		TTVQTLIDAPIAIVWQAWTTPSHICQWNFAADSWCCP--AAEIDLREGGTFSYRMQAR------------------DGSMGFDFSGTFTNLIPGSALTFV-----MEDGREV----------------QVILRQTK-EGVLLEETFDN--------EDQHTAEQ-----QRQGWQAILD-NFKQHVE
126646454|Bacte|Algoriphagus_sp-_PR1			ITVQVVVDKTLEKVWESWIKPKHIVNWYFASPDWHCP--KSENDLQPGGNFVFRMEAK------------------DGSFGFDFGGVYQEVKKQELITYI-----MDDGRAA----------------RIEFSELP-DGILIKETFEA--------ESTNSVEI-----QRGGWQAIVD-NFKSYTE
16262554|Alpha|Sinorhizobium_meliloti_1021		LRFERILAAPAATVWQYLVDPELRARWFMS----------GPTDLQVGGAFGLTMDHDRLSDEVVPTPDRY-----KPYVGHRWHERITRYEPPHLLAFT-----WEDGKAG--------------EVTFALTEIDSGTTRLVLTHTGL-------RGSEDALN-----FGGGWHAHLA-VLEKRIA
108758506|delta|Myxococcus_xanthus_DK_1622		VRIERLLPGPIERVWAFLTEAEKRRLWLAG----------GPTETKVGGKVELLFRHAELSEEGGAPPSRHA----DMAQGHVNMGRVTACEPPHLFAYT-----WAENHGD------------PSEVRFELTERE-DGVLLTVTHVRLDG-----RDSLRSVA-------GGWHTHLD-LLVDRLN
62425997|Actin|Brevibacterium_linens_BL2		LTLVAEFAAPPQRVWEIYADPRQLEKIWGPP-TYPAT--VVDHSLTPGGRVTYFMTSP-E------------------GEKFCGLWEISSVEEPSRLVFRDYF--ADEDFNAV-------ESMPGSTNTYTFAEVA-AGTRVTYESTFES------LDGLKTVL--EMGVVEGSTGAIN-QIDELLA
62424673|Actin|Brevibacterium_linens_BL2		FTIVRDFATPRDRVWEAWTNPDVMARWFHPE-TLVTPRESVSVDLRVGGLYTYTMRIEET------------------GQEFPTAGKYLVIDAPHRLDFTWGS--PDDVDDAP-------------QVSVVFEEIDANTTRMTFALTGILN-----DSGSDASA------YDGWNSAFN-VFEAELT
126736012|Alpha|Roseobacter_sp-_CCS2			VRLQRTFDAPIEVIWNMWTDPDLFKQWYGPM-GMRVP--TAEMDVTVGGTRKINMVMKTP----------------EREMSMWFIGVYKEVNAPHRLVYTESMCQPDGTLIPPQSMGMPEGSPDITEVIVVLSEAD-GKTQMTMVHVGVPV-----GTAGEG----------GWNQALD-KLVELAN
145223820|Actin|Mycobacterium_gilvum_PYR-GCK		LNFERTYPAPIDTVWRAWTDPEMLRQWWGPE-KTLVP--ECRVDLRVGGEIYIVMEAGAEMGKYQ-------------GTRWPMAGTFTRVEATSGLTYDARSWTVGEEEGSTI----------HHTNDVTLSESD-GTTTVR-LHVTITK-----IGPKAKLA--AFGMKWGYKAQLD-KLDKLLA
84685519|Alpha|Rhodobacterales_bacterium_HTCC2654	LVVTRDFDAPTALVWRAHMEPDLLMKWQSGNDAFNVV--ECEIDATEGGTYRIVHSSADY--------------------TFTITGTFLELDEPNRILQEEVM---YLPDPTP-----------PNLVETLFKAKG-QATHMVVTMTLPDA-----QTRREMME---TGMLDGMEISYK-NLDALEL
108761916|delta|Myxococcus_xanthus_DK_1622		VVIERTYRAGIEDIWALWTTKEGFESWWGPQ-GFRAA--VHELDARVGGALRYDMIADSPEMIAAMKQM-------GQPTSHATRSRFTEVAPHSRLVLTNVI--DFLPGVAP----------YESKIAVDFLPSG-DGVRMVVMLDAMHS-----EEFTKMQQ-------EGFTSQLT-KLDSRFA
24216957|Spiro|Leptospira_interrogans_56601		VIYKRYLDVPVDLAFEVWSSQEHLSQWWGPE-GFTLT--IKSMDFSNGGVWDFIMHGPD-------------------GHDYRNKIQFIDISKPNYIYYKHL---GDGEGAKD----------VDFQSRVMFEQAG-EGTNLT-VEQIFSS-----KEELERIN-KKYGAIEGAKQHIA-KFSKYLE
71909682|Betap|Dechloromonas_aromatica_RCB		VRLHRVLKAPAERVYRAFTTPEAMAKWLPPH-GFTCT--VHHMEARVGGTFRMSFTNFTT------------------QQGHTFSGEYLELVPNALLRYTDQFDDPNLPGVLQ--------------VTISLTPVL-CGTELNIVQEGIPD-----AIPVEMCY-------LGWQESLG-QLAALVE
110637519|Bacte|Cytophaga_hutchinsonii_ATCC_33406	ITIKREFAAVRAIVWEAFTRAEILDQWWAPK-PWKAK--TKSMDFKEGGTWLYAMVGPN-------------------GEEHWSICEYAIIKPIERFTGKDGF--TDASGKLN-------TEMPRSNWDMRFIDKG-EITEVQ-YHISYDD-----VAQLEATI--QMGFKEGITMAME-NLDELLV
84685429|Alpha|Rhodobacterales_bacterium_HTCC2654	LRIKREFAGPRDLIWDCYTKQELLEKWFAPK-PLKTK--TASMEFREGGHWHYAMYDDE-------------------GTEYWGWTDYIAIDPQERYTTRDAF--SDATGAPN-------TDLPVADWVITFEEAG-DRTIVR-TVIDYGS-----PEGLQTVI--DMGMEEGLGATYV-TLDDLIE
148554111|Alpha|Sphingomonas_wittichii_RW1		FVMSRLFKAPRDRVWAAWTRPEQLARWFGPR-GVTTT--VVAADIRPGGFFHCRMDMADG------------------GGTLWARLVYREIAAPERIVWEHSF--ADRDGNIVGSPFSE-HWPKRLLTTVLFEEAG-ADTRVRLSWVPIDASAEELREYRDAI----PSFDDGWAGSYE-ALDRLLA
87121623|Gamma|Marinomonas_sp-_MED121			LTISQEFNASVETLFNAWTTPEVISQWFAPG-NMTVP--EASVDFKVGGAYRFVMQNQD-------------------GEQFIVGGEYREIAKPEKLVFSW----QWESSPHT------------TTVTVLFTALTDNKSKLELIHTEFQE-----QEFCDKHN-------EGWLGCLA-NLPRALA
16265267|Alpha|Sinorhizobium_meliloti_1021		LTITRVFDAPANLVFKVWTTPEHLARWWGPK-GFTVP--AITTDFREGGAWRGCIRSPE-------------------GQDYWAHGIYREIVAPSRIVLSF----VWEEEGAI-----------DTLITVTLEDVA-GGTRLTFHQAPFTS-----AESRDSHA-------EGWSECMD-RLVSYVA
15613258|Bacil|Bacillus_halodurans_C-125		LIAERVFDAPRELVFKMFTEAEHLKNWWGPR-GWDLT--VCNIDFRPGGSWHFCMKCVDENQ------------GDFYGYESWGKALYREIVDGEKIVYVDYF--SDSEGNLS-------EEMPAAEITLTFIDLG-GKTKIV-NQVEYPS-----AEELQKGL--DMGMEQGFTETWD-RLVEYLQ
62425671|Actin|Brevibacterium_linens_BL2		VSITRDFAATPDKVFRAHIDPELFVKWCGPD-SITNT--IREWDAQTGGKWSYVSTDDDG--------------------EYGFFGSFHEVRENERIVQTFTF--EGFPDAVN-------------LEILTLTDLGDGRTRLQ-STSVFDS-----LESRDGMV--ASGMEHGIREGYD-KLEKMLA
116621409|Acido|Solibacter_usitatus_Ellin6076		IALKRIFKAPRELVYRAFSDPEILKRWFGPR-GWSLV--TCHINSRVGGGFRFVLRAPD-------------------GRELGMHGTYLELSPPERSVHTEGF--DGLPGESL--------------VTSTFTERN-GETTLL-ATIRYTS-----KEIRDAVI--RSGMEHGAAESYD-KLSELLV
37521005|Gloeo|Gloeobacter_violaceus_PCC_7421		IAMVRVFNAPPRLVFDALTRPELLKRWLGPR-DWQLV--VCEIELQVGGTYRYVMRGPD-------------------GAEMGWGGVYREIVPCERVVATETFDVSWYPGNAL--------------VTSVLTEQN-GRTTLT-STVLYET-----REARDAVL--ASPMESGLAESYD-RLDELLT
108764007|delta|Myxococcus_xanthus_DK_1622		IVISRKFNAPARIVFDAWTRADLVKRWWAPK-ALGVTMASCEADVRVGGGYRYVLRNPD-------------------GGEVAFSGQYAEITPPSRLVYTQVF-EPMADAGSV-------------TITVTFDERD-GKTHMV-SRELYPS-----KEVREAVL--ASGMEHGLRETME-QLDALVS
							IVISRKFNAPARIVFDAWTRADLVKRWWAPK-ALGVTMASCEADVRVGGGYRYVLRNPD-------------------GGEVAFSGQYAEITPPSRLVYTQVF-EPMADAGSV-------------TITVTFDERD-GKTHMV-SRELYPS-----KEVREAVL--ASGMEHGLRETME-QLDALVS
PSIPRED							-EEEEEE---HHHHHHHH--HHHHHHH---------EEEEEEEE-----EEEEEEE------------------------EEEEEEEEEEEE---EEEEEEEE---------E-------------EEEEEEEE-----EEEE-EEEE--------HHHHHHHH--HHHHHHHHHHHHH-HHHHHH-
87200227|Alpha|Novosphingobium_aromaticivorans_12444	LVVTRTFDAPRAMVYRAWSEPELFRRWWMPKSATGVTLVSCDMDVRTGGKYRLEFST-------------------GGPQTMAFYGKYLDVVPNERIVWTNDE--GEADAGEK-----------GAITTVTFEDHG-SQTLLR-FHEVYPT-----AEALEEAL---QGSAAALPEQFD-QLGEVLS
116624306|Acido|Solibacter_usitatus_Ellin6076		LVVTRTFDGPAHIVFEAWTKPELLKRWWAPK-SCGISFVSCEADVRTGGTYRFVFGHA------------------ASEQPMAFFGRYIEVTPHSRIVW------TNQESADG------------AVSTVTFEEKG-DKTLLV-LHELYPS-----KQALDDAI--ASGSTSGAGEQFE-QLDTLLV
116623115|Acido|Solibacter_usitatus_Ellin6076		LVVTRTVNAPARLVFEAWTKAELFGKWWVPK-SFGVPLLSCEMDVRVGGQYRLVFPHEDS--------------------TMEFFGTYLEVTPHSRLVW------TNEEGENG-----------KTVTTVTFDENA-GKTLLV-VHDRYPS-----KEALDSGS------TGAMPEALD-QLDELLA
30248284|Betap|Nitrosomonas_europaea_ATCC_19718		LMLKRELAVPVNLVWRGLTEPELLKKWFVPK-PWSIS--DCRVDLRPGGEFYTVMQDPE-------------------GNKFPNSGCFLEVTDEKRLIWTSALVKNYRPAVPATTSDKE-CAHIVMTAVIELQPTS-SGTRYT-ACAMHNT-----PGQRKLHE--EMGFHEGWGTTIT-QLEELLK
15964124|Alpha|Sinorhizobium_meliloti_1021		LVLTRLIDAPREKVYRAFTEAELLKQWFAPL-PWTIT--EAELDVRAGGTNRFVMRSPE-------------------GELYPNQGVYLEVVPNEKIVVTDAFTEAWKPSEKP---------F--MTAVMTFENEG-GKTRYT-ARALHWS-----VEDRDAHE--KMGFHEGWGQCAD-QLATLVA
73542139|Betap|Ralstonia_eutropha_JMP134		LEISRLLKAPRDLVWKAWTDPSHLKEWWCPK-PWTTE--VLAFDLVPGGAFHTLMRGPD-------------------GGISDNPGSFLDVVPRSRIVWTTALVAQWRPADNP---------WLPMTAYITMDDEG-EHTRYV-ARVLHKD-----KASRDQHE--EMGFFDGWGTCIT-QLEAYAQ
62425977|Actin|Brevibacterium_linens_BL2		LTIQRVIRAPKETIWSAWTDPEKLAKWWIPE-PLTLR--VDALELRPGGAFSTMMSED------------------GESFVSHVDAVFLVIEDNNRLVFTNAVNSSWHPAFPD---------PVSMTTEIILSDHA-DGTDYQ-AVVRHGS-----PEQRARHE--ELGFFDGWGTVTE-QLAKSVE
87309485|Planc|Blastopirellula_marina_DSM_3645		FQLTRIFDAPRELVYQAWTETPHLEQWWGPP-GLSAR--VVKLDLQPGGVFHYAMKMPDRP-------------------EMFGKFVYREIEPNRMLTYVVSF--SDAEEGITTHPFSP-TWPQEMLSAVELFDED-GQTRVELWITPINAS----REQEQTFREGHQSMQQGYGGTLD-QLEAYLA
84687037|Alpha|Rhodobacterales_bacterium_HTCC2654	VIVTRVVAAGLDRAFAAWADPAQIVQWFGPE-GFTLD--THEIDIRPGGRWRFDMIAPD-------------------GTAFSNRITFLRIEPSRLIEADHGT--DADDDPDR------------FRLLVTFDAQD-NGKTVVTLRQMHPT-----PERRGIVI--GFGAVEFGGQTLD-KLARHVE
69936854|Alpha|Paracoccus_denitrificans_PD1222		MVLERVIRAPRQVVWDAWMNPETLPQWWGPE-GFSCR--TKRIDLRTGGEWVFDMIGPD-------------------GTVFPNHHLYGEVRAEERLGYTL----LWGENGPK------------HADAWAAFEEA-DGTTTVTLGMVFST-----GAEFQQAK--GFGAVELGLQTLG-KLARFVG
consensus/95%   					h.h.h.h.hs.t.hathh.p...h..a................t.t.su...h................................h.h..h...thh................................h.h.....tt..h..................t...........uh...h...h.t.h.
consensus/90%   					h.hph.htts.t.lathhhp.t.h.tW...............hp.p.uu.h.h.h..............................h.hhth...phh.h..........t...................h.h...t.tts.h...............t..t...........Ght..ht.th.thh.
