# Supplementary material for: Comprehensive comparative-genomic analysis of Type 2 toxin-antitoxin systems and related mobile stress response systems in prokaryotes
Source: Biol Direct. 2009 Jun 3;4:19. doi: 10.1186/1745-6150-4-19 (PMC2701414; doi:10.1186/1745-6150-4-19)
Supplement: Additional file 9 — Multiple alignment of a representative set of GNAT family acetyltransferases. The alignment supports the analysis and description of the GNAT-xre and GNAT-RHH systems [file 1745-6150-4-19-S9.zip › sup9.ali]

GNAT family acetyltransferases associated with RHH domain

							                              Motif C                              Motif D                                         Motif A (GNAT)                              Motif B 
1651699|Chroo|Synechocystis_sp-_PCC_6803		LNTRQATTADIPFLAR--IEYEASLPPLNHCFWDDLLDGTGTTALQFYCPLCLSE--------ETLEGFREHYVGLWLFLT--PQATW-------------I-IENVAVLPEARGQGFGKALLRALLAKGRSQG--HEFAGIMVINGN----------DRARHTYE-SVG-FKPY---QT-FYKDYFWEQFKID
2634367|Bacil|Bacillus_subtilis_subsp-168		SHNFVQLHDTFPLERL--LNFLPSVPKLLDANYPQHVFPLGLKQSLVYPFYEADQ--------KVPIGCGELFIDHQEKT---------------------AKIEEVAILDQFQRKGYGSILVKEMLSIAKSLG--MEAAYLVA-AST----------DGATQFYE-KLT-FKKY---ER-VHTVFHYFLT---
19704341|Fusob|Fusobacterium_nucleatum__ATCC_25586	MECKIIKNDTN-------YNLNDLTKLLNTSYWAKDRKKETVKKTVELCYFAYDN--------K-LIGFARAITDYTTN----------------------YYLCDIIVDEEYRGKGIGKKLVETLI-----ND--EDLIQVRGLLIT----------KDAKKFYE-KFG-FY---------NKEDVMQKDKK-
16412800|Bacil|Listeria_innocua				--MDYIITTDL-------PNAEEFVKLRVDAGLSFRSIEVSRQALLKVYFVGLRD--------DVLIGMGRLVGDGIM-----------------------FIVSDIAVLPEFQGNGYGKLIMTH-IKNYIDSN--LDKTACVTLLAD----------VPADRLYK-QFG-FRES---AP-ASIGMIYQMK---
1001794|Chroo|Synechocystis_sp-_PCC_6803		---MVFWKRFF-------NPDSTSSPSLGPTGAEEFPTDNGDKARIFECSFLVVR--------RRLVGFARATSDHAFN----------------------ATVWDVVIHPSLQSKGLGKALMQYIIRKLRHYD--ISNITLFA---D----------PQVVDFYR-RLG-FVLD---PE-GIKGMFWYPD---
21322942|Actin|Corynebacterium_glutamicum_ATCC_13032	MKIEIFSPEAM-------QSAEFAHLLWLASGYSAAQLDHTITHEISMTTIGIFD--------ASPIAFASYFNEPTR-----------------------AVIEYIAVLESHQGMGLGSQLLNVVA-----TS--FPEVYLET---D----------DDAVDFYR-KLG-FVIS---PK-ERYACVWKRAEER
16412673|Bacil|Listeria_innocua				-----MLDKSV-------PHISVAMVNHSATKYPEFSLPEGYSFRFYRCVFVEAD--------GEIIGTAMLWDGNTFGEMA-------------------SRIHWVAVLDSHGGKGIAKALLSKILGL---NK--SDFVYLTTQTGS----------YQAIYLYQ-KFG-FEKF---VD-EENEKAWQIIENK
15806681|Deino|Deinococcus_radiodurans_R1		SLADIQFQTTL-------EGVTPAQLGGFFEGWPNPPTPETLWRILDAAVFVLAD--------GQVIGFVNALSDGILA----------------------ASIPLLEVQAGWRSLGLGSELMRRVL-----TE--LGDLYMVDLSCD----------DDVVPFYE-RLG-LKR--------ANAMFLRRYDNQ
114775624|uncla|Mariprofundus_ferrooxydans_PV-1		EIIIEPLARKH-------NKRGFRCGNDQLNFYIGKIAAQHIKNGVYRIFVLAPKAN-----PTVIIGYYSITTCDVRVESFQPSDRK-KLPKSH--PLPAGRLARLAVTTKHQGQDFGEKLLIHAMRNFLSAQEAVGMCALFVDAKD----------ESAGNFYR-KYG-FIQS---SD-DPLQFYLPTATIR
67920011|Chroo|Crocosphaera_watsonii_WH_8501		IWLFLPIEKQH-------QREGFDCGYPILNDYLKKYARQNHKKGIAKTFVAISEER-----GQKIQGYYTLSASVIEFDSLPQTYQK-KLPTYP---IPALLIGKLAVDKSVQRQGLGSELLVNALLRTFKTAQDIGLFAVRVDAID----------DHAKAFYL-KHE-FIPF---QD-APLSLFLPISTLS
33595091|Betap|Bordetella_parapertussis_12822		AWLVSAFDGKA------HDRTAFSCGSPELDRYLREHASQDIKRDIARVFVAVRPAT------TTVCGYCSLSATSFQRDELPAEQAR-KLPRHP---VPAVLLGRLAVDCDAQGSGLGEFLLMDAMHRTLLATQVMAVYAMVVDAKD----------ASAAKFYR-KYG-FIAL---PN-NAQRLFLPMETIR
37520768|Gloeo|Gloeobacter_violaceus_PCC_7421		SFTIQPLQQFH-------ERSLFASGNESLDRYLKQQATQDLRRYAAATFVLTQKRS------TTVIGYYTLAMTGVVLTSFPPEIQK-RLPRYP--VVPAVLLGRLARDQRCSAMGLGKLLLLDALSRSFRSE--IPAAAVVIDAFD----------EQATGFYC-KYG-FVPF---LD-STQRLFLPMTTIT
54298916|Gamma|Legionella_pneumophila_str-_Paris	KYCIEQLNKSH-------VKDNFNSGEDSLNKYLQKQATQDIKRNLSAVYVLLEGQD------STILGYYTLCSSSVLIDSIPHEVSK-KLPRYP--LIPVTLLGRLAIDIKLQGQGLGELLLTDALLRAGRLSNELGSMAVIVDSLS----------SRASDFYE-KFG-FQKF---ID-KTNKLFLPMSIIK
119357027|Chlor|Chlorobium_phaeobacteroides_DSM_266	RFSIIPFNREH-------QKSGFCCGSSLLDRYFSERVGQDVRRNLTKCFVAIDNSH------ERIAGFYTLSAAQIPLLQLPEKLAD-KMPHYH--AVPASRLGRLAIDKSYQGEGLGSTLIADALMRSSSSS--MAVYALLVDAKD----------ESAATFYL-HHG-FIPC---VG-APHTLFLPIGTVR
38505698|Chroo|Synechocystis_sp-_PCC_6803		VLKIELLDSRI------HQRSDFYCGEASLDTYIQKQASQDLKRKIATIFVLVDNLD------KKVLGYYTLSAYTVNIAYLETDFAK-GLPRYP--MLPATLLGRLAVDQNYKGQGLGELLLIDALKRAWETSQLIASLAVIVEALN----------DQASNFYI-KYG-FVPF---NQ-QPSKLYLAMKSVE
115523423|Alpha|Rhodopseudomonas_palustris_BisA53	GFRIEALAATH-------DRQNFSSGVEPLDRYLRELANQDIKRRVSNCFVALDDA-------DVIAGYYTFAATSLPLMELPADLTK-RLPRYP--LLPAGLIGRLAIDGRFQRCGLGGALIMDAAARAARADP--AIYALIVDAKD----------DPAIAFYE-HCQ-FRRF---AT-RPQSLFLPLATAL
148256212|Alpha|Bradyrhizobium_sp-_BTAi1		LLRFEALAAHH-------DRSGFDCGVAPLDRYFRTQAGQDARKNMAAPFVLVLSD-------DTIAGYYTLSATSVRLAELPDALVR-KLPRYP--LVPATLLGRLAVDRRQQGKGYGRLLLADALYRAARSE--IASFAVIVDAKD----------DNARRFYE-RES-FLSL---PD-HPMKLFRPMADIR
75677037|Alpha|Nitrobacter_winogradskyi_Nb-255		LLRVEVLGPHH-------DRSGFESGIEPLDRYFRTQASQDAKKNMAAPFVLVLPD-------RAIGGYYTLSSTALKLAELPAQATR-KLPRYP--SVPATLIGRLAVDRRHQGKGYGRFLLADALYRALRSE--IAAFAVIVDAKD----------ENARRFYE-RES-FLPL---PD-QPMKLFRPMGDIE
116619960|Acido|Solibacter_usitatus_Ellin6076		PFHLEQLGDLH-------DRGPFTCGDVALDRYLRSQATQDIRRRIASCFVAIEVAT------GRLAAYYTIASASLPLTELPAAVSK-RLPRYP--TLPAVRIGRLAVDQNFRGRGLGGALLADAIRRTLQAPP--AVFALLVDANS----------EEAANFYR-HHG-FVSL---NS-QPRTLFLPLATAI
37525563|Gamma|Photorhabdus_luminescens__TTO1		MFDVMQLNEEH-------DRDSFYSGSEFLDGYFQRQVGQDVRCRVAACFVALHD--------HRVAGYYTLAAAGIQLANLPTATIK-KLPRYP--TVPAVRMGRLAVDQAFRNQGLGGALLADAIERTIRAE--IASYALLVDAKD----------DNAVQFYR-HHG-FIAL---PD-SPFTLFLPLIAVD
107027202|Betap|Burkholderia_cenocepacia_AU_1054	QLVVAALEAAH-------DRSRFACGTPALDRYLREVVTQDVRRRVAACFVMLDG--------NVVAGYYTLSAASVALTDLPHAIAR-KLPRYP--AIPVVRMGRLAVDQAYRGRRLGAALLVNALQRAAKSE--IAAVALTVDAKD----------ETAAAFYR-HFG-FAPL---TS-DPLALFMPLATVK
74311001|Gamma|Shigella_sonnei_Ss046			ITLPIVLSCNYQSDITYPGQKQFDCGNPVIDKFVRASLKKSVRNSDCAAKALIDRQS------GELIGICTFTAYSLEKQRVSGVLQG-SQPSE----IGVVRLVMLGVARKYQKRGFGQDLLCDFFEHVKIIHQALPIKGVYLDAD-----------PAAINFYA-RLG-FVQL---SATPNAFGAVPMFLAI
24376288|Gamma|Shewanella_oneidensis_MR-1		CQLLNKMERQP-------SFSSFDCGDPFLDSFAPKKLANADANNDSRVYVAVDG--------DIGVGYATMKVFMLSNDEY--KILSGKYPRQ----VPVVMLDQIAVDKAYQGKGIGKRLMRKVLEATVLVNELAAAKGLALWAH-----------PRAKDFYE-SLG-FEAI---PDATKQVQDVELTLMF
15803970|Gamma|Escherichia_coli_O157-H7_EDL933		DLTIEILTDDA-----DYDLQRFDCGEEALNLFLTTHLVRQHRNKILRAYILCRNTP-----ERQVLGYYTLCGSCFERAALPSKSKQKKIPYKN---IPSVTLGRLAIDRSLQGQGWGATLVAHAMNVVWSASLAVGIHGLFVEALN----------EKAHTFYK-SLG-FIPL---VGENENALFFPTKSIE
62182064|Gamma|Salmonella_enterica_			NLTIEILADNA-----EYNWRQFDCGEASLNLFLTQHLQRQHNNKILRGYVLRTTTP-----EQRVLGYYTLSGSCFERASLPSRTQQKRIPYQN---IPSVTLGRLAVDLSLQGKGWGAILVTHAMKVVWSASLAVGIHGIFVEALN----------EKAQAFYQ-RLG-FISL---SGENEHALFYPTKSIE
75675031|Alpha|Nitrobacter_winogradskyi_Nb-255		LTPPRQLEETD-------DCAGFDCGRESMNQWFRRHAWRNQQIDVSRSTVIRDAET------GMIAGYVTLSVGHIEREYLPKSSQR-NRPEN----IPIFLLGQLAVDTRFQGMGVGRSLMFYALKTAVGMAKEIGCYGVLTHPLD----------DDVRRFYQ-NFG-FEQL---PHDPRRSMIVRIKDLV
15601248|Gamma|Vibrio_cholerae_O1_biovar		KEFVELSKSKH-------DRDSFDCGEQELNTFIKTQAAKHMQAGISRTMVLPSAHPLLN-QKFAICAFYSVAPSSISRETLPAQLAK-KLPRYP---IPVFLLAQLAVHKEFHGSGLGKVSLIRALKYLWEVNHHMRAYAIVVDCLT----------DSAQAFYT-KFG-FEVL--CEHNERIRMFLPMKTVE
16519658|Alpha|Rhizobium_sp-_NGR234			KRIIEPLDPNR------HDRAAFFCGIIQVDNFFKKTANKLSKADNLRVYVMTEDDG------TTVIGFYAINSHSISYADLPERFSR-TRPGHGS--IPAAYISMIGRDQRYRGGGYGGDLLTDCLQRIAGIADQIGIAVVLLDVLVCG---DEEKTSRRVALYS-EYG-FQPL---PS-MPLRMFLPIATIR
148243787|Alpha|Acidiphilium_cryptum_JF-5		LSEPEPLTADH-------DVSEFSCGKSPLDHWLKSRALSNQQKGFTAVVVVHEA--------GRVVGYYGLAPTAIVPTVLPRSIRT-GQPPNP---VPCMLLGQLAIDTRWAGLGIGTGLVKHALQRCVQAASLIGGRALMVNAVD----------REAAEFWR-RRG-FEQS---RD-DPLVLLRSIGDIA
90423119|Alpha|Rhodopseudomonas_palustris_BisB18	HSPPVPLTAQH-------DRSAFDCGVAALNEWLWHRALNNQ-SRFSRTYVVCGG--------KRVVGYFCISAGAIERAKAPGKLRR-NAPD-S---IPVSVIGRLAVSRDHAGQGLGADMLADALRRIAVASQSIGIAAVLIHAKD----------EAAKRFYL-KCAEFIEY---PT-DSRTLFLPIETVV
37524857|Gamma|Photorhabdus_luminescens__TTO1		INDPTLLTDDH-------NLNSFTSGIDTLDNWLTDRALKNQKENASRTYVVSED--------RDVIAYYSLATGSIMSEEAISKFKR-NMPN-P---IPTIILGRLAVDKRYQGRGFGRYLVRDASIRVAQAADLVGVRGLIVHAIS----------ENAKAFYK-SVG-FSDS---LL-NPMTLMITLKDLK
15608059|Actin|Mycobacterium_tuberculosis_H37Rv		YSAPRRISDAD-------DVTSFSSGEPSLDDYLRKRALANHVQGGSRCFVTCRD--------GRVVGFYALASGSVAHADAPGRVRR-NMPD-P---VPVILLSRLAVDRKEQGRGLGSHLLRDAIGRCVQAADSIGLRAILVHALH----------DEARAFYV-HFD-FEIS---PT-DPLHLMLLMKDAR
16766937|Gamma|Salmonella_typhimurium_LT2		VTAPEPLSAFH-------QVAEFVSGEAVLDDWLKQKGLKNQALGAARTFVVCKKDT------KQVAGFYSLATGSVNHTEATGNLRR-NMPD-P---IPVIILARLAVDLSFHGKGLGADLLHDAVLRCYRVAENIGVRAIMVHALT----------EEAKNFYI-HHG-FKSS---QT-QQRTLFLRLPQ--
37523044|Gloeo|Gloeobacter_violaceus_PCC_7421		PSAPELLAAHH-------ELVGFCCKELALNEWLVKRARQNQNTGASRTFVVCIG--------VRVVAYYCLAMGSVSSHIAPGKVRR-NMPD-P---IPVAVIGRLAVDKSYEGQGYGKGLVKDAVQRVIQMSQVIGVRAILVHAVS----------VQAKSFYL-NRG-FLES---PV-EAMTLMLPMQDAL
118579781|delta|Pelobacter_propionicus_DSM_2379		ISAPALLTREH-------HTGSFSCGVASLDDWLRHRAYSNQVSGASRTYVAAEG--------QRVVGYYCLASGALAVSDTPGPLRR-NMPD-P---VPMAILGRLAVDRDFHRKGLGVALLQDAVIRTMQAGGILGIRGLLVHAIS----------EEAKMFYE-HHG-FIAS---PT-QPMTLTLSLKGMV
15966386|Alpha|Sinorhizobium_meliloti_1021		LSAPTPLGEAH-------DFDLFQSGNDTLDDWLRRRAHANQASGASRTYVIAEE--------WRVVGYYCLASGALDLADAPSSVRR-NMPD-P---IPMAVLGRLAIDRDWQGKGLGAALLQDAVLRSSQAADIMGIRGLLVHAIS----------GEAKAFYE-HYG-FQCS---PN-HPMTLVLSLKGKR
10956736|Gamma|Xylella_fastidiosa_9a5c			ISTPHSLTAAH-------RLDEFNCGEPSLDDWLKRCALTNHLNGASRTFVVVDAN-------QYVLGYYALAAGSVAHQEATRAIRR-NMPD-P---VPVMVLGRLAVDTRAQGIKLGAALLKDTVTRVQFIAENVGVRALVVHALN----------ERAKQFYE-YYG-FRAS---PM-HLMTLMLPIKF--
56476542|Betap|Azoarcus_sp-_EbN1			LSAPQPLAATH-------LLDEFASGETCLDEWLKRRALSNQLSGASRTFVVTDQE-------QHVFGYYAMAAGAVSHQMATGGVRR-NMPD-P---IPVMVLARLAIDDRVQGIKLGAALLQDAVNRAVAVSQNAGVRALLVHALH----------EHAKQFYE-HYG-FQES---PQ-HPMTLMLRLNTVK
30249094|Betap|Nitrosomonas_europaea_ATCC_19718		LNPPELLVATH-------LLDDFECGVNSLDEWLKRRALANQHSGASRTFVVADHD-------SRVYGYYAMAAGAVSHQAATSGVRR-NMPD-P---VPVMVLARLAVDQRAQGIKLGAALLQDAVNRVVNVSHNVGVRALLVHALD----------DRAKQFYA-HYG-FKES---PQ-HPMTLMLRLNTTK
113461919|Gamma|Haemophilus_somnus_129PT		YSAPELLTHHH-------HLGAFNCGEESLNIWLKRHALKNRQNRASRTFVICNE--------NVVVGFYALAAGSVTQRFVSGALRR-NMPE-P---IPVVVLGRLAIDIKHQGKKLGAALLKDVVLRARAVSEQVGVRALLVHALN----------DKAKQFYL-NYG-FQPS---PI-DDMLLMLKL----
92109706|Alpha|Nitrobacter_hamburgensis_X14		LSLPEVLREDH-------ATESFDSGEPTLDTWLVRRARANQISGASRTYVVCRE--------RKVVGYYALASGGIDLDAAPGRLRR-NMPD-P---LPVVVLGRLAIARGEQGQGLGQAMLRDASLRVLQAAERVGVALLVVHALS----------ERAKQFYL-SCG-FKES---PL-DPMTLMTRVKDLG
148259301|Alpha|Acidiphilium_cryptum_JF-5		LTPPEPLAEHH-------DISGFNCGIASLDDWLRRRARANQAGGATRTFVVTES--------GRVVAYYAIASGAISPNGTSGRFRR-NMPD-P---IPVAVLARLAIATSAQGQGLGRALFRDATLRILNAAETLGIRGIVVHAIS----------DQAKAFYL-ALG-FEAS---PL-DPMTLMVTLKDVR
121604477|Betap|Polaromonas_naphthalenivorans_CJ2	FSAPAPLAAHH-------ITEGFACGADSLDNWLKRRALKNQVQGASRTYVVCTE--------NRVVAYYALASGALLGTQATGRLRR-NMPD-P---IPVVVLGRLAVDSTLRGQGFGRALVRDAGMRVLQAADAIGIRGMTVQALS----------DEARVFYE-HLG-FESS---PM-DPQLLMITLADLK
16767568|Gamma|Salmonella_typhimurium_LT2		ISTPEPLHAGH-------ILTPFCCGVDSIDNWLEQRAMKNQTTGASRTFVCCGSD-------SNVLAYYSLASSAVTTNTSPGRFRR-NMPD-P---IPVVVLGRLAVDKSLHGQGVARALVRDAGLRVIQVAETIGIRGMLVHALS----------DEAREFYQ-RVG-FVPS---PM-DPMMLMVTLGDLV
15803926|Gamma|Escherichia_coli_O157-H7_EDL933		ITAPTPLTSEH-------NLADFCCSDHGMNEWLKKKALKNHSSGLSRVYVICIANT------RQVIGYYCLSTGSIQRNLAPGAMRR-NAPE-S---LPVVVLGRLAIDQAWAGKGLGVALLKDAVYRTMSIAQQVGVRALIVHALD----------DSVRNFYL-KYA-FVPS---PF-QSLTLLYPITLE-
119898316|Betap|Azoarcus_sp-_BH72			LRGPEPLGAQH-------RLEGFDCGKPALNEWLLRHARQAQGSGSAKTFIVTDD--------DRVAGYFSLTVGQVDTLEVPERIRK-GMGQYP---VPVVILARLAVSTQDQGRGIGFGMLQDAIRRTLVIAEQAGIRAMLTHPLG----------EEATRFYA-RFG-FISS---PL-REQQLLLLLKDAR
87300640|Chroo|Synechococcus_sp-_WH_5701		WRPPEPLAVQH-------QLEGFDCGRPTLNHWLLHHARQAQTSGSARTFVVADEA-------NRVAGYFSLTVGQVDTVEAPERIRQ-GMGRFP---LPVVILARLAVSRENHGRGLGVGMLQDAIRRTLVIAEQAGIRAILTHPID----------EDAARFYT-RFG-FTAS---PL-RQQQLLLLLKDAR
116620422|Acido|Solibacter_usitatus_Ellin6076		TLYIEKLRREH-------DLSSFDCGNGTLTAWLQKFAWLNQQADSAKTYVAVRG--------KRIGGYYALTAGSVHKDESPERIAK-GLANHP---VGVVLLARLAVDRSEQGRGLGKALLFDALQRIEEAADIVGVRAVMVHAID----------EAARKFYE-YFE-FDPS---PM-DPFTLMLLLKDVR
94265183|delta|delta_proteobacterium_MLMS-1		PESVRKLSPAD-------SLDTFDCGQPALNQFLQRYALVNQKANSTQTYVSCLE--------GEVVGFYSLAVGSVNPENAPARAMK-GLARHP---VPVMILARLAVDQDHQGKGLGKALLKDALLRTLQAADIAGIRCLLVHAKD----------EAARQWYE-SWE-FEPS---PT-DPYHLFLMLKDLK
83648275|Gamma|Hahella_chejuensis_KCTC_2396		YEPVRKLAATD-------QVDAFDCGQVALNQFLQRYAFVNQKANSAQTYVCRLG--------DLVVGFYSLAVGSVDPEAAPSRVMK-GLARHP---VPVMILARLAVDKEHQRQGLGQALLKDALLRTAQAADIAGIRCLLVHAKD----------DAARRWYE-SWE-FEPS---PT-DPYHLFLMLKDLK
90425039|Alpha|Rhodopseudomonas_palustris_BisB18	AFRIEKLRRDH-------RVEGFDCGKEPLNRFLIRYALQSQLSNSSQTYLALSQ--------DEVVGFYTLAFGDVSYEGAPERLRK-GVARHP---IPLMILARLAVASAWAGKGIGSGLLKDALARTLAAAEIAGLRAFAVHAKD----------DEARAFYE-RFD-FIAS---PS-DPMHLFVLLKDVR
110597323|Chlor|Chlorobium_ferrooxidans_DSM_13031	GFSVEKLTSAH-------AVEDFECGSKELDRFLARYALVNQRADSSATYVGLSD--------KSIIGFYTLTVGKVNYDDAPDRLTK-GLAHYP---IPIMLLARLAVSKNRQNQGIGSGLLKDAMRRTIQAADIVGIRAIAAHAKD----------DQARQFYE-HFD-FISS---PT-DPYHLLLLLKDVR
145630405|Gamma|Haemophilus_influenzae_R3021		YLSVLPLEDLK------IERSSFSCSVEPLEKYFHKYVSQDVKKGLAKCFVLINEQQ------SRIVGYYTLSALSIPITDIPQERIS-KGVPYPN--IPAVLIGRLAIDTNFQKQGYGKFLIADAIHKIKNAT--VAATILVVEAKN----------DDASSFYE-RLG-FIEFKEFGG-THRKLFLSANKIN
24372227|Gamma|Shewanella_oneidensis_MR-1		-MNTVLLDKDK------HDRNRFNCGIEALNNYIKVMASQQAKKDNTRTFVLEDDNN-----NAHIIGFYTLTMTPIDLKALPDKLQK-KHQSS----TSGGLIARLAVDERYKGKGFGEWLLIDALRKLLAASDSVAFPVVIVDAKD-----------GAKHFYE-PYG-FQAF---QE-TENKLFITIADIR
15601083|Gamma|Vibrio_cholerae_O1_biovar_eltor_		MMNTVLLDKDK------HDRNRFNCGTEALNNYLKVMASQQAKKDNTRTFVLEDDNN-----SAYIIGFYTLTMTPIDLKALPDKLQK-KHQSS----TSGGLIARLAVDDRYKGKGFGEWLLIDALRKLLAASDSVAFPVVIVDAKD-----------GAKHFYE-RYG-FQAF---QD-AENKLFITIADIR
54302558|Gamma|Photobacterium_profundum_SS9		-MKMVQLDKAK------HDRHRFDCGIDALNNYFKIMASQQAKKDNTRTFVLEDINC-----TEHVIGYYTLAMAPIDLASLPAKLQK-KHHNA----SSGGLIARLAVDQRYKGNGYGEWLLIDALRKLLMASKTVAFPVVIVDAKD-----------GAEYFYE-KYG-FTAF---QD-AENKLFITIADVR
115523507|Alpha|Rhodopseudomonas_palustris_BisA53	SWEEAPIGRTH-------NRSGFDCGDADLNTYLQRYARRNHESGGAKCFVAVPIDA-----PTRILGFYTLSPASLDYARTPAVAKK-GLARYD---VPVFMLGRLAVDQHEQGRGLGSALLLRAAERCIRVAQHVGGVALLIDAKN----------DRAASWYE-SYG-ALRL---AD-APLSLVLPLAVAA
15965644|Alpha|Sinorhizobium_meliloti_1021		DWREEPIGRNH-------DRKAFDCGTPELNEYLRRHARQNHEGGGSKTFVAVAPSA-----PESILGYYSISPASIAFAKVPDFLTK-RLGRYE---VAVYRLARLAVALPLQGQGLGGDLLLAAGARALAVAAQVGGVALAIDAKD----------EKAARWYE-RFG-AMPL---LDSSPLSLILPFKTII
16766211|Gamma|Salmonella_typhimurium_LT2		DWHEAAIGKTH-------NRMNFDCGDADLNQFLQRHARQNHEKGTTKTYVALDNSD-----VTRIHGFYSVSPASLIYAQVPGAISK-GLGRYD---VPVFRLGRLAVDKSMQGQGLGAQLLLSAGKRCIQAALQVGGVALLIDAKN----------KQVCDWYK-GFG-AVPL---ND-QPLSLLLSFKTLY
67939128|Chlor|Chlorobium_phaeobacteroides_BS1		AWHEEPIAKHH-------DRVAFDCGDAALNEFLQSHARKSHDKGGAKTFLAVSDND-----GKKVYGYYCLAPASVSYRKTPDVVKR-GLGRYE---VPVYRLGRLAVDCSVQGQGLGGQLLLAAGRRCIQVATEVGGVALLIDAKN----------ERVASWYA-AYG-AVPL---LD-APLSLLLPLKTLH
37526541|Gamma|Photorhabdus_luminescens__TTO1		SVIIKEITQQH-------GRKAFDCGVSELNKFLQQQARQKTVKHISKTYVACRDSV-----PTIIIGYHTLTGYSVT---TPLAYRDYKKYPHP---LSAVKLARLAVDCSHQGQRIGEQLLIDAIYRTVLVAQQVSAIGLFVDPMT----------SEVIPFYQ-QYG-FLPADPNDN-SRLEMWLPIKTCI
37527749|Gamma|Photorhabdus_luminescens__TTO1		IWHEEPIGKHH-------DRGAFDCGDEALNQFLHRHARQSHEKGGAKTYLAVSKNN------GTVLGYYSLSPASIAYERAPEVIKR-GLARHE---VPVFRLGRLAIDLSVQSQGLGGQLLLAAGRRCLLVAAQAGGVALLIDAKN----------ERVAEWYA-SYG-AIPL---LD-AHLSLLLPFKTIH
85860432|delta|Syntrophus_aciditrophicus_SB		MQEIVALSRDH-------DRSRFDCGVPELNAFLKATARQHIEKGISRTFVLTDQER-----PAVISGYFTLTLCEVRVDHLPAEYAK-KYPQHG---LPAVRLAKLAVSKKHQGRGFGSLLLTEAIHRTVLIAEQAGLIGLFVDAKN----------KQAQSFYE-YFG-FIPL---SN-QTLQLFLPFATLE
PSIPRED							---------------------------HHHHHHHHHHHHHHHH----EEEEEEE----------EEEEEE------------HHHH--------------EEEEEEHHH--------HHHHHHHHHHHHHHHHHHH--EEEEEEEE------------HHHHHHHH-H-----E----------EEEEHHHHHHHHH--
							                                                                          b2         b3             b4                 a4                  b5                   a5         
62738811, 1YX0_A, |Bacil|Bacillus subtilis		----MHIKIDD-----------LTGRQVVSLVNEHLHSMTLMSPPESI----------HALGLEKLRGPEITFWSAWEGDELAGCGAL-KELDTR-----HGEIKSMRTSASHLRKGVAKQVLQHIIEE--AEKRGYERLSLETGSMA--------SFEPARKLYE-SFG-FQYCEPFADYGEDPNSVFMTKK
							------EEEE---------------HHHHHHHHH--------------------------S-HHHH-----EEEEEE----EEEEEEE-EEEE-------EEE--------------HHHHHHHHHHHH--HHHHT--------------------THHHHHHHHH-----EEE---------------EEE 
28373275, 1GHE, |Gamma|Pseudomonas Syringae             ----QLRRVTAES-------FAHYRHGLAQLLFETVHGGASVGFXADL--DXQQAYAWCDGLKADIAAGSLLLWVVAEDDNVLASAQL-SLCQKP-NGLNRAEVQKLXVLPSARGRGLGRQLXDEVEQV--AVKHKRGLLHLDTEAG-----------SVAEAFYS-ALA-YTRVGELPGYCATPDGRLHPTAIYFKTL
                                                            EEEE            HHHHHHHHHHHHHHHHH              HHHHHHHHHHHHHHHHH  EEEEEEEE  EEEEEEEE EE         EEEEEEEEE        HHHHHHHHHHHH  HHH    EEEEEEE              HHHHHHH H    EEEEEEEEEEE     EEEEEEEEEE 

GNAT family acetyltransferases associated with xre domain

							                Motif C                            Motif D                           Motif A (GNAT)                              Motif B 
118032156|Betap|Burkholderia_phymatum_STM815	IRQFGPADRDVFFAL---RLRGLETHPAAFGQSYDEAIERGPSQFDSMLSG---MRAAEGSFLLGAFSPTDGALVGTVGLMRETRHKERHKGYVIGMYVADQAAGRGVGRALLTALLTRAAQVDGLRQVGLIVTSVNAPARALYESLGFRVYGTEPD-ALCIGGV-F--HDADLMVRFM
91779237|Betap|Burkholderia_xenovorans_LB400	VRQLGPDDRDDYFQL---RLRGLRAHPDSFGQSYEEALAKGASQHDAILEG---SRAAEGDFLLGAYASAGTPLIGVVGLLRIPNDKQRHKAAMVGMYVAPEAAGRGVGRALLNELLARASRVDGLRQIQLLVGSRNEAARKLYESLGFRKYGCEIG-ALNVNGV-F--HDADLMALFI
118037485|Betap|Burkholderia_phytofirmans_PsJN	VRQLGPDDRHDYFQL---RLRGLKAHPDSFGQSYEEALAKGPSQHDALLKG---SHAAQGDFLLGAYASAGSPLIGVVGLIRNPGDKQRHKAALIGMYVAPEAAGRGVGRALLNELLARASRVEGLRQIQLHVGSRNEAARKLYESLGFRKFGCEVG-ALNVGGV-F--HDADLMALFI
21225096|Actin|Streptomyces_coelicolor_A3-2-	VDRVDEHGVTALLD----GLAGLLADTVAGGASVGFLAPLTHAEAAHWWRG-RAAAVAAGQLAVWVAR-EGERVTGTVSLALPDKPNSRHRAELVKLMVSRSVRGRGVGRRLLATAEEAAAAAG--ITLLHLDTETGSPAEHLYRSAGWTRAGTIPDYAADPGGE-L--RPTTLYFKQV
146341035|Alpha|Bradyrhizobium_sp-_ORS278	IRIEPLTDTPESRG----ALSAMLIETVAHGGSVSFMHPLSETDADAFWKD-SLASADRGERIVLGAF-DEHDLIGTVTLQLKLPPNQPHRAEIAKMMTRVSHRKRGVARALLDAAEALARAHH--RTILVLDTAEDGGASSLYEGVGFKLSGIIPDYAFKPHGG-L--TGTKIYWKRI
148255836|Alpha|Bradyrhizobium_sp-_BTAi1	IRIAALSDTPAIRA----ALSGMLIETVAHGGSVSFMHPLAEHEANEFWQS-SLAAAARGERIVLGAF-DGDDVVATVTLQLKLPPNQPHRAEIAKMMTRVSHRKRGIAAALLRAAESLARRHG--RSMLVLDTAVDGGASQLYEGLGFQLTGIIPDYALKPHGG-L--TGTKIYWKRV
86139329|Alpha|Roseobacter_sp-_MED193		IRPAITTELSDLEP----ALANILWACVQEGASVSFVLPFSENDATRFWSDQVFPAVQRNDVILFAAF-VNGQLQGTAQLAISQPPNQLHRADVGKLLVHPEARRSGLGRGLMQAIEDVARQLG--KTLLVLDTRSGDPSQRLYESLGFTVAGSIPGYCRNPQIETY--EATTYLYKAL
15964025|Alpha|Sinorhizobium_meliloti_1021	IRVLTAGDTLAALP----ALAEILSDCVEGGASVGFMQPFSPNDAVHFWEG-VAAAVGRSETVLLAAE-VDGRMVGTVQLGVSTMPNQPHRADVRKLLVHRDARGLGLSRRLMDAAEAEAVRRG--RRVLVLDTATGEPAEAIYERFGWTRAGIVPDYALMPDGR-Y--CATTFFYKHL
116250025|Alpha|Rhizobium_leguminosarum_3841	IRILSAEEARAAVP----ALSEVLVDCVAGGASVGFMQPYGPDDAEPYWRD-VADAVATGANLLLVAE-LDGRIVGTVQVGAAQMPNQPHRGDLKKLLVHRSARGKGLARLLMDAAEREAAGRG--KTLLVLDTATGSDAEAIYPRLGWQRVGVIPDYALWPEGG-F--CATTLFYKRL
86355909|Alpha|Rhizobium_etli_CFN_42		IRSLSAEEAHAAIP----ALSEVLADCVRGGASVGFMQPYGPEDAERYWLD-VVDAVAGGGSLLLVAE-LDGRIVGTVQVGAAQMPNQPHRGDLKKLLVHRSARGRGLARLLMEAAEREAAARG--KTLLVLDTATGSNAEAIYPRLGWQRVGVIPDYALWPEGG-F--CDTTLFYKRL
15887596|Alpha|Agrobacterium_tumefaciens_C58	IRVLNGQETIDALP----ELCDVLAECVKGGASVGFMLPFSPRDAEPYWRS-VAENVGEGGTIHVVAE-VDGRVVGTVQVGLASKPNQPHRGDLMKLLVHPEARGLGLARKLMEKAEQEAAARG--RTLLVLDTATGSDAEAIYPRLGWQRVGVIPDYALFPDGR-Y--CGTTLFYKRI
91787959|Betap|Polaromonas_sp-_JS666		IRRLLAVTDAQ-VQ----ALADLLIDSVDGGASVSYMHPLSRPKALAFWRR-VADGVAQGERGLLVAEDADG-IVGTVQLVLDQPENQPYRADVSKMLVYRRARRQGLGALLMQAAEQLAHECG--KSLLVLDTASGD-AERLYARLGWQRCGVIPGYALLPHGG-L--CDTTYFYRVL
83719012|Betap|Burkholderia_thailandensis_E264	TRCVGPHEAAACID----ALSDVLIDCVEGGASVSFMAPLPRDKARAFWRD-VAESVARGERTLFVAEDADGRIVGTVQMITRLPENQPHRADVAKMLVHRAARRRGVAQRLLAALEDAARAAG--KTILVLDTVTGGNAERLYERAGWQRVGVVPDYALMPDGA-P--CATTFFYKRI
126440480|Betap|Burkholderia_pseudomallei_668	VRRIGPDEAAACVDALSDALSDVLIDCVEGGASVSFMAPLARDKARAFWRE-VAEGVARGERTLFVAEDADSRIVGTVQMITRQPENQPHRADVAKMLVHRDARRRGVAQRLLAALDDAARAAG--KTVLVLDTVTGGDAERLYARAGWQRVGVVPDYALMPDGA-P--CATTFFYKQI
124384152|Betap|Burkholderia_mallei_NCTC_10229	VRRIGPDEAAACVD----ALSDVLIDCVEGGASVSFMAPLARDKARAFWRE-VAEGVARGERTLFVAEDADGRIVGTVQMITRQPENQPHRADVAKMLVHRDARRRGVAQRLLAALDDAARAAG--KTVLVLDTVTGGDAERLYARAGWQRVGVVPDYALMPDGA-P--CATTFFYKQI
53725535|Betap|Burkholderia_mallei_ATCC_23344	VRRIGPDEAAACVD----ALSDVLIDCVEGGASVSFMAPLARDKARAFWRE-VAEGVARGERTLFVAEDADGRIVGTVQMITRQPENQPHRADVAKMLVHRDARRRGVAQRLLAALDDAARAAG--KTVLVLDTVTGGDAERLYARAGWQRVGVVPDYALMPDGA-P--CATTFFYKQI
53720320|Betap|Burkholderia_pseudomallei_K96243	VRRIGPDEAAACVD----ALSDVLIDCVEGGASVNFMAPLARDKARAFWRE-AAEGVARGERTLFVAEDADGRIVGTVQMITRQPENQPHRADVAKMLVHRDARRRGVAQRLLAALDDAARAAG--KTVLVLDTVTGGDAERLYARAGWQRVGVVPDYALMPDGA-P--CATTFFYKQI
99913839|Betap|Burkholderia_pseudomallei_1655	VRRIGPDEAAACVD----ALSDVLIDCVEGGASVSFMAPLARDKARAFWRE-AAEGVARGERTLFVAEDADGRIVGTVQMITRQPENQPHRADVAKMLVHRDARRRGVAQRLLAALDDAARAAG--KTVLVLDTVTGGDAERLYARAGWQRVGVVPDYALMPDGA-P--CATTFFYKQI
118029513|Betap|Burkholderia_phymatum_STM815	VKRLAAHEAAQCID----GLADVLIDCVAGGASVSFMWPLQRTKAIAFWQS-VTNAVQRGERALLVAEDADGCIAGTVQLVLAQPENQPHRADIAKMLVHRRARRRGVAQQLMAAADAVARDEG--KTVLVLDTVTGGDAERLYERAGWQRVGAVPDYALMPDGS-F--CGTTFYYKHL
83749296|Betap|Ralstonia_solanacearum_UW551	VRRIGPNEAAACVE----ALADVLIDCVEGGASVSFMLPLSREKALAFWCG-VADGVARGERALLIAEDEAGTVLGTVQLVLAQPENQPHRADVAKMLVHRQARRRGVAQRLMAEVEAVARAEG--KSVLVLDTVTGGDAERLYQRAGWQRVGTVPNYARMPDGA-F--CGTTFYCKQL
118587640|Alpha|Labrenzia_aggregata_IAM_12614	VYLMSADEVRSSLS----ALGQLLKTCVEDGAGIGFILPISQEKAEAFWAG-KLPAIESGEAFLLAAR-QGSEIAGVVMLVNAGADNQPHRADVAKLMVHPEHRRKGLARKLMTAIDGLAMSVN--RWMLVLDTVTGDRAEKLYPTCGYQKAGVIPDYAYNSHGH-L--DATTVFYKDL
91778752|Betap|Burkholderia_xenovorans_LB400	ITAFSADDLVRRLP----ELGALLHACVHEGASVGFVMPCGIDECEAFWRGKVLASLRAGSLVLLVAR-HGEAIAGTVQLDYDTMPNQRHRAEVRKLLVHPALRRQGIARALMTELERHAQGLQ--RRLLTLDTRTGDHAEPLYAALGYRAAGMIPGYARDTHSDKF--DATTIMYKAL
118035154|Betap|Burkholderia_phytofirmans_PsJN	ITTFTADDLVRHLP----ELGALLRACVHDGASVGFVMPCDVDESEAFWRGKVLPSLRAGGVVLLVAR-RGGTIAGTVQLDYDTMPNQRHRAEVRKLLVHPGFRRQGIARALMTELERHASVLQ--RSLLTLDTRTGDHAEPLYTDLGYRTAGVIPGYARGTHTHEF--DATTIMYKAL
126731938|Alpha|Sagittula_stellata_E-37		IVKISEKDRYAR------ALGRVLADSVTDGAAISFMQPFTVEEGARWFETAVFPDVTAGGRVLFGAL-VGGHVVGTVQLLIAMPPNQAHRAEIAKMIVHPDSRRQGIGRALMQAALDEARARQ--KTLVTLDTRTGDRAEPLYASVGFEVAGVIPDFASDPDGAAL--HPTTYMYMSL
114766439|Alpha|Roseovarius_sp-_HTCC2601	IRSLSAQEAAHCLP----DLAKLLQACVVDGASVGFVMPFEVLEAARFWRRNVLPSIADGSRVLWGAF-EDARLVGTVQLVLDMMPNQAHRAEVSKMLVAPAFRRRGIARALMQALLARAEAEA--RSLITLDTRSGDPSQALYASCGFEIAGEIPGFALAPEGG-PRRDPTTYMYRQG

28373275, 1GHE, |Gamma|Pseudomonas Syringae     LRRVTAESFAHYRH----GLAQLLFETVHGGASVGFXADLDX-QQAYAWCDGLKADIAAGSLLLWVVA-EDDNVLASAQLSLCQKPNGLNRAEVQKLXVLPSARGRGLGRQLXDEVEQVAVKHK--RGLLHLDTEAGSVAEAFYSALAYTRVGELPGYCATPDGR-L--HPTAIYFKTL
                                                EEE     HHHHHH    HHHHHHHHHHH            H HHHHHHHHHHHHHHHH     EEEE E  EEEEEEEEEE        EEEEEEEEE HHH    HHHHHHHHHHHHHHH      EEEEEEE   HHHHHHHH
