# Supplementary material for: Comprehensive comparative-genomic analysis of Type 2 toxin-antitoxin systems and related mobile stress response systems in prokaryotes
Source: Biol Direct. 2009 Jun 3;4:19. doi: 10.1186/1745-6150-4-19 (PMC2701414; doi:10.1186/1745-6150-4-19)
Supplement: Additional file 10 — The representation of toxins, antitoxins and toxin-antitoxin pairs in 750 complete genomes of prokaryotes. This file contains the counts of solo toxin and antitoxin genes as well as TA-pairs for all 750 prokaryotic genomes analyzed in this work. Phenotypic characteristics and the total number of protein coding genes are given for each genome. [file 1745-6150-4-19-S10.xls]

## Sheet: Sheet2
Species	Taxonomy		Phenotype	Growth temperature	Number of proteins	All toxins and antitoxins detected	Number of TAS pairs
Aeropyrum pernix K1	cellular organisms;Archaea;Crenarchaeota;Thermoprotei;Desulfurococcales;Desulfurococcaceae;Aeropyrum;Aeropyrum pernix;Aeropyrum pernix K1	Aerobic	Specialized	Hyperthermophilic	1700	59	12
Ignicoccus hospitalis KIN4/I	cellular organisms;Archaea;Crenarchaeota;Thermoprotei;Desulfurococcales;Desulfurococcaceae;Ignicoccus;Ignicoccus hospitalis;Ignicoccus hospitalis KIN4/I	Anaerobic	Aquatic	Hyperthermophilic	1434	19	1
Staphylothermus marinus F1	cellular organisms;Archaea;Crenarchaeota;Thermoprotei;Desulfurococcales;Desulfurococcaceae;Staphylothermus;Staphylothermus marinus;Staphylothermus marinus F1	Anaerobic	Specialized	Hyperthermophilic	1570	50	9
Hyperthermus butylicus DSM 5456	cellular organisms;Archaea;Crenarchaeota;Thermoprotei;Desulfurococcales;Pyrodictiaceae;Hyperthermus;Hyperthermus butylicus;Hyperthermus butylicus DSM 5456	Anaerobic	Aquatic	Hyperthermophilic	1602	73	14
Nitrosopumilus maritimus SCM1	cellular organisms;Archaea;Crenarchaeota;Thermoprotei;marine archaeal group 1;Nitrosopumilales;Nitrosopumilaceae;Nitrosopumilus;Nitrosopumilus maritimus;Nitrosopumilus maritimus SCM1	Aerobic	Aquatic	Mesophilic	1795	20	0
Metallosphaera sedula DSM 5348	cellular organisms;Archaea;Crenarchaeota;Thermoprotei;Sulfolobales;Sulfolobaceae;Metallosphaera;Metallosphaera sedula;Metallosphaera sedula DSM 5348	Aerobic	Specialized	Thermophilic	2256	83	15
Sulfolobus acidocaldarius DSM 639	cellular organisms;Archaea;Crenarchaeota;Thermoprotei;Sulfolobales;Sulfolobaceae;Sulfolobus;Sulfolobus acidocaldarius;Sulfolobus acidocaldarius DSM 639	Aerobic	Specialized	Thermophilic	2223	74	11
Sulfolobus solfataricus P2	cellular organisms;Archaea;Crenarchaeota;Thermoprotei;Sulfolobales;Sulfolobaceae;Sulfolobus;Sulfolobus solfataricus;Sulfolobus solfataricus P2	Aerobic	Specialized	Hyperthermophilic	2977	96	14
Sulfolobus tokodaii str. 7	cellular organisms;Archaea;Crenarchaeota;Thermoprotei;Sulfolobales;Sulfolobaceae;Sulfolobus;Sulfolobus tokodaii;Sulfolobus tokodaii str. 7	Aerobic	Specialized	Hyperthermophilic	2825	167	30
Thermofilum pendens Hrk 5	cellular organisms;Archaea;Crenarchaeota;Thermoprotei;Thermoproteales;Thermofilaceae;Thermofilum;Thermofilum pendens;Thermofilum pendens Hrk 5	Anaerobic	Specialized	Hyperthermophilic	1876	107	25
Caldivirga maquilingensis IC-167	cellular organisms;Archaea;Crenarchaeota;Thermoprotei;Thermoproteales;Thermoproteaceae;Caldivirga;Caldivirga maquilingensis;Caldivirga maquilingensis IC-167	Microaerophilic	Specialized	Hyperthermophilic	1963	46	6
Pyrobaculum aerophilum str. IM2	cellular organisms;Archaea;Crenarchaeota;Thermoprotei;Thermoproteales;Thermoproteaceae;Pyrobaculum;Pyrobaculum aerophilum;Pyrobaculum aerophilum str. IM2	Facultative	Aquatic	Hyperthermophilic	2605	130	25
Pyrobaculum arsenaticum DSM 13514	cellular organisms;Archaea;Crenarchaeota;Thermoprotei;Thermoproteales;Thermoproteaceae;Pyrobaculum;Pyrobaculum arsenaticum;Pyrobaculum arsenaticum DSM 13514	Anaerobic	Aquatic	Hyperthermophilic	2299	133	31
Pyrobaculum calidifontis JCM 11548	cellular organisms;Archaea;Crenarchaeota;Thermoprotei;Thermoproteales;Thermoproteaceae;Pyrobaculum;Pyrobaculum calidifontis;Pyrobaculum calidifontis JCM 11548	Facultative	Specialized	Hyperthermophilic	2149	79	7
Pyrobaculum islandicum DSM 4184	cellular organisms;Archaea;Crenarchaeota;Thermoprotei;Thermoproteales;Thermoproteaceae;Pyrobaculum;Pyrobaculum islandicum;Pyrobaculum islandicum DSM 4184	Anaerobic	Specialized	Thermophilic	1978	61	7
Thermoproteus neutrophilus V24Sta	cellular organisms;Archaea;Crenarchaeota;Thermoprotei;Thermoproteales;Thermoproteaceae;Thermoproteus;Thermoproteus neutrophilus;Thermoproteus neutrophilus V24Sta	Anaerobic	Specialized	Hyperthermophilic	1966	52	5
Archaeoglobus fulgidus DSM 4304	cellular organisms;Archaea;Euryarchaeota;Archaeoglobi;Archaeoglobales;Archaeoglobaceae;Archaeoglobus;Archaeoglobus fulgidus;Archaeoglobus fulgidus DSM 4304	Anaerobic	Aquatic	Hyperthermophilic	2420	114	30
uncultured methanogenic archaeon RC-I	cellular organisms;Archaea;Euryarchaeota;environmental samples;uncultured methanogenic archaeon RC-I		Host-associated	Mesophilic	3085	68	8
Haloarcula marismortui ATCC 43049	cellular organisms;Archaea;Euryarchaeota;Halobacteria;Halobacteriales;Halobacteriaceae;Haloarcula;Haloarcula marismortui;Haloarcula marismortui ATCC 43049	Aerobic	Aquatic	Mesophilic	4240	83	11
Halobacterium salinarum R1	cellular organisms;Archaea;Euryarchaeota;Halobacteria;Halobacteriales;Halobacteriaceae;Halobacterium;Halobacterium salinarum;Halobacterium salinarum R1	Anaerobic	Specialized	Thermophilic	2749	72	8
Halobacterium sp. NRC-1	cellular organisms;Archaea;Euryarchaeota;Halobacteria;Halobacteriales;Halobacteriaceae;Halobacterium;Halobacterium salinarum;Halobacterium sp. NRC-1	Facultative	Specialized	Mesophilic	2622	60	6
Haloquadratum walsbyi DSM 16790	cellular organisms;Archaea;Euryarchaeota;Halobacteria;Halobacteriales;Halobacteriaceae;Haloquadratum;Haloquadratum walsbyi;Haloquadratum walsbyi DSM 16790	Facultative	Aquatic	Mesophilic	2646	82	10
Natronomonas pharaonis DSM 2160	cellular organisms;Archaea;Euryarchaeota;Halobacteria;Halobacteriales;Halobacteriaceae;Natronomonas;Natronomonas pharaonis;Natronomonas pharaonis DSM 2160	Aerobic	Aquatic	Mesophilic	2822	59	8
Methanobrevibacter smithii ATCC 35061	cellular organisms;Archaea;Euryarchaeota;Methanobacteria;Methanobacteriales;Methanobacteriaceae;Methanobrevibacter;Methanobrevibacter smithii;Methanobrevibacter smithii ATCC 35061	Anaerobic	Multiple	Mesophilic	1793	22	1
Methanosphaera stadtmanae DSM 3091	cellular organisms;Archaea;Euryarchaeota;Methanobacteria;Methanobacteriales;Methanobacteriaceae;Methanosphaera;Methanosphaera stadtmanae;Methanosphaera stadtmanae DSM 3091	Anaerobic	Host-associated	Mesophilic	1534	18	1
Methanothermobacter thermautotrophicus str. Delta H	cellular organisms;Archaea;Euryarchaeota;Methanobacteria;Methanobacteriales;Methanobacteriaceae;Methanothermobacter;Methanothermobacter thermautotrophicus;Methanothermobacter thermautotrophicus str. Delta H	Anaerobic	Specialized	Thermophilic	1873	31	3
Methanococcus aeolicus Nankai-3	cellular organisms;Archaea;Euryarchaeota;Methanococci;Methanococcales;Methanocaldococcaceae;Methanocaldococcus;Methanocaldococcus jannaschii;Methanocaldococcus jannaschii DSM 2661	Anaerobic	Aquatic	Mesophilic	1786	60	14
Methanococcoides burtonii DSM 6242	cellular organisms;Archaea;Euryarchaeota;Methanococci;Methanococcales;Methanococcaceae;Methanococcus;Methanococcus aeolicus;Methanococcus aeolicus Nankai-3	Anaerobic	Aquatic	Mesophilic	1490	22	1
Methanococcus maripaludis C5	cellular organisms;Archaea;Euryarchaeota;Methanococci;Methanococcales;Methanococcaceae;Methanococcus;Methanococcus maripaludis;Methanococcus maripaludis C5	Anaerobic	Aquatic	Mesophilic	1822	39	3
Methanococcus maripaludis C6	cellular organisms;Archaea;Euryarchaeota;Methanococci;Methanococcales;Methanococcaceae;Methanococcus;Methanococcus maripaludis;Methanococcus maripaludis C6	Anaerobic	Aquatic	Mesophilic	1826	44	5
Methanococcus maripaludis C7	cellular organisms;Archaea;Euryarchaeota;Methanococci;Methanococcales;Methanococcaceae;Methanococcus;Methanococcus maripaludis;Methanococcus maripaludis C7	Anaerobic	Aquatic	Mesophilic	1788	35	2
Methanococcus maripaludis S2	cellular organisms;Archaea;Euryarchaeota;Methanococci;Methanococcales;Methanococcaceae;Methanococcus;Methanococcus maripaludis;Methanococcus maripaludis S2	Anaerobic	Aquatic	Mesophilic	1722	35	2
Methanococcus vannielii SB	cellular organisms;Archaea;Euryarchaeota;Methanococci;Methanococcales;Methanococcaceae;Methanococcus;Methanococcus vannielii;Methanococcus vannielii SB	Anaerobic	Aquatic	Mesophilic	1678	31	2
Methanocorpusculum labreanum Z	cellular organisms;Archaea;Euryarchaeota;Methanomicrobia;Methanomicrobiales;Methanocorpusculaceae;Methanocorpusculum;Methanocorpusculum labreanum;Methanocorpusculum labreanum Z	Anaerobic	Aquatic	Mesophilic	1739	36	1
Methanoculleus marisnigri JR1	cellular organisms;Archaea;Euryarchaeota;Methanomicrobia;Methanomicrobiales;Methanomicrobiaceae;Methanoculleus;Methanoculleus marisnigri;Methanoculleus marisnigri JR1	Anaerobic	Aquatic	Mesophilic	2489	104	20
Methanospirillum hungatei JF-1	cellular organisms;Archaea;Euryarchaeota;Methanomicrobia;Methanomicrobiales;Methanospirillaceae;Methanospirillum;Methanospirillum hungatei;Methanospirillum hungatei JF-1	Anaerobic	Multiple	Mesophilic	3139	150	34
Candidatus Methanoregula boonei 6A8	cellular organisms;Archaea;Euryarchaeota;Methanomicrobia;Methanomicrobiales;unclassified Methanomicrobiales;Genera incertae sedis;Candidatus Methanoregula;Candidatus Methanoregula boonei;Candidatus Methanoregula boonei 6A8	Anaerobic	Terrestrial	Mesophilic	2450	66	11
Methanosaeta thermophila PT	cellular organisms;Archaea;Euryarchaeota;Methanomicrobia;Methanosarcinales;Methanosaetaceae;Methanosaeta;Methanosaeta thermophila;Methanosaeta thermophila PT	Anaerobic	Aquatic	Thermophilic	1696	27	0
Methanocaldococcus jannaschii DSM 2661	cellular organisms;Archaea;Euryarchaeota;Methanomicrobia;Methanosarcinales;Methanosarcinaceae;Methanococcoides;Methanococcoides burtonii;Methanococcoides burtonii DSM 6242	Anaerobic	Aquatic	Hyperthermophilic	2273	42	0
Methanosarcina acetivorans C2A	cellular organisms;Archaea;Euryarchaeota;Methanomicrobia;Methanosarcinales;Methanosarcinaceae;Methanosarcina;Methanosarcina acetivorans;Methanosarcina acetivorans C2A	Anaerobic	Aquatic	Mesophilic	4540	115	18
Methanosarcina barkeri str. Fusaro	cellular organisms;Archaea;Euryarchaeota;Methanomicrobia;Methanosarcinales;Methanosarcinaceae;Methanosarcina;Methanosarcina barkeri;Methanosarcina barkeri str. Fusaro	Anaerobic	Multiple	Mesophilic	3624	87	7
Methanosarcina mazei Go1	cellular organisms;Archaea;Euryarchaeota;Methanomicrobia;Methanosarcinales;Methanosarcinaceae;Methanosarcina;Methanosarcina mazei;Methanosarcina mazei Go1	Anaerobic	Multiple	Mesophilic	3370	104	16
Methanopyrus kandleri AV19	cellular organisms;Archaea;Euryarchaeota;Methanopyri;Methanopyrales;Methanopyraceae;Methanopyrus;Methanopyrus kandleri;Methanopyrus kandleri AV19	Anaerobic	Specialized	Hyperthermophilic	1687	27	0
Pyrococcus abyssi GE5	cellular organisms;Archaea;Euryarchaeota;Thermococci;Thermococcales;Thermococcaceae;Pyrococcus;Pyrococcus abyssi;Pyrococcus abyssi GE5	Anaerobic	Aquatic	Hyperthermophilic	1898	86	18
Pyrococcus furiosus DSM 3638	cellular organisms;Archaea;Euryarchaeota;Thermococci;Thermococcales;Thermococcaceae;Pyrococcus;Pyrococcus furiosus;Pyrococcus furiosus DSM 3638	Anaerobic	Aquatic	Hyperthermophilic	2125	67	14
Pyrococcus horikoshii OT3	cellular organisms;Archaea;Euryarchaeota;Thermococci;Thermococcales;Thermococcaceae;Pyrococcus;Pyrococcus horikoshii;Pyrococcus horikoshii OT3	Anaerobic	Aquatic	Hyperthermophilic	1955	62	12
Thermococcus kodakarensis KOD1	cellular organisms;Archaea;Euryarchaeota;Thermococci;Thermococcales;Thermococcaceae;Thermococcus;Thermococcus kodakarensis;Thermococcus kodakarensis KOD1	Anaerobic	Specialized	Hyperthermophilic	2306	136	34
Picrophilus torridus DSM 9790	cellular organisms;Archaea;Euryarchaeota;Thermoplasmata;Thermoplasmatales;Picrophilaceae;Picrophilus;Picrophilus torridus;Picrophilus torridus DSM 9790	Aerobic	Specialized	Thermophilic	1535	20	0
Thermoplasma acidophilum DSM 1728	cellular organisms;Archaea;Euryarchaeota;Thermoplasmata;Thermoplasmatales;Thermoplasmataceae;Thermoplasma;Thermoplasma acidophilum;Thermoplasma acidophilum DSM 1728	Facultative	Specialized	Thermophilic	1482	17	0
Thermoplasma volcanium GSS1	cellular organisms;Archaea;Euryarchaeota;Thermoplasmata;Thermoplasmatales;Thermoplasmataceae;Thermoplasma;Thermoplasma volcanium;Thermoplasma volcanium GSS1	Facultative	Specialized	Thermophilic	1499	18	0
Candidatus Korarchaeum cryptofilum OPF8	cellular organisms;Archaea;Korarchaeota;Candidatus Korarchaeum;Candidatus Korarchaeum cryptofilum;Candidatus Korarchaeum cryptofilum OPF8		Aquatic	Hyperthermophilic	1602	62	12
Nanoarchaeum equitans Kin4-M	cellular organisms;Archaea;Nanoarchaeota;Nanoarchaeum;Nanoarchaeum equitans;Nanoarchaeum equitans Kin4-M	Anaerobic	Host-associated	Hyperthermophilic	536	6	0
Corynebacterium diphtheriae NCTC 13129	cellular organisms;Bacteria;Actinobacteria;Actinobacteria (class);Actinobacteridae;Actinomycetales;Corynebacterineae;Corynebacteriaceae;Corynebacterium;Corynebacterium diphtheriae;Corynebacterium diphtheriae NCTC 13129	Aerobic	Multiple	Mesophilic	2272	35	1
Corynebacterium efficiens YS-314	cellular organisms;Bacteria;Actinobacteria;Actinobacteria (class);Actinobacteridae;Actinomycetales;Corynebacterineae;Corynebacteriaceae;Corynebacterium;Corynebacterium efficiens;Corynebacterium efficiens YS-314	Facultative	Multiple	Mesophilic	2950	53	3
Corynebacterium glutamicum ATCC 13032	cellular organisms;Bacteria;Actinobacteria;Actinobacteria (class);Actinobacteridae;Actinomycetales;Corynebacterineae;Corynebacteriaceae;Corynebacterium;Corynebacterium glutamicum;Corynebacterium glutamicum ATCC 13032	Facultative	Multiple	Mesophilic	3057	51	4
Corynebacterium glutamicum ATCC 13032	cellular organisms;Bacteria;Actinobacteria;Actinobacteria (class);Actinobacteridae;Actinomycetales;Corynebacterineae;Corynebacteriaceae;Corynebacterium;Corynebacterium glutamicum;Corynebacterium glutamicum ATCC 13032	Facultative	Multiple	Mesophilic	2993	48	2
Corynebacterium glutamicum R	cellular organisms;Bacteria;Actinobacteria;Actinobacteria (class);Actinobacteridae;Actinomycetales;Corynebacterineae;Corynebacteriaceae;Corynebacterium;Corynebacterium glutamicum;Corynebacterium glutamicum R	Facultative	Multiple	Mesophilic	3080	46	2
Corynebacterium jeikeium K411	cellular organisms;Bacteria;Actinobacteria;Actinobacteria (class);Actinobacteridae;Actinomycetales;Corynebacterineae;Corynebacteriaceae;Corynebacterium;Corynebacterium jeikeium;Corynebacterium jeikeium K411	Facultative	Multiple	Mesophilic	2120	30	4
Corynebacterium urealyticum DSM 7109	cellular organisms;Bacteria;Actinobacteria;Actinobacteria (class);Actinobacteridae;Actinomycetales;Corynebacterineae;Corynebacteriaceae;Corynebacterium;Corynebacterium urealyticum;Corynebacterium urealyticum DSM 7109	Facultative	Multiple	Mesophilic	2024	23	1
Mycobacterium abscessus	cellular organisms;Bacteria;Actinobacteria;Actinobacteria (class);Actinobacteridae;Actinomycetales;Corynebacterineae;Mycobacteriaceae;Mycobacterium;Mycobacterium abscessus	Aerobic	Multiple	Mesophilic	4941	119	8
Mycobacterium avium 104	cellular organisms;Bacteria;Actinobacteria;Actinobacteria (class);Actinobacteridae;Actinomycetales;Corynebacterineae;Mycobacteriaceae;Mycobacterium;Mycobacterium avium complex (MAC);Mycobacterium avium;Mycobacterium avium 104	Aerobic	Host-associated	Mesophilic	5120	68	2
Mycobacterium avium subsp. paratuberculosis K-10	cellular organisms;Bacteria;Actinobacteria;Actinobacteria (class);Actinobacteridae;Actinomycetales;Corynebacterineae;Mycobacteriaceae;Mycobacterium;Mycobacterium avium complex (MAC);Mycobacterium avium;Mycobacterium avium subsp. paratuberculosis;Mycobacterium avium subsp. paratuberculosis K-10	Aerobic	Multiple	Mesophilic	4350	58	3
Mycobacterium gilvum PYR-GCK	cellular organisms;Bacteria;Actinobacteria;Actinobacteria (class);Actinobacteridae;Actinomycetales;Corynebacterineae;Mycobacteriaceae;Mycobacterium;Mycobacterium gilvum;Mycobacterium gilvum PYR-GCK	Aerobic	Multiple	Mesophilic	5579	121	10
Mycobacterium leprae TN	cellular organisms;Bacteria;Actinobacteria;Actinobacteria (class);Actinobacteridae;Actinomycetales;Corynebacterineae;Mycobacteriaceae;Mycobacterium;Mycobacterium leprae;Mycobacterium leprae TN	Aerobic	Host-associated	Mesophilic	1605	15	0
Mycobacterium marinum M	cellular organisms;Bacteria;Actinobacteria;Actinobacteria (class);Actinobacteridae;Actinomycetales;Corynebacterineae;Mycobacteriaceae;Mycobacterium;Mycobacterium marinum;Mycobacterium marinum M	Aerobic	Multiple	Mesophilic	5452	82	1
Mycobacterium smegmatis str. MC2 155	cellular organisms;Bacteria;Actinobacteria;Actinobacteria (class);Actinobacteridae;Actinomycetales;Corynebacterineae;Mycobacteriaceae;Mycobacterium;Mycobacterium smegmatis;Mycobacterium smegmatis str. MC2 155	Aerobic	Host-associated	Mesophilic	6716	97	4
Mycobacterium sp. JLS	cellular organisms;Bacteria;Actinobacteria;Actinobacteria (class);Actinobacteridae;Actinomycetales;Corynebacterineae;Mycobacteriaceae;Mycobacterium;Mycobacterium sp. JLS	Aerobic	Multiple	Mesophilic	5739	106	8
Mycobacterium sp. KMS	cellular organisms;Bacteria;Actinobacteria;Actinobacteria (class);Actinobacteridae;Actinomycetales;Corynebacterineae;Mycobacteriaceae;Mycobacterium;Mycobacterium sp. KMS	Aerobic	Multiple	Mesophilic	5975	114	13
Mycobacterium sp. MCS	cellular organisms;Bacteria;Actinobacteria;Actinobacteria (class);Actinobacteridae;Actinomycetales;Corynebacterineae;Mycobacteriaceae;Mycobacterium;Mycobacterium sp. MCS	Aerobic	Multiple	Mesophilic	5615	98	9
Mycobacterium bovis AF2122/97	cellular organisms;Bacteria;Actinobacteria;Actinobacteria (class);Actinobacteridae;Actinomycetales;Corynebacterineae;Mycobacteriaceae;Mycobacterium;Mycobacterium tuberculosis complex;Mycobacterium bovis;Mycobacterium bovis AF2122/97	Aerobic	Host-associated	Mesophilic	3920	184	53
Mycobacterium bovis BCG str. Pasteur 1173P2	cellular organisms;Bacteria;Actinobacteria;Actinobacteria (class);Actinobacteridae;Actinomycetales;Corynebacterineae;Mycobacteriaceae;Mycobacterium;Mycobacterium tuberculosis complex;Mycobacterium bovis;Mycobacterium bovis BCG;Mycobacterium bovis BCG str. Pasteur 1173P2	Aerobic	Host-associated	Mesophilic	3952	189	58
Mycobacterium tuberculosis CDC1551	cellular organisms;Bacteria;Actinobacteria;Actinobacteria (class);Actinobacteridae;Actinomycetales;Corynebacterineae;Mycobacteriaceae;Mycobacterium;Mycobacterium tuberculosis complex;Mycobacterium tuberculosis;Mycobacterium tuberculosis CDC1551	Aerobic	Host-associated	Mesophilic	4189	186	52
Mycobacterium tuberculosis F11	cellular organisms;Bacteria;Actinobacteria;Actinobacteria (class);Actinobacteridae;Actinomycetales;Corynebacterineae;Mycobacteriaceae;Mycobacterium;Mycobacterium tuberculosis complex;Mycobacterium tuberculosis;Mycobacterium tuberculosis F11	Aerobic	Host-associated	Mesophilic	3941	180	46
Mycobacterium tuberculosis H37Ra	cellular organisms;Bacteria;Actinobacteria;Actinobacteria (class);Actinobacteridae;Actinomycetales;Corynebacterineae;Mycobacteriaceae;Mycobacterium;Mycobacterium tuberculosis complex;Mycobacterium tuberculosis;Mycobacterium tuberculosis H37Ra	Aerobic	Host-associated	Mesophilic	4034	193	57
Mycobacterium tuberculosis H37Rv	cellular organisms;Bacteria;Actinobacteria;Actinobacteria (class);Actinobacteridae;Actinomycetales;Corynebacterineae;Mycobacteriaceae;Mycobacterium;Mycobacterium tuberculosis complex;Mycobacterium tuberculosis;Mycobacterium tuberculosis H37Rv	Aerobic	Host-associated	Mesophilic	3989	185	53
Mycobacterium ulcerans Agy99	cellular organisms;Bacteria;Actinobacteria;Actinobacteria (class);Actinobacteridae;Actinomycetales;Corynebacterineae;Mycobacteriaceae;Mycobacterium;Mycobacterium ulcerans;Mycobacterium ulcerans Agy99	Aerobic	Host-associated	Mesophilic	4160	53	2
Mycobacterium vanbaalenii PYR-1	cellular organisms;Bacteria;Actinobacteria;Actinobacteria (class);Actinobacteridae;Actinomycetales;Corynebacterineae;Mycobacteriaceae;Mycobacterium;Mycobacterium vanbaalenii;Mycobacterium vanbaalenii PYR-1	Aerobic	Multiple	Mesophilic	5979	136	14
Nocardia farcinica IFM 10152	cellular organisms;Bacteria;Actinobacteria;Actinobacteria (class);Actinobacteridae;Actinomycetales;Corynebacterineae;Nocardiaceae;Nocardia;Nocardia farcinica;Nocardia farcinica IFM 10152	Aerobic	Multiple	Mesophilic	5936	185	18
Rhodococcus sp. RHA1	cellular organisms;Bacteria;Actinobacteria;Actinobacteria (class);Actinobacteridae;Actinomycetales;Corynebacterineae;Nocardiaceae;Rhodococcus;Rhodococcus sp. RHA1	Aerobic	Terrestrial	Mesophilic	9145	187	17
Acidothermus cellulolyticus 11B	cellular organisms;Bacteria;Actinobacteria;Actinobacteria (class);Actinobacteridae;Actinomycetales;Frankineae;Acidothermaceae;Acidothermus;Acidothermus cellulolyticus;Acidothermus cellulolyticus 11B	Aerobic	Aquatic	Thermophilic	2157	25	0
Frankia alni ACN14a	cellular organisms;Bacteria;Actinobacteria;Actinobacteria (class);Actinobacteridae;Actinomycetales;Frankineae;Frankiaceae;Frankia;Frankia alni;Frankia alni ACN14a	Aerobic	Host-associated	Mesophilic	6711	142	15
Frankia sp. CcI3	cellular organisms;Bacteria;Actinobacteria;Actinobacteria (class);Actinobacteridae;Actinomycetales;Frankineae;Frankiaceae;Frankia;Frankia sp. CcI3	Aerobic	Multiple	Mesophilic	4499	147	32
Frankia sp. EAN1pec	cellular organisms;Bacteria;Actinobacteria;Actinobacteria (class);Actinobacteridae;Actinomycetales;Frankineae;Frankiaceae;Frankia;Frankia sp. EAN1pec	Aerobic	Multiple	Mesophilic	7191	169	17
Kineococcus radiotolerans SRS30216	cellular organisms;Bacteria;Actinobacteria;Actinobacteria (class);Actinobacteridae;Actinomycetales;Frankineae;Kineosporiaceae;Kineococcus;Kineococcus radiotolerans;Kineococcus radiotolerans SRS30216	Aerobic	Multiple	Mesophilic	4681	98	6
Tropheryma whipplei str. Twist	cellular organisms;Bacteria;Actinobacteria;Actinobacteria (class);Actinobacteridae;Actinomycetales;Micrococcineae;Cellulomonadaceae;Tropheryma;Tropheryma whipplei;Tropheryma whipplei str. Twist	Aerobic	Host-associated	Mesophilic	808	3	0
Tropheryma whipplei TW08/27	cellular organisms;Bacteria;Actinobacteria;Actinobacteria (class);Actinobacteridae;Actinomycetales;Micrococcineae;Cellulomonadaceae;Tropheryma;Tropheryma whipplei;Tropheryma whipplei TW08/27	Aerobic	Host-associated	Mesophilic	783	3	0
Clavibacter michiganensis subsp. michiganensis NCPPB 382	cellular organisms;Bacteria;Actinobacteria;Actinobacteria (class);Actinobacteridae;Actinomycetales;Micrococcineae;Microbacteriaceae;Clavibacter;Clavibacter michiganensis;Clavibacter michiganensis subsp. michiganensis;Clavibacter michiganensis subsp. michiganensis NCPPB 382	Aerobic	Multiple	Mesophilic	3079	65	3
Clavibacter michiganensis subsp. sepedonicus	cellular organisms;Bacteria;Actinobacteria;Actinobacteria (class);Actinobacteridae;Actinomycetales;Micrococcineae;Microbacteriaceae;Clavibacter;Clavibacter michiganensis;Clavibacter michiganensis subsp. sepedonicus	Aerobic	Multiple	Mesophilic	3117	67	7
Leifsonia xyli subsp. xyli str. CTCB07	cellular organisms;Bacteria;Actinobacteria;Actinobacteria (class);Actinobacteridae;Actinomycetales;Micrococcineae;Microbacteriaceae;Leifsonia;Leifsonia xyli;Leifsonia xyli subsp. xyli;Leifsonia xyli subsp. xyli str. CTCB07	Aerobic	Host-associated	Mesophilic	2030	37	2
Arthrobacter aurescens TC1	cellular organisms;Bacteria;Actinobacteria;Actinobacteria (class);Actinobacteridae;Actinomycetales;Micrococcineae;Micrococcaceae;Arthrobacter;Arthrobacter aurescens;Arthrobacter aurescens TC1	Aerobic	Terrestrial	Mesophilic	4587	94	6
Arthrobacter sp. FB24	cellular organisms;Bacteria;Actinobacteria;Actinobacteria (class);Actinobacteridae;Actinomycetales;Micrococcineae;Micrococcaceae;Arthrobacter;Arthrobacter sp. FB24	Aerobic	Terrestrial	Mesophilic	4506	92	6
Kocuria rhizophila DC2201	cellular organisms;Bacteria;Actinobacteria;Actinobacteria (class);Actinobacteridae;Actinomycetales;Micrococcineae;Micrococcaceae;Kocuria;Kocuria rhizophila;Kocuria rhizophila DC2201	Aerobic	Multiple	Mesophilic	2357	35	4
Renibacterium salmoninarum ATCC 33209	cellular organisms;Bacteria;Actinobacteria;Actinobacteria (class);Actinobacteridae;Actinomycetales;Micrococcineae;Micrococcaceae;Renibacterium;Renibacterium salmoninarum;Renibacterium salmoninarum ATCC 33209	Facultative	Host-associated	Mesophilic	3507	53	5
Salinispora arenicola CNS-205	cellular organisms;Bacteria;Actinobacteria;Actinobacteria (class);Actinobacteridae;Actinomycetales;Micromonosporineae;Micromonosporaceae;Salinispora;Salinispora arenicola;Salinispora arenicola CNS-205	Aerobic	Aquatic	Mesophilic	4917	169	29
Salinispora tropica CNB-440	cellular organisms;Bacteria;Actinobacteria;Actinobacteria (class);Actinobacteridae;Actinomycetales;Micromonosporineae;Micromonosporaceae;Salinispora;Salinispora tropica;Salinispora tropica CNB-440	Aerobic	Aquatic	Mesophilic	4536	149	28
Nocardioides sp. JS614	cellular organisms;Bacteria;Actinobacteria;Actinobacteria (class);Actinobacteridae;Actinomycetales;Propionibacterineae;Nocardioidaceae;Nocardioides;Nocardioides sp. JS614	Aerobic	Terrestrial	Mesophilic	4909	73	5
Propionibacterium acnes KPA171202	cellular organisms;Bacteria;Actinobacteria;Actinobacteria (class);Actinobacteridae;Actinomycetales;Propionibacterineae;Propionibacteriaceae;Propionibacterium;Propionibacterium acnes;Propionibacterium acnes KPA171202	Anaerobic	Host-associated	Mesophilic	2297	22	2
Saccharopolyspora erythraea NRRL 2338	cellular organisms;Bacteria;Actinobacteria;Actinobacteria (class);Actinobacteridae;Actinomycetales;Pseudonocardineae;Pseudonocardiaceae;Saccharopolyspora;Saccharopolyspora erythraea;Saccharopolyspora erythraea NRRL 2338	Aerobic	Terrestrial	Mesophilic	7197	215	31
Streptomyces avermitilis MA-4680	cellular organisms;Bacteria;Actinobacteria;Actinobacteria (class);Actinobacteridae;Actinomycetales;Streptomycineae;Streptomycetaceae;Streptomyces;Streptomyces avermitilis;Streptomyces avermitilis MA-4680	Aerobic	Multiple	Mesophilic	7676	189	26
Streptomyces coelicolor A3(2)	cellular organisms;Bacteria;Actinobacteria;Actinobacteria (class);Actinobacteridae;Actinomycetales;Streptomycineae;Streptomycetaceae;Streptomyces;Streptomyces coelicolor;Streptomyces coelicolor A3(2)	Aerobic	Multiple	Mesophilic	8154	239	23
Streptomyces griseus subsp. griseus NBRC 13350	cellular organisms;Bacteria;Actinobacteria;Actinobacteria (class);Actinobacteridae;Actinomycetales;Streptomycineae;Streptomycetaceae;Streptomyces;Streptomyces griseus;Streptomyces griseus subsp. griseus;Streptomyces griseus subsp. griseus NBRC 13350	Aerobic	Multiple	Mesophilic	7136	163	14
Thermobifida fusca YX	cellular organisms;Bacteria;Actinobacteria;Actinobacteria (class);Actinobacteridae;Actinomycetales;Streptosporangineae;Nocardiopsaceae;Thermobifida;Thermobifida fusca;Thermobifida fusca YX	Aerobic	Multiple	Thermophilic	3110	63	8
Bifidobacterium adolescentis ATCC 15703	cellular organisms;Bacteria;Actinobacteria;Actinobacteria (class);Actinobacteridae;Bifidobacteriales;Bifidobacteriaceae;Bifidobacterium;Bifidobacterium adolescentis;Bifidobacterium adolescentis ATCC 15703	Anaerobic	Host-associated	Mesophilic	1631	26	0
Bifidobacterium longum NCC2705	cellular organisms;Bacteria;Actinobacteria;Actinobacteria (class);Actinobacteridae;Bifidobacteriales;Bifidobacteriaceae;Bifidobacterium;Bifidobacterium longum	Anaerobic	Host-associated	Mesophilic	2003	48	5
Bifidobacterium longum DJO10A	cellular organisms;Bacteria;Actinobacteria;Actinobacteria (class);Actinobacteridae;Bifidobacteriales;Bifidobacteriaceae;Bifidobacterium;Bifidobacterium longum;Bifidobacterium longum NCC2705	Anaerobic	Host-associated	Mesophilic	1729	30	2
Rubrobacter xylanophilus DSM 9941	cellular organisms;Bacteria;Actinobacteria;Actinobacteria (class);Rubrobacteridae;Rubrobacterales;Rubrobacterineae;Rubrobacteraceae;Rubrobacter;Rubrobacter xylanophilus;Rubrobacter xylanophilus DSM 9941	Aerobic	Specialized	Thermophilic	3140	46	2
Aquifex aeolicus VF5	cellular organisms;Bacteria;Aquificae;Aquificae (class);Aquificales;Aquificaceae;Aquifex;Aquifex aeolicus;Aquifex aeolicus VF5	Aerobic	Specialized	Hyperthermophilic	1560	15	0
Hydrogenobaculum sp. Y04AAS1	cellular organisms;Bacteria;Aquificae;Aquificae (class);Aquificales;Aquificaceae;Hydrogenobaculum;Hydrogenobaculum sp. Y04AAS1	Aerobic	Aquatic	Thermophilic	1629	28	5
Sulfurihydrogenibium sp. YO3AOP1	cellular organisms;Bacteria;Aquificae;Aquificae (class);Aquificales;Hydrogenothermaceae;Sulfurihydrogenibium;Sulfurihydrogenibium sp. YO3AOP1	Facultative	Specialized	Thermophilic	1721	12	3
Bacteroides fragilis NCTC 9343	cellular organisms;Bacteria;Bacteroidetes/Chlorobi group;Bacteroidetes;Bacteroidia;Bacteroidales;Bacteroidaceae;Bacteroides;Bacteroides fragilis;Bacteroides fragilis NCTC 9343	Anaerobic	Host-associated	Mesophilic	4231	70	4
Bacteroides fragilis YCH46	cellular organisms;Bacteria;Bacteroidetes/Chlorobi group;Bacteroidetes;Bacteroidia;Bacteroidales;Bacteroidaceae;Bacteroides;Bacteroides fragilis;Bacteroides fragilis YCH46	Anaerobic	Host-associated	Mesophilic	4625	85	8
Bacteroides thetaiotaomicron VPI-5482	cellular organisms;Bacteria;Bacteroidetes/Chlorobi group;Bacteroidetes;Bacteroidia;Bacteroidales;Bacteroidaceae;Bacteroides;Bacteroides thetaiotaomicron;Bacteroides thetaiotaomicron VPI-5482	Anaerobic	Host-associated	Mesophilic	4816	104	4
Bacteroides vulgatus ATCC 8482	cellular organisms;Bacteria;Bacteroidetes/Chlorobi group;Bacteroidetes;Bacteroidia;Bacteroidales;Bacteroidaceae;Bacteroides;Bacteroides vulgatus;Bacteroides vulgatus ATCC 8482	Anaerobic	Host-associated	Mesophilic	4065	82	6
Parabacteroides distasonis ATCC 8503	cellular organisms;Bacteria;Bacteroidetes/Chlorobi group;Bacteroidetes;Bacteroidia;Bacteroidales;Porphyromonadaceae;Parabacteroides;Parabacteroides distasonis;Parabacteroides distasonis ATCC 8503	Anaerobic	Host-associated	Mesophilic	3850	77	8
Porphyromonas gingivalis ATCC 33277	cellular organisms;Bacteria;Bacteroidetes/Chlorobi group;Bacteroidetes;Bacteroidia;Bacteroidales;Porphyromonadaceae;Porphyromonas;Porphyromonas gingivalis;Porphyromonas gingivalis ATCC 33277	Anaerobic	Host-associated	Mesophilic	2090	12	0
Porphyromonas gingivalis W83	cellular organisms;Bacteria;Bacteroidetes/Chlorobi group;Bacteroidetes;Bacteroidia;Bacteroidales;Porphyromonadaceae;Porphyromonas;Porphyromonas gingivalis;Porphyromonas gingivalis W83	Anaerobic	Host-associated	Mesophilic	1909	14	2
Flavobacterium johnsoniae UW101	cellular organisms;Bacteria;Bacteroidetes/Chlorobi group;Bacteroidetes;Flavobacteria;Flavobacteriales;Flavobacteriaceae;Flavobacterium;Flavobacterium johnsoniae;Flavobacterium johnsoniae UW101	Aerobic	Multiple	Mesophilic	5017	164	7
Flavobacterium psychrophilum JIP02/86	cellular organisms;Bacteria;Bacteroidetes/Chlorobi group;Bacteroidetes;Flavobacteria;Flavobacteriales;Flavobacteriaceae;Flavobacterium;Flavobacterium psychrophilum;Flavobacterium psychrophilum JIP02/86	Aerobic	Aquatic	Psychrophilic	2412	37	3
Gramella forsetii KT0803	cellular organisms;Bacteria;Bacteroidetes/Chlorobi group;Bacteroidetes;Flavobacteria;Flavobacteriales;Flavobacteriaceae;Gramella;Gramella forsetii;Gramella forsetii KT0803	Aerobic	Multiple	Mesophilic	3584	66	9
Candidatus Sulcia muelleri GWSS	cellular organisms;Bacteria;Bacteroidetes/Chlorobi group;Bacteroidetes;Flavobacteria;Flavobacteriales;unclassified Flavobacteriales;Candidatus Sulcia;Candidatus Sulcia muelleri;Candidatus Sulcia muelleri GWSS		Host-associated	Mesophilic	227	1	0
Cytophaga hutchinsonii ATCC 33406	cellular organisms;Bacteria;Bacteroidetes/Chlorobi group;Bacteroidetes;Sphingobacteria;Sphingobacteriales;Flexibacteraceae;Cytophaga;Cytophaga hutchinsonii;Cytophaga hutchinsonii ATCC 33406	Aerobic	Multiple	Mesophilic	3785	75	8
Salinibacter ruber DSM 13855	cellular organisms;Bacteria;Bacteroidetes/Chlorobi group;Bacteroidetes;Sphingobacteria;Sphingobacteriales;Rhodothermaceae;Salinibacter;Salinibacter ruber;Salinibacter ruber DSM 13855	Aerobic	Specialized	Mesophilic	2833	67	13
Candidatus Amoebophilus asiaticus 5a2	cellular organisms;Bacteria;Bacteroidetes/Chlorobi group;Bacteroidetes;unclassified Bacteroidetes;Candidatus Amoebophilus;Candidatus Amoebophilus asiaticus;Candidatus Amoebophilus asiaticus 5a2		Host-associated	Mesophilic	1283	14	2
Chlorobaculum parvum NCIB 8327	cellular organisms;Bacteria;Bacteroidetes/Chlorobi group;Chlorobi;Chlorobia;Chlorobiales;Chlorobiaceae;Chlorobaculum;Chlorobaculum parvum;Chlorobaculum parvum NCIB 8327	Facultative	Aquatic	Mesophilic	2043	41	6
Chlorobium tepidum TLS	cellular organisms;Bacteria;Bacteroidetes/Chlorobi group;Chlorobi;Chlorobia;Chlorobiales;Chlorobiaceae;Chlorobaculum;Chlorobaculum tepidum;Chlorobium tepidum TLS	Anaerobic	Specialized	Thermophilic	2252	39	3
Chlorobium chlorochromatii CaD3	cellular organisms;Bacteria;Bacteroidetes/Chlorobi group;Chlorobi;Chlorobia;Chlorobiales;Chlorobiaceae;Chlorobium/Pelodictyon group;Chlorobium;Chlorobium chlorochromatii;Chlorobium chlorochromatii CaD3	Anaerobic	Aquatic	Mesophilic	2002	157	41
Chlorobium limicola DSM 245	cellular organisms;Bacteria;Bacteroidetes/Chlorobi group;Chlorobi;Chlorobia;Chlorobiales;Chlorobiaceae;Chlorobium/Pelodictyon group;Chlorobium;Chlorobium limicola;Chlorobium limicola DSM 245	Anaerobic	Aquatic	Mesophilic	2434	94	26
Chlorobium phaeobacteroides BS1	cellular organisms;Bacteria;Bacteroidetes/Chlorobi group;Chlorobi;Chlorobia;Chlorobiales;Chlorobiaceae;Chlorobium/Pelodictyon group;Chlorobium;Chlorobium phaeobacteroides;Chlorobium phaeobacteroides BS1		Aquatic	Mesophilic	2469	139	42
Chlorobium phaeobacteroides DSM 266	cellular organisms;Bacteria;Bacteroidetes/Chlorobi group;Chlorobi;Chlorobia;Chlorobiales;Chlorobiaceae;Chlorobium/Pelodictyon group;Chlorobium;Chlorobium phaeobacteroides;Chlorobium phaeobacteroides DSM 266	Facultative	Aquatic	Mesophilic	2650	128	28
	cellular organisms;Bacteria;Bacteroidetes/Chlorobi group;Chlorobi;Chlorobia;Chlorobiales;Chlorobiaceae;Chlorobium/Pelodictyon group;Chlorobium;Chlorobium phaeovibrioides;Chlorobium phaeovibrioides DSM 265		Aquatic	Mesophilic	1753	37	3
Pelodictyon luteolum DSM 273	cellular organisms;Bacteria;Bacteroidetes/Chlorobi group;Chlorobi;Chlorobia;Chlorobiales;Chlorobiaceae;Chlorobium/Pelodictyon group;Pelodictyon;Pelodictyon luteolum;Pelodictyon luteolum DSM 273	Anaerobic	Multiple	Mesophilic	2083	77	15
Pelodictyon phaeoclathratiforme BU-1	cellular organisms;Bacteria;Bacteroidetes/Chlorobi group;Chlorobi;Chlorobia;Chlorobiales;Chlorobiaceae;Chlorobium/Pelodictyon group;Pelodictyon;Pelodictyon phaeoclathratiforme;Pelodictyon phaeoclathratiforme BU-1	Anaerobic	Multiple	Mesophilic	2707	232	65
Chloroherpeton thalassium ATCC 35110	cellular organisms;Bacteria;Bacteroidetes/Chlorobi group;Chlorobi;Chlorobia;Chlorobiales;Chlorobiaceae;Chloroherpeton;Chloroherpeton thalassium;Chloroherpeton thalassium ATCC 35110	Facultative	Aquatic	Mesophilic	2710	40	6
Prosthecochloris aestuarii DSM 271	cellular organisms;Bacteria;Bacteroidetes/Chlorobi group;Chlorobi;Chlorobia;Chlorobiales;Chlorobiaceae;Prosthecochloris;Prosthecochloris aestuarii;Prosthecochloris aestuarii DSM 271		Aquatic	Mesophilic	2327	41	5
Chlamydia muridarum Nigg	cellular organisms;Bacteria;Chlamydiae/Verrucomicrobia group;Chlamydiae;Chlamydiae (class);Chlamydiales;Chlamydiaceae;Chlamydia;Chlamydia muridarum;Chlamydia muridarum Nigg		Host-associated	Mesophilic	911	2	0
Chlamydia trachomatis A/HAR-13	cellular organisms;Bacteria;Chlamydiae/Verrucomicrobia group;Chlamydiae;Chlamydiae (class);Chlamydiales;Chlamydiaceae;Chlamydia;Chlamydia trachomatis;Chlamydia trachomatis 434/Bu		Host-associated	Mesophilic	874	2	0
Chlamydia trachomatis D/UW-3/CX	cellular organisms;Bacteria;Chlamydiae/Verrucomicrobia group;Chlamydiae;Chlamydiae (class);Chlamydiales;Chlamydiaceae;Chlamydia;Chlamydia trachomatis;Chlamydia trachomatis A/HAR-13		Host-associated	Mesophilic	919	2	0
Chlamydia trachomatis 434/Bu	cellular organisms;Bacteria;Chlamydiae/Verrucomicrobia group;Chlamydiae;Chlamydiae (class);Chlamydiales;Chlamydiaceae;Chlamydia;Chlamydia trachomatis;Chlamydia trachomatis D/UW-3/CX		Host-associated	Mesophilic	895	2	0
Chlamydia trachomatis L2b/UCH-1/proctitis	cellular organisms;Bacteria;Chlamydiae/Verrucomicrobia group;Chlamydiae;Chlamydiae (class);Chlamydiales;Chlamydiaceae;Chlamydia;Chlamydia trachomatis;Chlamydia trachomatis L2b/UCH-1/proctitis		Host-associated	Mesophilic	874	2	0
Chlamydophila abortus S26/3	cellular organisms;Bacteria;Chlamydiae/Verrucomicrobia group;Chlamydiae;Chlamydiae (class);Chlamydiales;Chlamydiaceae;Chlamydophila;Chlamydophila abortus;Chlamydophila abortus S26/3		Host-associated	Mesophilic	932	1	0
Chlamydophila caviae GPIC	cellular organisms;Bacteria;Chlamydiae/Verrucomicrobia group;Chlamydiae;Chlamydiae (class);Chlamydiales;Chlamydiaceae;Chlamydophila;Chlamydophila caviae;Chlamydophila caviae GPIC		Host-associated	Mesophilic	1005	1	0
Chlamydophila felis Fe/C-56	cellular organisms;Bacteria;Chlamydiae/Verrucomicrobia group;Chlamydiae;Chlamydiae (class);Chlamydiales;Chlamydiaceae;Chlamydophila;Chlamydophila felis;Chlamydophila felis Fe/C-56		Host-associated	Mesophilic	1013	1	0
Chlamydophila pneumoniae AR39	cellular organisms;Bacteria;Chlamydiae/Verrucomicrobia group;Chlamydiae;Chlamydiae (class);Chlamydiales;Chlamydiaceae;Chlamydophila;Chlamydophila pneumoniae;Chlamydophila pneumoniae AR39		Host-associated	Mesophilic	1112	2	0
Chlamydophila pneumoniae CWL029	cellular organisms;Bacteria;Chlamydiae/Verrucomicrobia group;Chlamydiae;Chlamydiae (class);Chlamydiales;Chlamydiaceae;Chlamydophila;Chlamydophila pneumoniae;Chlamydophila pneumoniae CWL029		Host-associated	Mesophilic	1052	2	0
Chlamydophila pneumoniae J138	cellular organisms;Bacteria;Chlamydiae/Verrucomicrobia group;Chlamydiae;Chlamydiae (class);Chlamydiales;Chlamydiaceae;Chlamydophila;Chlamydophila pneumoniae;Chlamydophila pneumoniae J138		Host-associated	Mesophilic	1069	2	0
Chlamydophila pneumoniae TW-183	cellular organisms;Bacteria;Chlamydiae/Verrucomicrobia group;Chlamydiae;Chlamydiae (class);Chlamydiales;Chlamydiaceae;Chlamydophila;Chlamydophila pneumoniae;Chlamydophila pneumoniae TW-183		Host-associated	Mesophilic	1113	2	0
	cellular organisms;Bacteria;Chlamydiae/Verrucomicrobia group;Chlamydiae;Chlamydiae (class);Chlamydiales;Parachlamydiaceae;Candidatus Protochlamydia;Candidatus Protochlamydia amoebophila;Candidatus Protochlamydia amoebophila UWE25		Host-associated	Mesophilic	2031	35	7
Opitutus terrae PB90-1	cellular organisms;Bacteria;Chlamydiae/Verrucomicrobia group;Verrucomicrobia;Opitutae;Opitutales;Opitutaceae;Opitutus;Opitutus terrae;Opitutus terrae PB90-1	Anaerobic	Aquatic	Mesophilic	4612	64	1
Methylacidiphilum infernorum V4	cellular organisms;Bacteria;Chlamydiae/Verrucomicrobia group;Verrucomicrobia;unclassified Verrucomicrobia;Methylacidiphilum;Methylacidiphilum infernorum;Methylacidiphilum infernorum V4	Aerobic	Specialized	Thermophilic	2472	19	1
Akkermansia muciniphila ATCC BAA-835	cellular organisms;Bacteria;Chlamydiae/Verrucomicrobia group;Verrucomicrobia;Verrucomicrobiae;Verrucomicrobiales;Verrucomicrobiaceae;Akkermansia;Akkermansia muciniphila;Akkermansia muciniphila ATCC BAA-835	Anaerobic	Host-associated	Mesophilic	2138	17	1
Chloroflexus aurantiacus J-10-fl	cellular organisms;Bacteria;Chloroflexi;Chloroflexi (class);Chloroflexales;Chloroflexaceae;Chloroflexus;Chloroflexus aurantiacus;Chloroflexus aurantiacus J-10-fl	Anaerobic	Specialized	Thermophilic	3853	79	10
Roseiflexus castenholzii DSM 13941	cellular organisms;Bacteria;Chloroflexi;Chloroflexi (class);Chloroflexales;Chloroflexaceae;Roseiflexus;Roseiflexus castenholzii;Roseiflexus castenholzii DSM 13941	Facultative	Aquatic	Thermophilic	4330	196	35
Roseiflexus sp. RS-1	cellular organisms;Bacteria;Chloroflexi;Chloroflexi (class);Chloroflexales;Chloroflexaceae;Roseiflexus;Roseiflexus sp. RS-1	Facultative	Specialized	Thermophilic	4517	216	39
Herpetosiphon aurantiacus ATCC 23779	cellular organisms;Bacteria;Chloroflexi;Chloroflexi (class);Herpetosiphonales;Herpetosiphonaceae;Herpetosiphon;Herpetosiphon aurantiacus;Herpetosiphon aurantiacus ATCC 23779	Aerobic	Multiple	Mesophilic	5278	98	2
Dehalococcoides sp. CBDB1	cellular organisms;Bacteria;Chloroflexi;Dehalococcoidetes;Dehalococcoides;Dehalococcoides ethenogenes;Dehalococcoides ethenogenes 195	Anaerobic	Multiple	Mesophilic	1580	24	1
Dehalococcoides ethenogenes 195	cellular organisms;Bacteria;Chloroflexi;Dehalococcoidetes;Dehalococcoides;Dehalococcoides sp. BAV1	Anaerobic	Multiple	Mesophilic	1371	25	1
Dehalococcoides sp. BAV1	cellular organisms;Bacteria;Chloroflexi;Dehalococcoidetes;Dehalococcoides;Dehalococcoides sp. CBDB1	Anaerobic	Multiple	Mesophilic	1458	21	1
Cyanothece sp. ATCC 51142	cellular organisms;Bacteria;Cyanobacteria;Chroococcales;Cyanothece;Cyanothece sp. ATCC 51142	Facultative	Aquatic	Mesophilic	5304	306	50
Microcystis aeruginosa NIES-843	cellular organisms;Bacteria;Cyanobacteria;Chroococcales;Microcystis;Microcystis aeruginosa;Microcystis aeruginosa NIES-843	Aerobic	Aquatic	Mesophilic	6312	524	113
Synechococcus elongatus PCC 6301	cellular organisms;Bacteria;Cyanobacteria;Chroococcales;Synechococcus;Synechococcus elongatus;Synechococcus elongatus PCC 6301		Aquatic	Mesophilic	2527	56	9
Synechococcus elongatus PCC 7942	cellular organisms;Bacteria;Cyanobacteria;Chroococcales;Synechococcus;Synechococcus elongatus;Synechococcus elongatus PCC 7942		Aquatic	Mesophilic	2662	68	13
Synechococcus sp. CC9311	cellular organisms;Bacteria;Cyanobacteria;Chroococcales;Synechococcus;Synechococcus sp. CC9311		Aquatic	Mesophilic	2892	27	3
Synechococcus sp. CC9605	cellular organisms;Bacteria;Cyanobacteria;Chroococcales;Synechococcus;Synechococcus sp. CC9605		Aquatic	Mesophilic	2645	21	0
Synechococcus sp. CC9902	cellular organisms;Bacteria;Cyanobacteria;Chroococcales;Synechococcus;Synechococcus sp. CC9902		Aquatic	Mesophilic	2307	14	0
	cellular organisms;Bacteria;Cyanobacteria;Chroococcales;Synechococcus;Synechococcus sp. JA-2-3B'a(2-13)		Aquatic	Mesophilic	2862	50	1
	cellular organisms;Bacteria;Cyanobacteria;Chroococcales;Synechococcus;Synechococcus sp. JA-3-3Ab		Aquatic	Mesophilic	2760	47	1
Synechococcus sp. PCC 7002	cellular organisms;Bacteria;Cyanobacteria;Chroococcales;Synechococcus;Synechococcus sp. PCC 7002		Aquatic	Mesophilic	3186	137	29
Synechococcus sp. RCC307	cellular organisms;Bacteria;Cyanobacteria;Chroococcales;Synechococcus;Synechococcus sp. RCC307		Aquatic	Mesophilic	2535	10	0
Synechococcus sp. WH 7803	cellular organisms;Bacteria;Cyanobacteria;Chroococcales;Synechococcus;Synechococcus sp. WH 7803		Aquatic	Mesophilic	2533	18	1
Synechococcus sp. WH 8102	cellular organisms;Bacteria;Cyanobacteria;Chroococcales;Synechococcus;Synechococcus sp. WH 8102		Aquatic	Mesophilic	2519	42	11
Synechocystis sp. PCC 6803	cellular organisms;Bacteria;Cyanobacteria;Chroococcales;Synechocystis;Synechocystis sp. PCC 6803		Aquatic	Mesophilic	3569	175	30
Thermosynechococcus elongatus BP-1	cellular organisms;Bacteria;Cyanobacteria;Chroococcales;Thermosynechococcus;Thermosynechococcus elongatus;Thermosynechococcus elongatus BP-1		Specialized	Thermophilic	2476	20	1
Gloeobacter violaceus PCC 7421	cellular organisms;Bacteria;Cyanobacteria;Gloeobacteria;Gloeobacterales;Gloeobacter;Gloeobacter violaceus;Gloeobacter violaceus PCC 7421		Terrestrial	Mesophilic	4430	304	56
Anabaena variabilis ATCC 29413	cellular organisms;Bacteria;Cyanobacteria;Nostocales;Nostocaceae;Anabaena;Anabaena variabilis;Anabaena variabilis ATCC 29413	Aerobic	Multiple	Mesophilic	5661	204	29
Nostoc punctiforme PCC 73102	cellular organisms;Bacteria;Cyanobacteria;Nostocales;Nostocaceae;Nostoc;Nostoc punctiforme;Nostoc punctiforme PCC 73102	Aerobic	Multiple	Mesophilic	6690	266	28
Nostoc sp. PCC 7120	cellular organisms;Bacteria;Cyanobacteria;Nostocales;Nostocaceae;Nostoc;Nostoc sp. PCC 7120	Aerobic	Multiple	Mesophilic	6130	269	38
Trichodesmium erythraeum IMS101	cellular organisms;Bacteria;Cyanobacteria;Oscillatoriales;Trichodesmium;Trichodesmium erythraeum;Trichodesmium erythraeum IMS101	Aerobic	Aquatic	Mesophilic	4451	60	6
Prochlorococcus marinus str. AS9601	cellular organisms;Bacteria;Cyanobacteria;Prochlorales;Prochlorococcaceae;Prochlorococcus;Prochlorococcus marinus;Prochlorococcus marinus str. AS9601		Aquatic	Mesophilic	1921	8	0
Prochlorococcus marinus str. MIT 9301	cellular organisms;Bacteria;Cyanobacteria;Prochlorales;Prochlorococcaceae;Prochlorococcus;Prochlorococcus marinus;Prochlorococcus marinus str. MIT 9211		Aquatic	Mesophilic	1855	11	0
Prochlorococcus marinus str. MIT 9303	cellular organisms;Bacteria;Cyanobacteria;Prochlorales;Prochlorococcaceae;Prochlorococcus;Prochlorococcus marinus;Prochlorococcus marinus str. MIT 9215		Aquatic	Mesophilic	1983	7	0
Prochlorococcus marinus str. MIT 9312	cellular organisms;Bacteria;Cyanobacteria;Prochlorales;Prochlorococcaceae;Prochlorococcus;Prochlorococcus marinus;Prochlorococcus marinus str. MIT 9301		Aquatic	Mesophilic	1907	10	0
Prochlorococcus marinus str. MIT 9313	cellular organisms;Bacteria;Cyanobacteria;Prochlorales;Prochlorococcaceae;Prochlorococcus;Prochlorococcus marinus;Prochlorococcus marinus str. MIT 9303		Aquatic	Mesophilic	2997	25	0
Prochlorococcus marinus str. MIT 9515	cellular organisms;Bacteria;Cyanobacteria;Prochlorales;Prochlorococcaceae;Prochlorococcus;Prochlorococcus marinus;Prochlorococcus marinus str. MIT 9312		Aquatic	Mesophilic	1810	9	0
Prochlorococcus marinus str. NATL2A	cellular organisms;Bacteria;Cyanobacteria;Prochlorales;Prochlorococcaceae;Prochlorococcus;Prochlorococcus marinus;Prochlorococcus marinus str. MIT 9313		Aquatic	Mesophilic	2269	22	0
Prochlorococcus marinus str. NATL1A	cellular organisms;Bacteria;Cyanobacteria;Prochlorales;Prochlorococcaceae;Prochlorococcus;Prochlorococcus marinus;Prochlorococcus marinus str. MIT 9515		Aquatic	Mesophilic	1906	9	0
Prochlorococcus marinus subsp. marinus str. CCMP1375	cellular organisms;Bacteria;Cyanobacteria;Prochlorales;Prochlorococcaceae;Prochlorococcus;Prochlorococcus marinus;Prochlorococcus marinus str. NATL1A		Aquatic	Mesophilic	2193	14	0
Prochlorococcus marinus subsp. pastoris str. CCMP1986	cellular organisms;Bacteria;Cyanobacteria;Prochlorales;Prochlorococcaceae;Prochlorococcus;Prochlorococcus marinus;Prochlorococcus marinus str. NATL2A		Aquatic	Mesophilic	2163	11	0
Prochlorococcus marinus str. MIT 9211	cellular organisms;Bacteria;Cyanobacteria;Prochlorales;Prochlorococcaceae;Prochlorococcus;Prochlorococcus marinus;Prochlorococcus marinus subsp. marinus;Prochlorococcus marinus subsp. marinus str. CCMP1375		Aquatic	Mesophilic	1883	14	0
Prochlorococcus marinus str. MIT 9215	cellular organisms;Bacteria;Cyanobacteria;Prochlorales;Prochlorococcaceae;Prochlorococcus;Prochlorococcus marinus;Prochlorococcus marinus subsp. pastoris;Prochlorococcus marinus subsp. pastoris str. CCMP1986		Aquatic	Mesophilic	1717	10	0
Acaryochloris marina MBIC11017	cellular organisms;Bacteria;Cyanobacteria;unclassified Cyanobacteria;Acaryochloris;Acaryochloris marina;Acaryochloris marina MBIC11017	Aerobic	Aquatic	Mesophilic	8383	235	32
Deinococcus geothermalis DSM 11300	cellular organisms;Bacteria;Deinococcus-Thermus;Deinococci;Deinococcales;Deinococcaceae;Deinococcus;Deinococcus geothermalis;Deinococcus geothermalis DSM 11300	Aerobic	Aquatic	Mesophilic	3062	43	5
Deinococcus radiodurans R1	cellular organisms;Bacteria;Deinococcus-Thermus;Deinococci;Deinococcales;Deinococcaceae;Deinococcus;Deinococcus radiodurans;Deinococcus radiodurans R1	Aerobic	Terrestrial	Mesophilic	3181	58	4
Thermus thermophilus HB27	cellular organisms;Bacteria;Deinococcus-Thermus;Deinococci;Thermales;Thermaceae;Thermus;Thermus thermophilus;Thermus thermophilus HB27	Aerobic	Specialized	Thermophilic	2210	79	19
Thermus thermophilus HB8	cellular organisms;Bacteria;Deinococcus-Thermus;Deinococci;Thermales;Thermaceae;Thermus;Thermus thermophilus;Thermus thermophilus HB8	Aerobic	Specialized	Thermophilic	2238	98	26
Acidobacteria bacterium Ellin345	cellular organisms;Bacteria;Fibrobacteres/Acidobacteria group;Acidobacteria;Acidobacteria (class);Acidobacteriales;Acidobacteriaceae;unclassified Acidobacteriaceae;Acidobacteria bacterium Ellin345	Aerobic	Terrestrial	Mesophilic	4777	102	24
Solibacter usitatus Ellin6076	cellular organisms;Bacteria;Fibrobacteres/Acidobacteria group;Acidobacteria;Solibacteres;Solibacterales;Solibacteraceae;Solibacter;Solibacter usitatus;Solibacter usitatus Ellin6076	Aerobic	Terrestrial	Mesophilic	7826	185	48
Bacillus amyloliquefaciens FZB42	cellular organisms;Bacteria;Firmicutes;Bacilli;Bacillales;Bacillaceae;Bacillus;Bacillus amyloliquefaciens;Bacillus amyloliquefaciens FZB42	Aerobic	Terrestrial	Mesophilic	3693	54	2
Bacillus anthracis str. Ames	cellular organisms;Bacteria;Firmicutes;Bacilli;Bacillales;Bacillaceae;Bacillus;Bacillus cereus group;Bacillus anthracis;Bacillus anthracis str. Ames	Facultative	Multiple	Mesophilic	5311	115	4
Bacillus anthracis str. 'Ames Ancestor'	cellular organisms;Bacteria;Firmicutes;Bacilli;Bacillales;Bacillaceae;Bacillus;Bacillus cereus group;Bacillus anthracis;Bacillus anthracis str. 'Ames Ancestor'	Facultative	Terrestrial	Mesophilic	5617	124	4
Bacillus anthracis str. Sterne	cellular organisms;Bacteria;Firmicutes;Bacilli;Bacillales;Bacillaceae;Bacillus;Bacillus cereus group;Bacillus anthracis;Bacillus anthracis str. Sterne	Facultative	Multiple	Mesophilic	5287	118	4
Bacillus cereus ATCC 10987	cellular organisms;Bacteria;Firmicutes;Bacilli;Bacillales;Bacillaceae;Bacillus;Bacillus cereus group;Bacillus cereus;Bacillus cereus ATCC 10987	Aerobic	Terrestrial	Mesophilic	5844	125	4
Bacillus cereus ATCC 14579	cellular organisms;Bacteria;Firmicutes;Bacilli;Bacillales;Bacillaceae;Bacillus;Bacillus cereus group;Bacillus cereus;Bacillus cereus ATCC 14579	Aerobic	Terrestrial	Mesophilic	5255	114	3
Bacillus cereus subsp. cytotoxis NVH 391-98	cellular organisms;Bacteria;Firmicutes;Bacilli;Bacillales;Bacillaceae;Bacillus;Bacillus cereus group;Bacillus cereus;Bacillus cereus E33L	Aerobic	Terrestrial	Mesophilic	5641	126	5
Bacillus cereus E33L	cellular organisms;Bacteria;Firmicutes;Bacilli;Bacillales;Bacillaceae;Bacillus;Bacillus cereus group;Bacillus cereus;Bacillus cereus subsp. cytotoxis NVH 391-98	Aerobic	Terrestrial	Mesophilic	3844	78	5
Bacillus thuringiensis str. Al Hakam	cellular organisms;Bacteria;Firmicutes;Bacilli;Bacillales;Bacillaceae;Bacillus;Bacillus cereus group;Bacillus thuringiensis;Bacillus thuringiensis serovar konkukian;Bacillus thuringiensis serovar konkukian str. 97-27	Facultative	Multiple	Mesophilic	5197	100	2
Bacillus thuringiensis serovar konkukian str. 97-27	cellular organisms;Bacteria;Firmicutes;Bacilli;Bacillales;Bacillaceae;Bacillus;Bacillus cereus group;Bacillus thuringiensis;Bacillus thuringiensis str. Al Hakam	Facultative	Multiple	Mesophilic	4798	97	3
Bacillus weihenstephanensis KBAB4	cellular organisms;Bacteria;Firmicutes;Bacilli;Bacillales;Bacillaceae;Bacillus;Bacillus cereus group;Bacillus weihenstephanensis;Bacillus weihenstephanensis KBAB4	Aerobic	Terrestrial	Mesophilic	5653	132	8
Bacillus clausii KSM-K16	cellular organisms;Bacteria;Firmicutes;Bacilli;Bacillales;Bacillaceae;Bacillus;Bacillus clausii;Bacillus clausii KSM-K16		Multiple	Mesophilic	4096	102	5
Bacillus halodurans C-125	cellular organisms;Bacteria;Firmicutes;Bacilli;Bacillales;Bacillaceae;Bacillus;Bacillus halodurans;Bacillus halodurans C-125	Facultative	Multiple	Mesophilic	4066	88	6
Bacillus licheniformis ATCC 14580	cellular organisms;Bacteria;Firmicutes;Bacilli;Bacillales;Bacillaceae;Bacillus;Bacillus licheniformis;Bacillus licheniformis ATCC 14580	Facultative	Terrestrial	Mesophilic	4178	69	3
Bacillus licheniformis ATCC 14580	cellular organisms;Bacteria;Firmicutes;Bacilli;Bacillales;Bacillaceae;Bacillus;Bacillus licheniformis;Bacillus licheniformis ATCC 14580	Facultative	Terrestrial	Mesophilic	4196	68	3
Bacillus pumilus SAFR-032	cellular organisms;Bacteria;Firmicutes;Bacilli;Bacillales;Bacillaceae;Bacillus;Bacillus pumilus;Bacillus pumilus SAFR-032	Aerobic	Terrestrial	Mesophilic	3681	61	2
Bacillus subtilis subsp. subtilis str. 168	cellular organisms;Bacteria;Firmicutes;Bacilli;Bacillales;Bacillaceae;Bacillus;Bacillus subtilis;Bacillus subtilis subsp. subtilis;Bacillus subtilis subsp. subtilis str. 168	Facultative	Terrestrial	Mesophilic	4105	70	4
Geobacillus kaustophilus HTA426	cellular organisms;Bacteria;Firmicutes;Bacilli;Bacillales;Bacillaceae;Geobacillus;Geobacillus kaustophilus;Geobacillus kaustophilus HTA426	Aerobic	Aquatic	Thermophilic	3540	78	6
Geobacillus thermodenitrificans NG80-2	cellular organisms;Bacteria;Firmicutes;Bacilli;Bacillales;Bacillaceae;Geobacillus;Geobacillus thermodenitrificans;Geobacillus thermodenitrificans NG80-2	Facultative	Specialized	Thermophilic	3445	43	2
Oceanobacillus iheyensis HTE831	cellular organisms;Bacteria;Firmicutes;Bacilli;Bacillales;Bacillaceae;Oceanobacillus;Oceanobacillus iheyensis;Oceanobacillus iheyensis HTE831	Aerobic	Multiple	Mesophilic	3500	63	3
Exiguobacterium sibiricum 255-15	cellular organisms;Bacteria;Firmicutes;Bacilli;Bacillales;Bacillales incertae sedis;Bacillales Family XII. Incertae Sedis;Exiguobacterium;Exiguobacterium sibiricum;Exiguobacterium sibiricum 255-15	Facultative	Specialized	Psychrophilic	3015	55	2
Listeria innocua Clip11262	cellular organisms;Bacteria;Firmicutes;Bacilli;Bacillales;Listeriaceae;Listeria;Listeria innocua;Listeria innocua Clip11262	Facultative	Multiple	Mesophilic	3043	67	5
Listeria monocytogenes EGD-e	cellular organisms;Bacteria;Firmicutes;Bacilli;Bacillales;Listeriaceae;Listeria;Listeria monocytogenes;Listeria monocytogenes EGD-e	Facultative	Multiple	Mesophilic	2846	55	2
Listeria monocytogenes str. 4b F2365	cellular organisms;Bacteria;Firmicutes;Bacilli;Bacillales;Listeriaceae;Listeria;Listeria monocytogenes;Listeria monocytogenes str. 4b F2365	Facultative	Multiple	Mesophilic	2821	45	1
Listeria welshimeri serovar 6b str. SLCC5334	cellular organisms;Bacteria;Firmicutes;Bacilli;Bacillales;Listeriaceae;Listeria;Listeria welshimeri;Listeria welshimeri serovar 6b str. SLCC5334	Facultative	Multiple	Mesophilic	2774	39	2
Lysinibacillus sphaericus C3-41	cellular organisms;Bacteria;Firmicutes;Bacilli;Bacillales;Planococcaceae;Lysinibacillus;Lysinibacillus sphaericus;Lysinibacillus sphaericus C3-41	Aerobic	Specialized	Mesophilic	4771	109	6
Staphylococcus aureus RF122	cellular organisms;Bacteria;Firmicutes;Bacilli;Bacillales;Staphylococcaceae;Staphylococcus;Staphylococcus aureus;Staphylococcus aureus RF122	Facultative	Host-associated	Mesophilic	2509	43	4
Staphylococcus aureus subsp. aureus COL	cellular organisms;Bacteria;Firmicutes;Bacilli;Bacillales;Staphylococcaceae;Staphylococcus;Staphylococcus aureus;Staphylococcus aureus subsp. aureus;Staphylococcus aureus subsp. aureus COL	Facultative	Host-associated	Mesophilic	2618	45	4
Staphylococcus aureus subsp. aureus JH1	cellular organisms;Bacteria;Firmicutes;Bacilli;Bacillales;Staphylococcaceae;Staphylococcus;Staphylococcus aureus;Staphylococcus aureus subsp. aureus;Staphylococcus aureus subsp. aureus JH1	Facultative	Host-associated	Mesophilic	2780	55	7
Staphylococcus aureus subsp. aureus JH9	cellular organisms;Bacteria;Firmicutes;Bacilli;Bacillales;Staphylococcaceae;Staphylococcus;Staphylococcus aureus;Staphylococcus aureus subsp. aureus;Staphylococcus aureus subsp. aureus JH9	Facultative	Host-associated	Mesophilic	2726	53	6
Staphylococcus aureus subsp. aureus MRSA252	cellular organisms;Bacteria;Firmicutes;Bacilli;Bacillales;Staphylococcaceae;Staphylococcus;Staphylococcus aureus;Staphylococcus aureus subsp. aureus;Staphylococcus aureus subsp. aureus MRSA252	Facultative	Host-associated	Mesophilic	2656	43	3
Staphylococcus aureus subsp. aureus MSSA476	cellular organisms;Bacteria;Firmicutes;Bacilli;Bacillales;Staphylococcaceae;Staphylococcus;Staphylococcus aureus;Staphylococcus aureus subsp. aureus;Staphylococcus aureus subsp. aureus MSSA476	Facultative	Host-associated	Mesophilic	2598	42	4
Staphylococcus aureus subsp. aureus Mu3	cellular organisms;Bacteria;Firmicutes;Bacilli;Bacillales;Staphylococcaceae;Staphylococcus;Staphylococcus aureus;Staphylococcus aureus subsp. aureus;Staphylococcus aureus subsp. aureus Mu3	Facultative	Host-associated	Mesophilic	2698	52	4
Staphylococcus aureus subsp. aureus Mu50	cellular organisms;Bacteria;Firmicutes;Bacilli;Bacillales;Staphylococcaceae;Staphylococcus;Staphylococcus aureus;Staphylococcus aureus subsp. aureus;Staphylococcus aureus subsp. aureus Mu50	Facultative	Host-associated	Mesophilic	2731	53	4
Staphylococcus aureus subsp. aureus MW2	cellular organisms;Bacteria;Firmicutes;Bacilli;Bacillales;Staphylococcaceae;Staphylococcus;Staphylococcus aureus;Staphylococcus aureus subsp. aureus;Staphylococcus aureus subsp. aureus MW2	Facultative	Host-associated	Mesophilic	2632	43	4
Staphylococcus aureus subsp. aureus N315	cellular organisms;Bacteria;Firmicutes;Bacilli;Bacillales;Staphylococcaceae;Staphylococcus;Staphylococcus aureus;Staphylococcus aureus subsp. aureus;Staphylococcus aureus subsp. aureus N315	Facultative	Host-associated	Mesophilic	2619	50	3
Staphylococcus aureus subsp. aureus NCTC 8325	cellular organisms;Bacteria;Firmicutes;Bacilli;Bacillales;Staphylococcaceae;Staphylococcus;Staphylococcus aureus;Staphylococcus aureus subsp. aureus;Staphylococcus aureus subsp. aureus NCTC 8325	Facultative	Host-associated	Mesophilic	2892	48	3
Staphylococcus aureus subsp. aureus str. Newman	cellular organisms;Bacteria;Firmicutes;Bacilli;Bacillales;Staphylococcaceae;Staphylococcus;Staphylococcus aureus;Staphylococcus aureus subsp. aureus;Staphylococcus aureus subsp. aureus str. Newman	Facultative	Host-associated	Mesophilic	2614	42	1
Staphylococcus aureus subsp. aureus USA300	cellular organisms;Bacteria;Firmicutes;Bacilli;Bacillales;Staphylococcaceae;Staphylococcus;Staphylococcus aureus;Staphylococcus aureus subsp. aureus;Staphylococcus aureus subsp. aureus USA300	Facultative	Host-associated	Mesophilic	2604	47	4
Staphylococcus aureus subsp. aureus USA300_TCH1516	cellular organisms;Bacteria;Firmicutes;Bacilli;Bacillales;Staphylococcaceae;Staphylococcus;Staphylococcus aureus;Staphylococcus aureus subsp. aureus;Staphylococcus aureus subsp. aureus USA300;Staphylococcus aureus subsp. aureus USA300_TCH1516	Facultative	Host-associated	Mesophilic	2683	45	5
Staphylococcus epidermidis ATCC 12228	cellular organisms;Bacteria;Firmicutes;Bacilli;Bacillales;Staphylococcaceae;Staphylococcus;Staphylococcus epidermidis;Staphylococcus epidermidis ATCC 12228	Facultative	Host-associated	Mesophilic	2485	27	1
Staphylococcus epidermidis RP62A	cellular organisms;Bacteria;Firmicutes;Bacilli;Bacillales;Staphylococcaceae;Staphylococcus;Staphylococcus epidermidis;Staphylococcus epidermidis RP62A	Facultative	Host-associated	Mesophilic	2526	32	1
Staphylococcus haemolyticus JCSC1435	cellular organisms;Bacteria;Firmicutes;Bacilli;Bacillales;Staphylococcaceae;Staphylococcus;Staphylococcus haemolyticus;Staphylococcus haemolyticus JCSC1435	Facultative	Host-associated	Mesophilic	2676	47	3
Staphylococcus saprophyticus subsp. saprophyticus ATCC 15305	cellular organisms;Bacteria;Firmicutes;Bacilli;Bacillales;Staphylococcaceae;Staphylococcus;Staphylococcus saprophyticus;Staphylococcus saprophyticus subsp. saprophyticus;Staphylococcus saprophyticus subsp. saprophyticus ATCC 15305	Aerobic	Host-associated	Mesophilic	2514	48	2
Enterococcus faecalis V583	cellular organisms;Bacteria;Firmicutes;Bacilli;Lactobacillales;Enterococcaceae;Enterococcus;Enterococcus faecalis;Enterococcus faecalis V583	Facultative	Multiple	Mesophilic	3265	96	15
Lactobacillus acidophilus NCFM	cellular organisms;Bacteria;Firmicutes;Bacilli;Lactobacillales;Lactobacillaceae;Lactobacillus;Lactobacillus acidophilus;Lactobacillus acidophilus NCFM	Facultative	Multiple	Mesophilic	1862	30	2
Lactobacillus brevis ATCC 367	cellular organisms;Bacteria;Firmicutes;Bacilli;Lactobacillales;Lactobacillaceae;Lactobacillus;Lactobacillus brevis;Lactobacillus brevis ATCC 367	Facultative	Multiple	Mesophilic	2218	51	2
Lactobacillus casei BL23	cellular organisms;Bacteria;Firmicutes;Bacilli;Lactobacillales;Lactobacillaceae;Lactobacillus;Lactobacillus casei;Lactobacillus casei ATCC 334	Facultative	Specialized	Mesophilic	2771	46	2
Lactobacillus casei ATCC 334	cellular organisms;Bacteria;Firmicutes;Bacilli;Lactobacillales;Lactobacillaceae;Lactobacillus;Lactobacillus casei;Lactobacillus casei BL23	Facultative	Multiple	Mesophilic	3044	64	8
Lactobacillus delbrueckii subsp. bulgaricus ATCC 11842	cellular organisms;Bacteria;Firmicutes;Bacilli;Lactobacillales;Lactobacillaceae;Lactobacillus;Lactobacillus delbrueckii;Lactobacillus delbrueckii subsp. bulgaricus;Lactobacillus delbrueckii subsp. bulgaricus ATCC 11842	Facultative	Multiple	Mesophilic	1562	15	1
Lactobacillus delbrueckii subsp. bulgaricus ATCC BAA-365	cellular organisms;Bacteria;Firmicutes;Bacilli;Lactobacillales;Lactobacillaceae;Lactobacillus;Lactobacillus delbrueckii;Lactobacillus delbrueckii subsp. bulgaricus;Lactobacillus delbrueckii subsp. bulgaricus ATCC BAA-365	Facultative	Multiple	Mesophilic	1721	24	3
Lactobacillus fermentum IFO 3956	cellular organisms;Bacteria;Firmicutes;Bacilli;Lactobacillales;Lactobacillaceae;Lactobacillus;Lactobacillus fermentum;Lactobacillus fermentum IFO 3956	Facultative	Multiple	Mesophilic	1843	30	1
Lactobacillus gasseri ATCC 33323	cellular organisms;Bacteria;Firmicutes;Bacilli;Lactobacillales;Lactobacillaceae;Lactobacillus;Lactobacillus gasseri;Lactobacillus gasseri ATCC 33323	Facultative	Host-associated	Mesophilic	1755	47	9
Lactobacillus helveticus DPC 4571	cellular organisms;Bacteria;Firmicutes;Bacilli;Lactobacillales;Lactobacillaceae;Lactobacillus;Lactobacillus helveticus;Lactobacillus helveticus DPC 4571	Facultative	Multiple	Mesophilic	1610	39	4
Lactobacillus johnsonii NCC 533	cellular organisms;Bacteria;Firmicutes;Bacilli;Lactobacillales;Lactobacillaceae;Lactobacillus;Lactobacillus johnsonii;Lactobacillus johnsonii NCC 533	Facultative	Host-associated	Mesophilic	1821	51	6
Lactobacillus plantarum WCFS1	cellular organisms;Bacteria;Firmicutes;Bacilli;Lactobacillales;Lactobacillaceae;Lactobacillus;Lactobacillus plantarum;Lactobacillus plantarum WCFS1	Facultative	Host-associated	Mesophilic	3057	71	6
Lactobacillus reuteri F275	cellular organisms;Bacteria;Firmicutes;Bacilli;Lactobacillales;Lactobacillaceae;Lactobacillus;Lactobacillus reuteri;Lactobacillus reuteri DSM 20016	Facultative	Host-associated	Mesophilic	1900	33	4
Lactobacillus reuteri F275	cellular organisms;Bacteria;Firmicutes;Bacilli;Lactobacillales;Lactobacillaceae;Lactobacillus;Lactobacillus reuteri;Lactobacillus reuteri JCM 1112	Facultative	Host-associated	Mesophilic	1820	28	2
Lactobacillus sakei subsp. sakei 23K	cellular organisms;Bacteria;Firmicutes;Bacilli;Lactobacillales;Lactobacillaceae;Lactobacillus;Lactobacillus sakei;Lactobacillus sakei subsp. sakei;Lactobacillus sakei subsp. sakei 23K	Facultative	Multiple	Mesophilic	1879	28	1
Lactobacillus salivarius UCC118	cellular organisms;Bacteria;Firmicutes;Bacilli;Lactobacillales;Lactobacillaceae;Lactobacillus;Lactobacillus salivarius;Lactobacillus salivarius UCC118	Facultative	Host-associated	Mesophilic	2017	61	9
Pediococcus pentosaceus ATCC 25745	cellular organisms;Bacteria;Firmicutes;Bacilli;Lactobacillales;Lactobacillaceae;Pediococcus;Pediococcus pentosaceus;Pediococcus pentosaceus ATCC 25745	Facultative	Multiple	Mesophilic	1755	35	3
Leuconostoc citreum KM20	cellular organisms;Bacteria;Firmicutes;Bacilli;Lactobacillales;Leuconostocaceae;Leuconostoc;Leuconostoc citreum;Leuconostoc citreum KM20	Facultative	Multiple	Mesophilic	1820	41	3
Leuconostoc mesenteroides subsp. mesenteroides ATCC 8293	cellular organisms;Bacteria;Firmicutes;Bacilli;Lactobacillales;Leuconostocaceae;Leuconostoc;Leuconostoc mesenteroides;Leuconostoc mesenteroides subsp. mesenteroides;Leuconostoc mesenteroides subsp. mesenteroides ATCC 8293	Facultative	Multiple	Mesophilic	2005	45	1
Oenococcus oeni PSU-1	cellular organisms;Bacteria;Firmicutes;Bacilli;Lactobacillales;Leuconostocaceae;Oenococcus;Oenococcus oeni;Oenococcus oeni PSU-1	Facultative	Multiple	Mesophilic	1691	30	0
Lactococcus lactis subsp. cremoris SK11	cellular organisms;Bacteria;Firmicutes;Bacilli;Lactobacillales;Streptococcaceae;Lactococcus;Lactococcus lactis;Lactococcus lactis subsp. cremoris;Lactococcus lactis subsp. cremoris MG1363	Facultative	Multiple	Mesophilic	2434	56	5
Lactococcus lactis subsp. lactis Il1403	cellular organisms;Bacteria;Firmicutes;Bacilli;Lactobacillales;Streptococcaceae;Lactococcus;Lactococcus lactis;Lactococcus lactis subsp. cremoris;Lactococcus lactis subsp. cremoris SK11	Facultative	Multiple	Mesophilic	2504	45	3
Lactococcus lactis subsp. cremoris MG1363	cellular organisms;Bacteria;Firmicutes;Bacilli;Lactobacillales;Streptococcaceae;Lactococcus;Lactococcus lactis;Lactococcus lactis subsp. lactis;Lactococcus lactis subsp. lactis Il1403	Facultative	Multiple	Mesophilic	2321	49	5
Streptococcus agalactiae A909	cellular organisms;Bacteria;Firmicutes;Bacilli;Lactobacillales;Streptococcaceae;Streptococcus;Streptococcus agalactiae;Streptococcus agalactiae serogroup Ia;Streptococcus agalactiae A909	Facultative	Host-associated	Mesophilic	1996	45	3
Streptococcus agalactiae NEM316	cellular organisms;Bacteria;Firmicutes;Bacilli;Lactobacillales;Streptococcaceae;Streptococcus;Streptococcus agalactiae;Streptococcus agalactiae serogroup III;Streptococcus agalactiae NEM316	Facultative	Host-associated	Mesophilic	2094	38	3
Streptococcus agalactiae 2603V/R	cellular organisms;Bacteria;Firmicutes;Bacilli;Lactobacillales;Streptococcaceae;Streptococcus;Streptococcus agalactiae;Streptococcus agalactiae serogroup V;Streptococcus agalactiae 2603V/R	Facultative	Host-associated	Mesophilic	2124	53	7
Streptococcus equi subsp. zooepidemicus MGCS10565	cellular organisms;Bacteria;Firmicutes;Bacilli;Lactobacillales;Streptococcaceae;Streptococcus;Streptococcus dysgalactiae group;Streptococcus equi;Streptococcus equi subsp. zooepidemicus;Streptococcus equi subsp. zooepidemicus MGCS10565	Facultative	Host-associated	Mesophilic	1893	38	2
Streptococcus gordonii str. Challis substr. CH1	cellular organisms;Bacteria;Firmicutes;Bacilli;Lactobacillales;Streptococcaceae;Streptococcus;Streptococcus gordonii;Streptococcus gordonii str. Challis;Streptococcus gordonii str. Challis substr. CH1	Facultative	Host-associated	Mesophilic	2051	41	0
Streptococcus mutans UA159	cellular organisms;Bacteria;Firmicutes;Bacilli;Lactobacillales;Streptococcaceae;Streptococcus;Streptococcus mutans;Streptococcus mutans UA159	Facultative	Host-associated	Mesophilic	1960	45	4
Streptococcus pneumoniae CGSP14	cellular organisms;Bacteria;Firmicutes;Bacilli;Lactobacillales;Streptococcaceae;Streptococcus;Streptococcus pneumoniae;Streptococcus pneumoniae CGSP14	Facultative	Multiple	Mesophilic	2206	50	5
Streptococcus pneumoniae D39	cellular organisms;Bacteria;Firmicutes;Bacilli;Lactobacillales;Streptococcaceae;Streptococcus;Streptococcus pneumoniae;Streptococcus pneumoniae D39	Facultative	Multiple	Mesophilic	1914	40	3
Streptococcus pneumoniae G54	cellular organisms;Bacteria;Firmicutes;Bacilli;Lactobacillales;Streptococcaceae;Streptococcus;Streptococcus pneumoniae;Streptococcus pneumoniae G54	Anaerobic	Host-associated	Mesophilic	2115	47	5
Streptococcus pneumoniae Hungary19A-6	cellular organisms;Bacteria;Firmicutes;Bacilli;Lactobacillales;Streptococcaceae;Streptococcus;Streptococcus pneumoniae;Streptococcus pneumoniae Hungary19A-6	Facultative	Multiple	Mesophilic	2155	51	9
Streptococcus pneumoniae R6	cellular organisms;Bacteria;Firmicutes;Bacilli;Lactobacillales;Streptococcaceae;Streptococcus;Streptococcus pneumoniae;Streptococcus pneumoniae R6	Facultative	Multiple	Mesophilic	2043	45	5
Streptococcus pneumoniae TIGR4	cellular organisms;Bacteria;Firmicutes;Bacilli;Lactobacillales;Streptococcaceae;Streptococcus;Streptococcus pneumoniae;Streptococcus pneumoniae TIGR4	Facultative	Multiple	Mesophilic	2105	48	7
Streptococcus pyogenes M1 GAS	cellular organisms;Bacteria;Firmicutes;Bacilli;Lactobacillales;Streptococcaceae;Streptococcus;Streptococcus pyogenes;Streptococcus pyogenes serotype M1;Streptococcus pyogenes M1 GAS	Facultative	Host-associated	Mesophilic	1697	39	4
Streptococcus pyogenes MGAS5005	cellular organisms;Bacteria;Firmicutes;Bacilli;Lactobacillales;Streptococcaceae;Streptococcus;Streptococcus pyogenes;Streptococcus pyogenes serotype M1;Streptococcus pyogenes MGAS5005	Facultative	Host-associated	Mesophilic	1865	35	4
Streptococcus pyogenes MGAS2096	cellular organisms;Bacteria;Firmicutes;Bacilli;Lactobacillales;Streptococcaceae;Streptococcus;Streptococcus pyogenes;Streptococcus pyogenes serotype M12;Streptococcus pyogenes MGAS2096	Facultative	Host-associated	Mesophilic	1898	36	3
Streptococcus pyogenes MGAS9429	cellular organisms;Bacteria;Firmicutes;Bacilli;Lactobacillales;Streptococcaceae;Streptococcus;Streptococcus pyogenes;Streptococcus pyogenes serotype M12;Streptococcus pyogenes MGAS9429	Facultative	Host-associated	Mesophilic	1877	38	5
Streptococcus pyogenes MGAS8232	cellular organisms;Bacteria;Firmicutes;Bacilli;Lactobacillales;Streptococcaceae;Streptococcus;Streptococcus pyogenes;Streptococcus pyogenes serotype M18;Streptococcus pyogenes MGAS8232	Facultative	Host-associated	Mesophilic	1839	47	8
Streptococcus pyogenes MGAS10270	cellular organisms;Bacteria;Firmicutes;Bacilli;Lactobacillales;Streptococcaceae;Streptococcus;Streptococcus pyogenes;Streptococcus pyogenes serotype M2;Streptococcus pyogenes MGAS10270	Facultative	Host-associated	Mesophilic	1986	56	8
Streptococcus pyogenes MGAS6180	cellular organisms;Bacteria;Firmicutes;Bacilli;Lactobacillales;Streptococcaceae;Streptococcus;Streptococcus pyogenes;Streptococcus pyogenes serotype M28;Streptococcus pyogenes MGAS6180	Facultative	Host-associated	Mesophilic	1894	57	7
Streptococcus pyogenes MGAS315	cellular organisms;Bacteria;Firmicutes;Bacilli;Lactobacillales;Streptococcaceae;Streptococcus;Streptococcus pyogenes;Streptococcus pyogenes serotype M3;Streptococcus pyogenes MGAS315	Facultative	Host-associated	Mesophilic	1865	52	7
Streptococcus pyogenes SSI-1	cellular organisms;Bacteria;Firmicutes;Bacilli;Lactobacillales;Streptococcaceae;Streptococcus;Streptococcus pyogenes;Streptococcus pyogenes serotype M3;Streptococcus pyogenes SSI-1	Facultative	Host-associated	Mesophilic	1861	52	7
Streptococcus pyogenes MGAS10750	cellular organisms;Bacteria;Firmicutes;Bacilli;Lactobacillales;Streptococcaceae;Streptococcus;Streptococcus pyogenes;Streptococcus pyogenes serotype M4;Streptococcus pyogenes MGAS10750	Facultative	Host-associated	Mesophilic	1979	43	6
Streptococcus pyogenes str. Manfredo	cellular organisms;Bacteria;Firmicutes;Bacilli;Lactobacillales;Streptococcaceae;Streptococcus;Streptococcus pyogenes;Streptococcus pyogenes serotype M5;Streptococcus pyogenes str. Manfredo	Facultative	Host-associated	Mesophilic	1745	41	8
Streptococcus pyogenes MGAS10394	cellular organisms;Bacteria;Firmicutes;Bacilli;Lactobacillales;Streptococcaceae;Streptococcus;Streptococcus pyogenes;Streptococcus pyogenes serotype M6;Streptococcus pyogenes MGAS10394	Facultative	Host-associated	Mesophilic	1886	36	4
Streptococcus sanguinis SK36	cellular organisms;Bacteria;Firmicutes;Bacilli;Lactobacillales;Streptococcaceae;Streptococcus;Streptococcus sanguinis;Streptococcus sanguinis SK36	Facultative	Host-associated	Mesophilic	2270	53	1
Streptococcus suis 05ZYH33	cellular organisms;Bacteria;Firmicutes;Bacilli;Lactobacillales;Streptococcaceae;Streptococcus;Streptococcus suis;Streptococcus suis 05ZYH33	Facultative	Multiple	Mesophilic	2186	39	3
Streptococcus suis 98HAH33	cellular organisms;Bacteria;Firmicutes;Bacilli;Lactobacillales;Streptococcaceae;Streptococcus;Streptococcus suis;Streptococcus suis 98HAH33	Facultative	Specialized	Mesophilic	2185	39	3
Streptococcus thermophilus CNRZ1066	cellular organisms;Bacteria;Firmicutes;Bacilli;Lactobacillales;Streptococcaceae;Streptococcus;Streptococcus thermophilus;Streptococcus thermophilus CNRZ1066	Anaerobic	Multiple	Thermophilic	1915	24	1
Streptococcus thermophilus LMD-9	cellular organisms;Bacteria;Firmicutes;Bacilli;Lactobacillales;Streptococcaceae;Streptococcus;Streptococcus thermophilus;Streptococcus thermophilus LMD-9	Facultative	Multiple	Mesophilic	1716	24	0
Streptococcus thermophilus LMG 18311	cellular organisms;Bacteria;Firmicutes;Bacilli;Lactobacillales;Streptococcaceae;Streptococcus;Streptococcus thermophilus;Streptococcus thermophilus LMG 18311	Anaerobic	Multiple	Thermophilic	1889	20	1
Alkaliphilus metalliredigens QYMF	cellular organisms;Bacteria;Firmicutes;Clostridia;Clostridiales;Clostridiaceae;Alkaliphilus;Alkaliphilus metalliredigens;Alkaliphilus metalliredigens QYMF	Anaerobic	Aquatic	Mesophilic	4625	117	11
Alkaliphilus oremlandii OhILAs	cellular organisms;Bacteria;Firmicutes;Clostridia;Clostridiales;Clostridiaceae;Alkaliphilus;Alkaliphilus oremlandii;Alkaliphilus oremlandii OhILAs	Anaerobic	Aquatic	Mesophilic	2836	64	3
Clostridium acetobutylicum ATCC 824	cellular organisms;Bacteria;Firmicutes;Clostridia;Clostridiales;Clostridiaceae;Clostridium;Clostridium acetobutylicum;Clostridium acetobutylicum ATCC 824	Anaerobic	Multiple	Mesophilic	3848	66	3
Clostridium beijerinckii NCIMB 8052	cellular organisms;Bacteria;Firmicutes;Clostridia;Clostridiales;Clostridiaceae;Clostridium;Clostridium beijerinckii;Clostridium beijerinckii NCIMB 8052	Anaerobic	Multiple	Mesophilic	5020	121	3
Clostridium botulinum A str. ATCC 3502	cellular organisms;Bacteria;Firmicutes;Clostridia;Clostridiales;Clostridiaceae;Clostridium;Clostridium botulinum;Clostridium botulinum A;Clostridium botulinum A str. ATCC 19397	Anaerobic	Multiple	Mesophilic	3552	89	2
Clostridium botulinum A str. ATCC 19397	cellular organisms;Bacteria;Firmicutes;Clostridia;Clostridiales;Clostridiaceae;Clostridium;Clostridium botulinum;Clostridium botulinum A;Clostridium botulinum A str. ATCC 3502	Anaerobic	Multiple	Mesophilic	3590	81	4
Clostridium botulinum A str. Hall	cellular organisms;Bacteria;Firmicutes;Clostridia;Clostridiales;Clostridiaceae;Clostridium;Clostridium botulinum;Clostridium botulinum A;Clostridium botulinum A str. Hall	Anaerobic	Multiple	Mesophilic	3404	80	2
Clostridium botulinum A3 str. Loch Maree	cellular organisms;Bacteria;Firmicutes;Clostridia;Clostridiales;Clostridiaceae;Clostridium;Clostridium botulinum;Clostridium botulinum A;Clostridium botulinum A3 str. Loch Maree	Anaerobic	Multiple	Mesophilic	3984	88	2
Clostridium botulinum B str. Eklund 17B	cellular organisms;Bacteria;Firmicutes;Clostridia;Clostridiales;Clostridiaceae;Clostridium;Clostridium botulinum;Clostridium botulinum B;Clostridium botulinum B str. Eklund 17B	Anaerobic	Multiple	Mesophilic	3527	70	6
Clostridium botulinum B1 str. Okra	cellular organisms;Bacteria;Firmicutes;Clostridia;Clostridiales;Clostridiaceae;Clostridium;Clostridium botulinum;Clostridium botulinum B;Clostridium botulinum B1 str. Okra	Anaerobic	Multiple	Mesophilic	3852	84	5
Clostridium botulinum E3 str. Alaska E43	cellular organisms;Bacteria;Firmicutes;Clostridia;Clostridiales;Clostridiaceae;Clostridium;Clostridium botulinum;Clostridium botulinum E;Clostridium botulinum E3 str. Alaska E43	Anaerobic	Multiple	Mesophilic	3256	62	8
Clostridium botulinum F str. Langeland	cellular organisms;Bacteria;Firmicutes;Clostridia;Clostridiales;Clostridiaceae;Clostridium;Clostridium botulinum;Clostridium botulinum F;Clostridium botulinum F str. Langeland	Anaerobic	Multiple	Mesophilic	3659	83	3
Clostridium difficile 630	cellular organisms;Bacteria;Firmicutes;Clostridia;Clostridiales;Clostridiaceae;Clostridium;Clostridium difficile;Clostridium difficile 630	Anaerobic	Multiple	Mesophilic	3753	103	4
Clostridium kluyveri DSM 555	cellular organisms;Bacteria;Firmicutes;Clostridia;Clostridiales;Clostridiaceae;Clostridium;Clostridium kluyveri;Clostridium kluyveri DSM 555	Anaerobic	Aquatic	Mesophilic	3913	135	14
Clostridium novyi NT	cellular organisms;Bacteria;Firmicutes;Clostridia;Clostridiales;Clostridiaceae;Clostridium;Clostridium novyi;Clostridium novyi NT	Anaerobic	Terrestrial	Mesophilic	2315	35	3
Clostridium perfringens SM101	cellular organisms;Bacteria;Firmicutes;Clostridia;Clostridiales;Clostridiaceae;Clostridium;Clostridium perfringens;Clostridium perfringens ATCC 13124	Anaerobic	Multiple	Mesophilic	2876	51	4
Clostridium perfringens str. 13	cellular organisms;Bacteria;Firmicutes;Clostridia;Clostridiales;Clostridiaceae;Clostridium;Clostridium perfringens;Clostridium perfringens SM101	Anaerobic	Multiple	Mesophilic	2631	38	1
Clostridium perfringens ATCC 13124	cellular organisms;Bacteria;Firmicutes;Clostridia;Clostridiales;Clostridiaceae;Clostridium;Clostridium perfringens;Clostridium perfringens str. 13	Anaerobic	Multiple	Mesophilic	2723	47	2
Clostridium phytofermentans ISDg	cellular organisms;Bacteria;Firmicutes;Clostridia;Clostridiales;Clostridiaceae;Clostridium;Clostridium phytofermentans;Clostridium phytofermentans ISDg	Anaerobic	Terrestrial	Mesophilic	3902	106	2
Clostridium tetani E88	cellular organisms;Bacteria;Firmicutes;Clostridia;Clostridiales;Clostridiaceae;Clostridium;Clostridium tetani;Clostridium tetani E88	Anaerobic	Multiple	Mesophilic	2432	45	3
Clostridium thermocellum ATCC 27405	cellular organisms;Bacteria;Firmicutes;Clostridia;Clostridiales;Clostridiaceae;Clostridium;Clostridium thermocellum;Clostridium thermocellum ATCC 27405	Anaerobic	Multiple	Thermophilic	3189	58	6
Finegoldia magna ATCC 29328	cellular organisms;Bacteria;Firmicutes;Clostridia;Clostridiales;Clostridiales incertae sedis;Clostridiales Family XI. Incertae Sedis;Finegoldia;Finegoldia magna;Finegoldia magna ATCC 29328	Anaerobic	Multiple	Mesophilic	1813	40	4
Symbiobacterium thermophilum IAM 14863	cellular organisms;Bacteria;Firmicutes;Clostridia;Clostridiales;Clostridiales incertae sedis;Clostridiales Family XVIII. Incertae Sedis;Symbiobacterium;Symbiobacterium thermophilum;Symbiobacterium thermophilum IAM 14863	Microaerophilic	Terrestrial	Thermophilic	3338	42	2
Heliobacterium modesticaldum Ice1	cellular organisms;Bacteria;Firmicutes;Clostridia;Clostridiales;Heliobacteriaceae;Heliobacterium;Heliobacterium modesticaldum;Heliobacterium modesticaldum Ice1	Anaerobic	Multiple	Thermophilic	3000	35	2
Candidatus Desulforudis audaxviator MP104C	cellular organisms;Bacteria;Firmicutes;Clostridia;Clostridiales;Peptococcaceae;Candidatus Desulforudis;Candidatus Desulforudis audaxviator;Candidatus Desulforudis audaxviator MP104C		Specialized	Mesophilic	2157	79	23
Desulfitobacterium hafniense Y51	cellular organisms;Bacteria;Firmicutes;Clostridia;Clostridiales;Peptococcaceae;Desulfitobacterium;Desulfitobacterium hafniense;Desulfitobacterium hafniense Y51	Anaerobic	Specialized	Mesophilic	5060	175	7
Desulfotomaculum reducens MI-1	cellular organisms;Bacteria;Firmicutes;Clostridia;Clostridiales;Peptococcaceae;Desulfotomaculum;Desulfotomaculum reducens;Desulfotomaculum reducens MI-1	Anaerobic	Aquatic	Mesophilic	3276	88	16
Pelotomaculum thermopropionicum SI	cellular organisms;Bacteria;Firmicutes;Clostridia;Clostridiales;Peptococcaceae;Pelotomaculum;Pelotomaculum thermopropionicum;Pelotomaculum thermopropionicum SI	Anaerobic	Specialized	Thermophilic	2920	115	25
Syntrophomonas wolfei subsp. wolfei str. Goettingen	cellular organisms;Bacteria;Firmicutes;Clostridia;Clostridiales;Syntrophomonadaceae;Syntrophomonas;Syntrophomonas wolfei;Syntrophomonas wolfei subsp. wolfei;Syntrophomonas wolfei subsp. wolfei str. Goettingen	Anaerobic	Multiple	Mesophilic	2504	131	35
Natranaerobius thermophilus JW/NM-WN-LF	cellular organisms;Bacteria;Firmicutes;Clostridia;Natranaerobiales;Natranaerobiaceae;Natranaerobius;Natranaerobius thermophilus;Natranaerobius thermophilus JW/NM-WN-LF		Specialized	Thermophilic	2906	56	9
Carboxydothermus hydrogenoformans Z-2901	cellular organisms;Bacteria;Firmicutes;Clostridia;Thermoanaerobacterales;Thermoanaerobacteraceae;Carboxydothermus;Carboxydothermus hydrogenoformans;Carboxydothermus hydrogenoformans Z-2901	Anaerobic	Aquatic	Hyperthermophilic	2620	69	11
Moorella thermoacetica ATCC 39073	cellular organisms;Bacteria;Firmicutes;Clostridia;Thermoanaerobacterales;Thermoanaerobacteraceae;Moorella group;Moorella;Moorella thermoacetica;Moorella thermoacetica ATCC 39073	Anaerobic	Aquatic	Thermophilic	2465	116	28
Thermoanaerobacter pseudethanolicus ATCC 33223	cellular organisms;Bacteria;Firmicutes;Clostridia;Thermoanaerobacterales;Thermoanaerobacteraceae;Thermoanaerobacter;Thermoanaerobacter pseudethanolicus;Thermoanaerobacter pseudethanolicus ATCC 33223	Anaerobic	Aquatic	Thermophilic	2243	67	15
Thermoanaerobacter sp. X514	cellular organisms;Bacteria;Firmicutes;Clostridia;Thermoanaerobacterales;Thermoanaerobacteraceae;Thermoanaerobacter;Thermoanaerobacter sp. X514	Anaerobic	Specialized	Thermophilic	2349	63	11
Thermoanaerobacter tengcongensis MB4	cellular organisms;Bacteria;Firmicutes;Clostridia;Thermoanaerobacterales;Thermoanaerobacteraceae;Thermoanaerobacter;Thermoanaerobacter tengcongensis;Thermoanaerobacter tengcongensis MB4	Anaerobic	Specialized	Hyperthermophilic	2588	67	15
Caldicellulosiruptor saccharolyticus DSM 8903	cellular organisms;Bacteria;Firmicutes;Clostridia;Thermoanaerobacterales;Thermoanaerobacterales Family III. Incertae Sedis;Caldicellulosiruptor;Caldicellulosiruptor saccharolyticus;Caldicellulosiruptor saccharolyticus DSM 8903	Anaerobic	Specialized	Thermophilic	2679	110	22
Acholeplasma laidlawii PG-8A	cellular organisms;Bacteria;Firmicutes;Mollicutes;Acholeplasmatales;Acholeplasmataceae;Acholeplasma;Acholeplasma laidlawii;Acholeplasma laidlawii PG-8A	Facultative	Specialized	Mesophilic	1380	25	1
Candidatus Phytoplasma mali	cellular organisms;Bacteria;Firmicutes;Mollicutes;Acholeplasmatales;Acholeplasmataceae;Candidatus Phytoplasma;16SrX (Apple proliferation group);Candidatus Phytoplasma mali	Aerobic	Host-associated	Mesophilic	479	0	0
Candidatus Phytoplasma australiense	cellular organisms;Bacteria;Firmicutes;Mollicutes;Acholeplasmatales;Acholeplasmataceae;Candidatus Phytoplasma;16SrXII (Stolbur group);Candidatus Phytoplasma australiense	Aerobic	Host-associated	Mesophilic	684	1	0
Aster yellows witches'-broom phytoplasma AYWB	cellular organisms;Bacteria;Firmicutes;Mollicutes;Acholeplasmatales;Acholeplasmataceae;Candidatus Phytoplasma;Candidatus Phytoplasma asteris;Aster yellows witches'-broom phytoplasma;Aster yellows witches'-broom phytoplasma AYWB	Aerobic	Host-associated	Mesophilic	693	0	0
Onion yellows phytoplasma OY-M	cellular organisms;Bacteria;Firmicutes;Mollicutes;Acholeplasmatales;Acholeplasmataceae;Candidatus Phytoplasma;Candidatus Phytoplasma asteris;Onion yellows phytoplasma;Onion yellows phytoplasma OY-M	Aerobic	Host-associated	Mesophilic	754	0	0
Mesoplasma florum L1	cellular organisms;Bacteria;Firmicutes;Mollicutes;Entomoplasmatales;Entomoplasmataceae;Mesoplasma;Mesoplasma florum;Mesoplasma florum L1	Facultative	Host-associated	Mesophilic	682	4	0
Mycoplasma agalactiae PG2	cellular organisms;Bacteria;Firmicutes;Mollicutes;Mycoplasmatales;Mycoplasmataceae;Mycoplasma;Mycoplasma agalactiae;Mycoplasma agalactiae PG2	Facultative	Host-associated	Psychrophilic	742	2	0
Mycoplasma arthritidis 158L3-1	cellular organisms;Bacteria;Firmicutes;Mollicutes;Mycoplasmatales;Mycoplasmataceae;Mycoplasma;Mycoplasma arthritidis;Mycoplasma arthritidis 158L3-1	Facultative	Host-associated	Mesophilic	631	2	0
Mycoplasma capricolum subsp. capricolum ATCC 27343	cellular organisms;Bacteria;Firmicutes;Mollicutes;Mycoplasmatales;Mycoplasmataceae;Mycoplasma;Mycoplasma capricolum;Mycoplasma capricolum subsp. capricolum;Mycoplasma capricolum subsp. capricolum ATCC 27343	Facultative	Host-associated	Mesophilic	812	2	0
Mycoplasma gallisepticum R	cellular organisms;Bacteria;Firmicutes;Mollicutes;Mycoplasmatales;Mycoplasmataceae;Mycoplasma;Mycoplasma gallisepticum;Mycoplasma gallisepticum R	Facultative	Host-associated	Mesophilic	726	1	0
Mycoplasma genitalium G37	cellular organisms;Bacteria;Firmicutes;Mollicutes;Mycoplasmatales;Mycoplasmataceae;Mycoplasma;Mycoplasma genitalium;Mycoplasma genitalium G37	Facultative	Host-associated	Mesophilic	477	2	0
Mycoplasma hyopneumoniae 232	cellular organisms;Bacteria;Firmicutes;Mollicutes;Mycoplasmatales;Mycoplasmataceae;Mycoplasma;Mycoplasma hyopneumoniae;Mycoplasma hyopneumoniae 232	Facultative	Host-associated	Mesophilic	691	1	0
Mycoplasma hyopneumoniae 7448	cellular organisms;Bacteria;Firmicutes;Mollicutes;Mycoplasmatales;Mycoplasmataceae;Mycoplasma;Mycoplasma hyopneumoniae;Mycoplasma hyopneumoniae 7448	Facultative	Host-associated	Mesophilic	663	1	0
Mycoplasma hyopneumoniae J	cellular organisms;Bacteria;Firmicutes;Mollicutes;Mycoplasmatales;Mycoplasmataceae;Mycoplasma;Mycoplasma hyopneumoniae;Mycoplasma hyopneumoniae J	Facultative	Host-associated	Mesophilic	665	1	0
Mycoplasma mobile 163K	cellular organisms;Bacteria;Firmicutes;Mollicutes;Mycoplasmatales;Mycoplasmataceae;Mycoplasma;Mycoplasma mobile;Mycoplasma mobile 163K	Facultative	Host-associated	Mesophilic	633	4	0
Mycoplasma mycoides subsp. mycoides SC str. PG1	cellular organisms;Bacteria;Firmicutes;Mollicutes;Mycoplasmatales;Mycoplasmataceae;Mycoplasma;Mycoplasma mycoides;Mycoplasma mycoides subsp. mycoides;Mycoplasma mycoides subsp. mycoides SC;Mycoplasma mycoides subsp. mycoides SC str. PG1	Facultative	Host-associated	Mesophilic	1016	5	0
Mycoplasma penetrans HF-2	cellular organisms;Bacteria;Firmicutes;Mollicutes;Mycoplasmatales;Mycoplasmataceae;Mycoplasma;Mycoplasma penetrans;Mycoplasma penetrans HF-2	Facultative	Host-associated	Mesophilic	1037	3	0
Mycoplasma pneumoniae M129	cellular organisms;Bacteria;Firmicutes;Mollicutes;Mycoplasmatales;Mycoplasmataceae;Mycoplasma;Mycoplasma pneumoniae;Mycoplasma pneumoniae M129	Facultative	Host-associated	Mesophilic	689	1	0
Mycoplasma pulmonis UAB CTIP	cellular organisms;Bacteria;Firmicutes;Mollicutes;Mycoplasmatales;Mycoplasmataceae;Mycoplasma;Mycoplasma pulmonis;Mycoplasma pulmonis UAB CTIP	Facultative	Host-associated	Mesophilic	782	2	0
Mycoplasma synoviae 53	cellular organisms;Bacteria;Firmicutes;Mollicutes;Mycoplasmatales;Mycoplasmataceae;Mycoplasma;Mycoplasma synoviae;Mycoplasma synoviae 53	Facultative	Host-associated	Mesophilic	672	2	0
Ureaplasma parvum serovar 3 str. ATCC 27815	cellular organisms;Bacteria;Firmicutes;Mollicutes;Mycoplasmatales;Mycoplasmataceae;Ureaplasma;Ureaplasma parvum;Ureaplasma parvum serovar 3;Ureaplasma parvum serovar 3 str. ATCC 27815	Facultative	Host-associated	Mesophilic	609	5	0
Ureaplasma parvum serovar 3 str. ATCC 700970	cellular organisms;Bacteria;Firmicutes;Mollicutes;Mycoplasmatales;Mycoplasmataceae;Ureaplasma;Ureaplasma parvum;Ureaplasma parvum serovar 3;Ureaplasma parvum serovar 3 str. ATCC 700970	Facultative	Host-associated	Mesophilic	614	5	0
Fusobacterium nucleatum subsp. nucleatum ATCC 25586	cellular organisms;Bacteria;Fusobacteria;Fusobacteria (class);Fusobacteriales;Fusobacteriaceae;Fusobacterium;Fusobacterium nucleatum;Fusobacterium nucleatum subsp. nucleatum;Fusobacterium nucleatum subsp. nucleatum ATCC 25586	Anaerobic	Host-associated	Mesophilic	2067	31	6
Rhodopirellula baltica SH 1	cellular organisms;Bacteria;Planctomycetes;Planctomycetacia;Planctomycetales;Planctomycetaceae;Rhodopirellula;Rhodopirellula baltica;Rhodopirellula baltica SH 1	Aerobic	Aquatic	Mesophilic	7325	49	2
Caulobacter sp. K31	cellular organisms;Bacteria;Proteobacteria;Alphaproteobacteria;Caulobacterales;Caulobacteraceae;Caulobacter;Caulobacter sp. K31	Aerobic	Aquatic	Mesophilic	5438	248	56
Caulobacter crescentus CB15	cellular organisms;Bacteria;Proteobacteria;Alphaproteobacteria;Caulobacterales;Caulobacteraceae;Caulobacter;Caulobacter vibrioides;Caulobacter crescentus CB15	Aerobic	Aquatic	Mesophilic	3737	101	12
Phenylobacterium zucineum HLK1	cellular organisms;Bacteria;Proteobacteria;Alphaproteobacteria;Caulobacterales;Caulobacteraceae;Phenylobacterium;Phenylobacterium zucineum;Phenylobacterium zucineum HLK1	Aerobic	Host-associated	Mesophilic	3854	102	10
Bartonella bacilliformis KC583	cellular organisms;Bacteria;Proteobacteria;Alphaproteobacteria;Rhizobiales;Bartonellaceae;Bartonella;Bartonella bacilliformis;Bartonella bacilliformis KC583	Aerobic	Host-associated	Mesophilic	1283	15	4
Bartonella henselae str. Houston-1	cellular organisms;Bacteria;Proteobacteria;Alphaproteobacteria;Rhizobiales;Bartonellaceae;Bartonella;Bartonella henselae;Bartonella henselae str. Houston-1	Aerobic	Host-associated	Mesophilic	1488	71	11
Bartonella quintana str. Toulouse	cellular organisms;Bacteria;Proteobacteria;Alphaproteobacteria;Rhizobiales;Bartonellaceae;Bartonella;Bartonella quintana;Bartonella quintana str. Toulouse	Aerobic	Host-associated	Mesophilic	1142	12	0
Bartonella tribocorum CIP 105476	cellular organisms;Bacteria;Proteobacteria;Alphaproteobacteria;Rhizobiales;Bartonellaceae;Bartonella;Bartonella tribocorum;Bartonella tribocorum CIP 105476	Aerobic	Host-associated	Mesophilic	2092	132	23
Beijerinckia indica subsp. indica ATCC 9039	cellular organisms;Bacteria;Proteobacteria;Alphaproteobacteria;Rhizobiales;Beijerinckiaceae;Beijerinckia;Beijerinckia indica;Beijerinckia indica subsp. indica;Beijerinckia indica subsp. indica ATCC 9039	Aerobic	Terrestrial	Mesophilic	3784	107	16
Bradyrhizobium sp. BTAi1	cellular organisms;Bacteria;Proteobacteria;Alphaproteobacteria;Rhizobiales;Bradyrhizobiaceae;Bradyrhizobium;Bradyrhizobium japonicum;Bradyrhizobium japonicum USDA 110	Aerobic	Host-associated	Mesophilic	8317	161	15
Bradyrhizobium japonicum USDA 110	cellular organisms;Bacteria;Proteobacteria;Alphaproteobacteria;Rhizobiales;Bradyrhizobiaceae;Bradyrhizobium;Bradyrhizobium sp. BTAi1	Aerobic	Host-associated	Mesophilic	7622	154	19
Bradyrhizobium sp. ORS278	cellular organisms;Bacteria;Proteobacteria;Alphaproteobacteria;Rhizobiales;Bradyrhizobiaceae;Bradyrhizobium;Bradyrhizobium sp. ORS278		Host-associated	Mesophilic	6717	128	9
Nitrobacter hamburgensis X14	cellular organisms;Bacteria;Proteobacteria;Alphaproteobacteria;Rhizobiales;Bradyrhizobiaceae;Nitrobacter;Nitrobacter hamburgensis;Nitrobacter hamburgensis X14	Aerobic	Terrestrial	Mesophilic	4326	106	15
Nitrobacter winogradskyi Nb-255	cellular organisms;Bacteria;Proteobacteria;Alphaproteobacteria;Rhizobiales;Bradyrhizobiaceae;Nitrobacter;Nitrobacter winogradskyi;Nitrobacter winogradskyi Nb-255	Facultative	Terrestrial	Mesophilic	3122	62	12
Rhodopseudomonas palustris BisA53	cellular organisms;Bacteria;Proteobacteria;Alphaproteobacteria;Rhizobiales;Bradyrhizobiaceae;Rhodopseudomonas;Rhodopseudomonas palustris;Rhodopseudomonas palustris BisA53	Facultative	Multiple	Mesophilic	4878	169	33
Rhodopseudomonas palustris BisB18	cellular organisms;Bacteria;Proteobacteria;Alphaproteobacteria;Rhizobiales;Bradyrhizobiaceae;Rhodopseudomonas;Rhodopseudomonas palustris;Rhodopseudomonas palustris BisB18	Facultative	Multiple	Mesophilic	4886	187	48
Rhodopseudomonas palustris BisB5	cellular organisms;Bacteria;Proteobacteria;Alphaproteobacteria;Rhizobiales;Bradyrhizobiaceae;Rhodopseudomonas;Rhodopseudomonas palustris;Rhodopseudomonas palustris BisB5	Facultative	Multiple	Mesophilic	4397	106	20
Rhodopseudomonas palustris CGA009	cellular organisms;Bacteria;Proteobacteria;Alphaproteobacteria;Rhizobiales;Bradyrhizobiaceae;Rhodopseudomonas;Rhodopseudomonas palustris;Rhodopseudomonas palustris CGA009	Facultative	Multiple	Mesophilic	4820	124	18
Rhodopseudomonas palustris HaA2	cellular organisms;Bacteria;Proteobacteria;Alphaproteobacteria;Rhizobiales;Bradyrhizobiaceae;Rhodopseudomonas;Rhodopseudomonas palustris;Rhodopseudomonas palustris HaA2	Facultative	Multiple	Mesophilic	4683	129	23
Rhodopseudomonas palustris TIE-1	cellular organisms;Bacteria;Proteobacteria;Alphaproteobacteria;Rhizobiales;Bradyrhizobiaceae;Rhodopseudomonas;Rhodopseudomonas palustris;Rhodopseudomonas palustris TIE-1	Facultative	Multiple	Mesophilic	5246	143	23
Brucella abortus bv. 1 str. 9-941	cellular organisms;Bacteria;Proteobacteria;Alphaproteobacteria;Rhizobiales;Brucellaceae;Brucella;Brucella abortus;Brucella abortus bv. 1;Brucella abortus bv. 1 str. 9-941	Facultative	Host-associated	Mesophilic	3085	48	5
Brucella abortus S19	cellular organisms;Bacteria;Proteobacteria;Alphaproteobacteria;Rhizobiales;Brucellaceae;Brucella;Brucella abortus;Brucella abortus S19	Facultative	Host-associated	Mesophilic	3000	49	5
Brucella melitensis biovar Abortus 2308	cellular organisms;Bacteria;Proteobacteria;Alphaproteobacteria;Rhizobiales;Brucellaceae;Brucella;Brucella abortus;Brucella melitensis biovar Abortus 2308	Facultative	Host-associated	Mesophilic	3034	47	4
Brucella canis ATCC 23365	cellular organisms;Bacteria;Proteobacteria;Alphaproteobacteria;Rhizobiales;Brucellaceae;Brucella;Brucella canis;Brucella canis ATCC 23365		Host-associated	Mesophilic	3251	51	4
Brucella melitensis 16M	cellular organisms;Bacteria;Proteobacteria;Alphaproteobacteria;Rhizobiales;Brucellaceae;Brucella;Brucella melitensis;Brucella melitensis 16M	Aerobic	Host-associated	Mesophilic	3198	49	3
Brucella ovis ATCC 25840	cellular organisms;Bacteria;Proteobacteria;Alphaproteobacteria;Rhizobiales;Brucellaceae;Brucella;Brucella ovis;Brucella ovis ATCC 25840	Facultative	Host-associated	Mesophilic	2890	47	5
Brucella suis 1330	cellular organisms;Bacteria;Proteobacteria;Alphaproteobacteria;Rhizobiales;Brucellaceae;Brucella;Brucella suis;Brucella suis 1330	Aerobic	Host-associated	Mesophilic	3271	50	4
Brucella suis ATCC 23445	cellular organisms;Bacteria;Proteobacteria;Alphaproteobacteria;Rhizobiales;Brucellaceae;Brucella;Brucella suis;Brucella suis ATCC 23445	Aerobic	Host-associated	Mesophilic	3241	54	4
Ochrobactrum anthropi ATCC 49188	cellular organisms;Bacteria;Proteobacteria;Alphaproteobacteria;Rhizobiales;Brucellaceae;Ochrobactrum;Ochrobactrum anthropi;Ochrobactrum anthropi ATCC 49188		Terrestrial	Mesophilic	4799	128	19
Methylobacterium extorquens PA1	cellular organisms;Bacteria;Proteobacteria;Alphaproteobacteria;Rhizobiales;Methylobacteriaceae;Methylobacterium;Methylobacterium extorquens;Methylobacterium extorquens PA1	Facultative	Multiple	Mesophilic	4829	92	13
Methylobacterium populi BJ001	cellular organisms;Bacteria;Proteobacteria;Alphaproteobacteria;Rhizobiales;Methylobacteriaceae;Methylobacterium;Methylobacterium populi;Methylobacterium populi BJ001	Aerobic		Mesophilic	5365	182	44
Methylobacterium radiotolerans JCM 2831	cellular organisms;Bacteria;Proteobacteria;Alphaproteobacteria;Rhizobiales;Methylobacteriaceae;Methylobacterium;Methylobacterium radiotolerans;Methylobacterium radiotolerans JCM 2831	Aerobic	Host-associated	Mesophilic	6431	137	12
Methylobacterium sp. 4-46	cellular organisms;Bacteria;Proteobacteria;Alphaproteobacteria;Rhizobiales;Methylobacteriaceae;Methylobacterium;Methylobacterium sp. 4-46	Facultative	Multiple	Mesophilic	6692	110	9
Mesorhizobium sp. BNC1	cellular organisms;Bacteria;Proteobacteria;Alphaproteobacteria;Rhizobiales;Phyllobacteriaceae;Mesorhizobium;Mesorhizobium loti;Mesorhizobium loti MAFF303099	Aerobic	Multiple	Mesophilic	7272	192	23
Mesorhizobium loti MAFF303099	cellular organisms;Bacteria;Proteobacteria;Alphaproteobacteria;Rhizobiales;Phyllobacteriaceae;Mesorhizobium;Mesorhizobium sp. BNC1	Aerobic	Multiple	Mesophilic	4543	121	24
Parvibaculum lavamentivorans DS-1	cellular organisms;Bacteria;Proteobacteria;Alphaproteobacteria;Rhizobiales;Phyllobacteriaceae;Parvibaculum;Parvibaculum lavamentivorans;Parvibaculum lavamentivorans DS-1	Aerobic	Multiple	Mesophilic	3636	136	23
Agrobacterium tumefaciens str. C58	cellular organisms;Bacteria;Proteobacteria;Alphaproteobacteria;Rhizobiales;Rhizobiaceae;Rhizobium/Agrobacterium group;Agrobacterium;Agrobacterium tumefaciens;Agrobacterium tumefaciens str. C58	Aerobic	Multiple	Mesophilic	5355	137	25
Rhizobium etli CFN 42	cellular organisms;Bacteria;Proteobacteria;Alphaproteobacteria;Rhizobiales;Rhizobiaceae;Rhizobium/Agrobacterium group;Rhizobium;Rhizobium etli;Rhizobium etli CFN 42	Aerobic	Host-associated	Mesophilic	5963	151	19
Rhizobium etli CIAT 652	cellular organisms;Bacteria;Proteobacteria;Alphaproteobacteria;Rhizobiales;Rhizobiaceae;Rhizobium/Agrobacterium group;Rhizobium;Rhizobium etli;Rhizobium etli CIAT 652	Aerobic	Host-associated	Mesophilic	6056	179	29
Rhizobium leguminosarum bv. viciae 3841	cellular organisms;Bacteria;Proteobacteria;Alphaproteobacteria;Rhizobiales;Rhizobiaceae;Rhizobium/Agrobacterium group;Rhizobium;Rhizobium leguminosarum;Rhizobium leguminosarum bv. viciae;Rhizobium leguminosarum bv. viciae 3841	Aerobic	Host-associated	Mesophilic	7143	246	44
Sinorhizobium medicae WSM419	cellular organisms;Bacteria;Proteobacteria;Alphaproteobacteria;Rhizobiales;Rhizobiaceae;Sinorhizobium/Ensifer group;Sinorhizobium;Sinorhizobium medicae;Sinorhizobium medicae WSM419	Aerobic	Multiple	Mesophilic	6213	173	23
Sinorhizobium meliloti 1021	cellular organisms;Bacteria;Proteobacteria;Alphaproteobacteria;Rhizobiales;Rhizobiaceae;Sinorhizobium/Ensifer group;Sinorhizobium;Sinorhizobium meliloti;Sinorhizobium meliloti 1021	Aerobic	Multiple	Mesophilic	6219	211	42
Azorhizobium caulinodans ORS 571	cellular organisms;Bacteria;Proteobacteria;Alphaproteobacteria;Rhizobiales;Xanthobacteraceae;Azorhizobium;Azorhizobium caulinodans;Azorhizobium caulinodans ORS 571		Host-associated	Mesophilic	4717	104	12
Xanthobacter autotrophicus Py2	cellular organisms;Bacteria;Proteobacteria;Alphaproteobacteria;Rhizobiales;Xanthobacteraceae;Xanthobacter;Xanthobacter autotrophicus;Xanthobacter autotrophicus Py2	Facultative	Multiple	Mesophilic	5035	128	21
Hyphomonas neptunium ATCC 15444	cellular organisms;Bacteria;Proteobacteria;Alphaproteobacteria;Rhodobacterales;Hyphomonadaceae;Hyphomonas;Hyphomonas neptunium;Hyphomonas neptunium ATCC 15444	Aerobic	Aquatic	Mesophilic	3505	66	3
Maricaulis maris MCS10	cellular organisms;Bacteria;Proteobacteria;Alphaproteobacteria;Rhodobacterales;Hyphomonadaceae;Maricaulis;Maricaulis maris;Maricaulis maris MCS10	Facultative	Aquatic	Mesophilic	3063	87	12
Dinoroseobacter shibae DFL 12	cellular organisms;Bacteria;Proteobacteria;Alphaproteobacteria;Rhodobacterales;Rhodobacteraceae;Dinoroseobacter;Dinoroseobacter shibae;Dinoroseobacter shibae DFL 12	Aerobic	Aquatic	Mesophilic	4187	79	10
Jannaschia sp. CCS1	cellular organisms;Bacteria;Proteobacteria;Alphaproteobacteria;Rhodobacterales;Rhodobacteraceae;Jannaschia;Jannaschia sp. CCS1	Aerobic	Aquatic	Mesophilic	4283	88	9
Paracoccus denitrificans PD1222	cellular organisms;Bacteria;Proteobacteria;Alphaproteobacteria;Rhodobacterales;Rhodobacteraceae;Paracoccus;Paracoccus denitrificans;Paracoccus denitrificans PD1222	Aerobic	Multiple	Mesophilic	5077	139	15
Rhodobacter sphaeroides 2.4.1	cellular organisms;Bacteria;Proteobacteria;Alphaproteobacteria;Rhodobacterales;Rhodobacteraceae;Rhodobacter;Rhodobacter sphaeroides;Rhodobacter sphaeroides 2.4.1	Facultative	Multiple	Mesophilic	4242	86	6
Rhodobacter sphaeroides ATCC 17025	cellular organisms;Bacteria;Proteobacteria;Alphaproteobacteria;Rhodobacterales;Rhodobacteraceae;Rhodobacter;Rhodobacter sphaeroides;Rhodobacter sphaeroides ATCC 17025	Facultative	Multiple	Mesophilic	4333	98	14
Rhodobacter sphaeroides ATCC 17029	cellular organisms;Bacteria;Proteobacteria;Alphaproteobacteria;Rhodobacterales;Rhodobacteraceae;Rhodobacter;Rhodobacter sphaeroides;Rhodobacter sphaeroides ATCC 17029	Facultative	Multiple	Mesophilic	4132	72	4
Roseobacter denitrificans OCh 114	cellular organisms;Bacteria;Proteobacteria;Alphaproteobacteria;Rhodobacterales;Rhodobacteraceae;Roseobacter;Roseobacter denitrificans;Roseobacter denitrificans OCh 114		Multiple	Mesophilic	4129	67	4
Silicibacter pomeroyi DSS-3	cellular organisms;Bacteria;Proteobacteria;Alphaproteobacteria;Rhodobacterales;Rhodobacteraceae;Silicibacter;Silicibacter pomeroyi;Silicibacter pomeroyi DSS-3	Aerobic	Aquatic	Mesophilic	4252	87	2
Silicibacter sp. TM1040	cellular organisms;Bacteria;Proteobacteria;Alphaproteobacteria;Rhodobacterales;Rhodobacteraceae;Silicibacter;Silicibacter sp. TM1040		Multiple	Mesophilic	3864	61	2
Acidiphilium cryptum JF-5	cellular organisms;Bacteria;Proteobacteria;Alphaproteobacteria;Rhodospirillales;Acetobacteraceae;Acidiphilium;Acidiphilium cryptum;Acidiphilium cryptum JF-5	Aerobic	Multiple	Mesophilic	3559	77	11
Gluconacetobacter diazotrophicus PAl 5	cellular organisms;Bacteria;Proteobacteria;Alphaproteobacteria;Rhodospirillales;Acetobacteraceae;Gluconacetobacter;Gluconacetobacter diazotrophicus;Gluconacetobacter diazotrophicus PAl 5	Aerobic	Host-associated	Mesophilic	3852	77	13
Gluconobacter oxydans 621H	cellular organisms;Bacteria;Proteobacteria;Alphaproteobacteria;Rhodospirillales;Acetobacteraceae;Gluconobacter;Gluconobacter oxydans;Gluconobacter oxydans 621H	Aerobic	Multiple	Mesophilic	2664	45	6
Granulibacter bethesdensis CGDNIH1	cellular organisms;Bacteria;Proteobacteria;Alphaproteobacteria;Rhodospirillales;Acetobacteraceae;Granulibacter;Granulibacter bethesdensis;Granulibacter bethesdensis CGDNIH1		Multiple	Mesophilic	2437	41	3
Magnetospirillum magneticum AMB-1	cellular organisms;Bacteria;Proteobacteria;Alphaproteobacteria;Rhodospirillales;Rhodospirillaceae;Magnetospirillum;Magnetospirillum magneticum;Magnetospirillum magneticum AMB-1	Microaerophilic	Aquatic	Mesophilic	4559	81	6
Rhodospirillum rubrum ATCC 11170	cellular organisms;Bacteria;Proteobacteria;Alphaproteobacteria;Rhodospirillales;Rhodospirillaceae;Rhodospirillum;Rhodospirillum rubrum;Rhodospirillum rubrum ATCC 11170	Facultative	Multiple	Mesophilic	3841	152	35
Anaplasma marginale str. St. Maries	cellular organisms;Bacteria;Proteobacteria;Alphaproteobacteria;Rickettsiales;Anaplasmataceae;Anaplasma;Anaplasma marginale;Anaplasma marginale str. St. Maries	Aerobic	Host-associated	Mesophilic	949	4	0
Anaplasma phagocytophilum HZ	cellular organisms;Bacteria;Proteobacteria;Alphaproteobacteria;Rickettsiales;Anaplasmataceae;Anaplasma;phagocytophilum group;Anaplasma phagocytophilum;Anaplasma phagocytophilum HZ	Aerobic	Host-associated	Mesophilic	1264	3	0
Ehrlichia canis str. Jake	cellular organisms;Bacteria;Proteobacteria;Alphaproteobacteria;Rickettsiales;Anaplasmataceae;Ehrlichia;canis group;Ehrlichia canis;Ehrlichia canis str. Jake		Host-associated	Mesophilic	925	6	0
Ehrlichia chaffeensis str. Arkansas	cellular organisms;Bacteria;Proteobacteria;Alphaproteobacteria;Rickettsiales;Anaplasmataceae;Ehrlichia;canis group;Ehrlichia chaffeensis;Ehrlichia chaffeensis str. Arkansas		Host-associated	Mesophilic	1105	4	0
Ehrlichia ruminantium str. Gardel	cellular organisms;Bacteria;Proteobacteria;Alphaproteobacteria;Rickettsiales;Anaplasmataceae;Ehrlichia;canis group;Ehrlichia ruminantium;Ehrlichia ruminantium str. Gardel		Host-associated	Mesophilic	950	4	0
Ehrlichia ruminantium str. Welgevonden	cellular organisms;Bacteria;Proteobacteria;Alphaproteobacteria;Rickettsiales;Anaplasmataceae;Ehrlichia;canis group;Ehrlichia ruminantium;Ehrlichia ruminantium str. Welgevonden		Host-associated	Mesophilic	958	4	0
Ehrlichia ruminantium str. Welgevonden	cellular organisms;Bacteria;Proteobacteria;Alphaproteobacteria;Rickettsiales;Anaplasmataceae;Ehrlichia;canis group;Ehrlichia ruminantium;Ehrlichia ruminantium str. Welgevonden		Host-associated	Mesophilic	888	4	0
Neorickettsia sennetsu str. Miyayama	cellular organisms;Bacteria;Proteobacteria;Alphaproteobacteria;Rickettsiales;Anaplasmataceae;Neorickettsia;Neorickettsia sennetsu;Neorickettsia sennetsu str. Miyayama		Multiple	Mesophilic	932	3	0
Orientia tsutsugamushi str. Boryong	cellular organisms;Bacteria;Proteobacteria;Alphaproteobacteria;Rickettsiales;Rickettsiaceae;Rickettsieae;Orientia;Orientia tsutsugamushi;Orientia tsutsugamushi str. Boryong		Host-associated	Mesophilic	1182	2	0
Orientia tsutsugamushi str. Ikeda	cellular organisms;Bacteria;Proteobacteria;Alphaproteobacteria;Rickettsiales;Rickettsiaceae;Rickettsieae;Orientia;Orientia tsutsugamushi;Orientia tsutsugamushi str. Ikeda		Host-associated	Mesophilic	1967	8	0
Rickettsia akari str. Hartford	cellular organisms;Bacteria;Proteobacteria;Alphaproteobacteria;Rickettsiales;Rickettsiaceae;Rickettsieae;Rickettsia;spotted fever group;Rickettsia akari;Rickettsia akari str. Hartford	Aerobic	Host-associated	Mesophilic	1259	50	10
Rickettsia conorii str. Malish 7	cellular organisms;Bacteria;Proteobacteria;Alphaproteobacteria;Rickettsiales;Rickettsiaceae;Rickettsieae;Rickettsia;spotted fever group;Rickettsia conorii;Rickettsia conorii str. Malish 7	Aerobic	Host-associated	Mesophilic	1374	49	15
Rickettsia felis URRWXCal2	cellular organisms;Bacteria;Proteobacteria;Alphaproteobacteria;Rickettsiales;Rickettsiaceae;Rickettsieae;Rickettsia;spotted fever group;Rickettsia felis;Rickettsia felis URRWXCal2		Host-associated	Mesophilic	1512	82	25
Rickettsia massiliae MTU5	cellular organisms;Bacteria;Proteobacteria;Alphaproteobacteria;Rickettsiales;Rickettsiaceae;Rickettsieae;Rickettsia;spotted fever group;Rickettsia massiliae;Rickettsia massiliae MTU5	Aerobic	Host-associated	Mesophilic	980	41	9
Rickettsia rickettsii str. Iowa	cellular organisms;Bacteria;Proteobacteria;Alphaproteobacteria;Rickettsiales;Rickettsiaceae;Rickettsieae;Rickettsia;spotted fever group;Rickettsia rickettsii;Rickettsia rickettsii str. Iowa	Aerobic	Host-associated	Mesophilic	1384	55	12
Rickettsia rickettsii str. 'Sheila Smith'	cellular organisms;Bacteria;Proteobacteria;Alphaproteobacteria;Rickettsiales;Rickettsiaceae;Rickettsieae;Rickettsia;spotted fever group;Rickettsia rickettsii;Rickettsia rickettsii str. 'Sheila Smith'	Aerobic	Host-associated	Mesophilic	1345	54	12
Rickettsia canadensis str. McKiel	cellular organisms;Bacteria;Proteobacteria;Alphaproteobacteria;Rickettsiales;Rickettsiaceae;Rickettsieae;Rickettsia;typhus group;Rickettsia canadensis;Rickettsia canadensis str. McKiel	Aerobic	Host-associated	Mesophilic	1093	19	1
Rickettsia prowazekii str. Madrid E	cellular organisms;Bacteria;Proteobacteria;Alphaproteobacteria;Rickettsiales;Rickettsiaceae;Rickettsieae;Rickettsia;typhus group;Rickettsia prowazekii;Rickettsia prowazekii str. Madrid E	Aerobic	Host-associated	Mesophilic	835	6	0
Rickettsia typhi str. Wilmington	cellular organisms;Bacteria;Proteobacteria;Alphaproteobacteria;Rickettsiales;Rickettsiaceae;Rickettsieae;Rickettsia;typhus group;Rickettsia typhi;Rickettsia typhi str. Wilmington	Aerobic	Host-associated	Mesophilic	838	5	0
Rickettsia bellii OSU 85-389	cellular organisms;Bacteria;Proteobacteria;Alphaproteobacteria;Rickettsiales;Rickettsiaceae;Rickettsieae;Rickettsia;unclassified Rickettsia;Rickettsia bellii;Rickettsia bellii OSU 85-389	Aerobic	Host-associated	Mesophilic	1476	79	22
Rickettsia bellii RML369-C	cellular organisms;Bacteria;Proteobacteria;Alphaproteobacteria;Rickettsiales;Rickettsiaceae;Rickettsieae;Rickettsia;unclassified Rickettsia;Rickettsia bellii;Rickettsia bellii RML369-C	Aerobic	Host-associated	Mesophilic	1429	72	21
Wolbachia endosymbiont strain TRS of Brugia malayi	cellular organisms;Bacteria;Proteobacteria;Alphaproteobacteria;Rickettsiales;Rickettsiaceae;Wolbachieae;Wolbachia;Wolbachia endosymbiont of Brugia malayi;Wolbachia endosymbiont strain TRS of Brugia malayi		Host-associated	Mesophilic	805	4	0
Wolbachia endosymbiont of Drosophila melanogaster	cellular organisms;Bacteria;Proteobacteria;Alphaproteobacteria;Rickettsiales;Rickettsiaceae;Wolbachieae;Wolbachia;Wolbachia endosymbiont of Drosophila melanogaster		Host-associated	Mesophilic	1195	26	0
Wolbachia pipientis	cellular organisms;Bacteria;Proteobacteria;Alphaproteobacteria;Rickettsiales;Rickettsiaceae;Wolbachieae;Wolbachia;Wolbachia pipientis	Aerobic	Host-associated	Mesophilic	1275	19	0
Candidatus Pelagibacter ubique HTCC1062	cellular organisms;Bacteria;Proteobacteria;Alphaproteobacteria;Rickettsiales;SAR11 cluster;Candidatus Pelagibacter;Candidatus Pelagibacter ubique;Candidatus Pelagibacter ubique HTCC1062	Aerobic	Aquatic	Mesophilic	1354	5	0
Erythrobacter litoralis HTCC2594	cellular organisms;Bacteria;Proteobacteria;Alphaproteobacteria;Sphingomonadales;Erythrobacteraceae;Erythrobacter;Erythrobacter litoralis;Erythrobacter litoralis HTCC2594	Aerobic	Aquatic	Mesophilic	3011	44	5
Novosphingobium aromaticivorans DSM 12444	cellular organisms;Bacteria;Proteobacteria;Alphaproteobacteria;Sphingomonadales;Sphingomonadaceae;Novosphingobium;Novosphingobium aromaticivorans;Novosphingobium aromaticivorans DSM 12444	Aerobic	Multiple	Mesophilic	3937	67	9
Sphingomonas wittichii RW1	cellular organisms;Bacteria;Proteobacteria;Alphaproteobacteria;Sphingomonadales;Sphingomonadaceae;Sphingomonas;Sphingomonas wittichii;Sphingomonas wittichii RW1	Aerobic	Aquatic	Mesophilic	5345	123	22
Sphingopyxis alaskensis RB2256	cellular organisms;Bacteria;Proteobacteria;Alphaproteobacteria;Sphingomonadales;Sphingomonadaceae;Sphingopyxis;Sphingopyxis alaskensis;Sphingopyxis alaskensis RB2256	Aerobic	Aquatic	Mesophilic	3195	76	12
Zymomonas mobilis subsp. mobilis ZM4	cellular organisms;Bacteria;Proteobacteria;Alphaproteobacteria;Sphingomonadales;Sphingomonadaceae;Zymomonas;Zymomonas mobilis;Zymomonas mobilis subsp. mobilis;Zymomonas mobilis subsp. mobilis ZM4	Anaerobic	Multiple	Mesophilic	1998	8	0
Bordetella avium 197N	cellular organisms;Bacteria;Proteobacteria;Betaproteobacteria;Burkholderiales;Alcaligenaceae;Bordetella;Bordetella avium;Bordetella avium 197N	Aerobic	Host-associated	Mesophilic	3381	65	5
Bordetella bronchiseptica RB50	cellular organisms;Bacteria;Proteobacteria;Betaproteobacteria;Burkholderiales;Alcaligenaceae;Bordetella;Bordetella bronchiseptica;Bordetella bronchiseptica RB50	Aerobic	Host-associated	Mesophilic	4994	90	12
Bordetella parapertussis 12822	cellular organisms;Bacteria;Proteobacteria;Betaproteobacteria;Burkholderiales;Alcaligenaceae;Bordetella;Bordetella parapertussis;Bordetella parapertussis 12822	Aerobic	Host-associated	Mesophilic	4185	79	12
Bordetella pertussis Tohama I	cellular organisms;Bacteria;Proteobacteria;Betaproteobacteria;Burkholderiales;Alcaligenaceae;Bordetella;Bordetella pertussis;Bordetella pertussis Tohama I	Aerobic	Host-associated	Mesophilic	3436	50	7
Bordetella petrii DSM 12804	cellular organisms;Bacteria;Proteobacteria;Betaproteobacteria;Burkholderiales;Alcaligenaceae;Bordetella;Bordetella petrii;Bordetella petrii DSM 12804	Anaerobic	Aquatic	Mesophilic	5027	130	14
Burkholderia ambifaria AMMD	cellular organisms;Bacteria;Proteobacteria;Betaproteobacteria;Burkholderiales;Burkholderiaceae;Burkholderia;Burkholderia cepacia complex;Burkholderia ambifaria;Burkholderia ambifaria AMMD	Facultative	Multiple	Mesophilic	6617	176	27
Burkholderia ambifaria MC40-6	cellular organisms;Bacteria;Proteobacteria;Betaproteobacteria;Burkholderiales;Burkholderiaceae;Burkholderia;Burkholderia cepacia complex;Burkholderia ambifaria;Burkholderia ambifaria MC40-6		Multiple	Mesophilic	6697	175	27
Burkholderia cenocepacia AU 1054	cellular organisms;Bacteria;Proteobacteria;Betaproteobacteria;Burkholderiales;Burkholderiaceae;Burkholderia;Burkholderia cepacia complex;Burkholderia cenocepacia;Burkholderia cenocepacia AU 1054	Facultative	Multiple	Mesophilic	6477	197	28
Burkholderia cenocepacia HI2424	cellular organisms;Bacteria;Proteobacteria;Betaproteobacteria;Burkholderiales;Burkholderiaceae;Burkholderia;Burkholderia cepacia complex;Burkholderia cenocepacia;Burkholderia cenocepacia HI2424	Facultative	Multiple	Mesophilic	6919	213	32
Burkholderia cenocepacia MC0-3	cellular organisms;Bacteria;Proteobacteria;Betaproteobacteria;Burkholderiales;Burkholderiaceae;Burkholderia;Burkholderia cepacia complex;Burkholderia cenocepacia;Burkholderia cenocepacia MC0-3	Facultative	Multiple	Mesophilic	7008	209	30
Burkholderia multivorans ATCC 17616	cellular organisms;Bacteria;Proteobacteria;Betaproteobacteria;Burkholderiales;Burkholderiaceae;Burkholderia;Burkholderia cepacia complex;Burkholderia multivorans;Burkholderia multivorans ATCC 17616	Aerobic	Host-associated	Mesophilic	6259	152	20
Burkholderia multivorans ATCC 17616	cellular organisms;Bacteria;Proteobacteria;Betaproteobacteria;Burkholderiales;Burkholderiaceae;Burkholderia;Burkholderia cepacia complex;Burkholderia multivorans;Burkholderia multivorans ATCC 17616	Aerobic	Host-associated	Mesophilic	6112	151	20
Burkholderia sp. 383	cellular organisms;Bacteria;Proteobacteria;Betaproteobacteria;Burkholderiales;Burkholderiaceae;Burkholderia;Burkholderia cepacia complex;Burkholderia sp. 383	Facultative	Multiple	Mesophilic	7717	232	28
Burkholderia vietnamiensis G4	cellular organisms;Bacteria;Proteobacteria;Betaproteobacteria;Burkholderiales;Burkholderiaceae;Burkholderia;Burkholderia cepacia complex;Burkholderia vietnamiensis;Burkholderia vietnamiensis G4	Facultative	Multiple	Mesophilic	7617	194	29
Burkholderia mallei ATCC 23344	cellular organisms;Bacteria;Proteobacteria;Betaproteobacteria;Burkholderiales;Burkholderiaceae;Burkholderia;Burkholderia mallei;Burkholderia mallei ATCC 23344		Host-associated	Mesophilic	5024	72	2
Burkholderia mallei NCTC 10229	cellular organisms;Bacteria;Proteobacteria;Betaproteobacteria;Burkholderiales;Burkholderiaceae;Burkholderia;Burkholderia mallei;Burkholderia mallei NCTC 10229		Host-associated	Mesophilic	5510	77	3
Burkholderia mallei NCTC 10247	cellular organisms;Bacteria;Proteobacteria;Betaproteobacteria;Burkholderiales;Burkholderiaceae;Burkholderia;Burkholderia mallei;Burkholderia mallei NCTC 10247		Host-associated	Mesophilic	5852	81	3
Burkholderia mallei SAVP1	cellular organisms;Bacteria;Proteobacteria;Betaproteobacteria;Burkholderiales;Burkholderiaceae;Burkholderia;Burkholderia mallei;Burkholderia mallei SAVP1		Host-associated	Mesophilic	5189	63	1
Burkholderia phymatum STM815	cellular organisms;Bacteria;Proteobacteria;Betaproteobacteria;Burkholderiales;Burkholderiaceae;Burkholderia;Burkholderia phymatum;Burkholderia phymatum STM815		Host-associated	Mesophilic	7496	141	10
Burkholderia phytofirmans PsJN	cellular organisms;Bacteria;Proteobacteria;Betaproteobacteria;Burkholderiales;Burkholderiaceae;Burkholderia;Burkholderia phytofirmans;Burkholderia phytofirmans PsJN	Aerobic	Terrestrial	Mesophilic	7241	169	16
Burkholderia xenovorans LB400	cellular organisms;Bacteria;Proteobacteria;Betaproteobacteria;Burkholderiales;Burkholderiaceae;Burkholderia;Burkholderia xenovorans;Burkholderia xenovorans LB400	Aerobic	Multiple	Mesophilic	8702	196	21
Burkholderia pseudomallei 1106a	cellular organisms;Bacteria;Proteobacteria;Betaproteobacteria;Burkholderiales;Burkholderiaceae;Burkholderia;pseudomallei group;Burkholderia pseudomallei;Burkholderia pseudomallei 1106a	Aerobic	Terrestrial	Mesophilic	7183	110	6
Burkholderia pseudomallei 1710b	cellular organisms;Bacteria;Proteobacteria;Betaproteobacteria;Burkholderiales;Burkholderiaceae;Burkholderia;pseudomallei group;Burkholderia pseudomallei;Burkholderia pseudomallei 1710b	Aerobic	Terrestrial	Mesophilic	6347	101	6
Burkholderia pseudomallei 668	cellular organisms;Bacteria;Proteobacteria;Betaproteobacteria;Burkholderiales;Burkholderiaceae;Burkholderia;pseudomallei group;Burkholderia pseudomallei;Burkholderia pseudomallei 668	Aerobic	Terrestrial	Mesophilic	7230	105	4
Burkholderia pseudomallei K96243	cellular organisms;Bacteria;Proteobacteria;Betaproteobacteria;Burkholderiales;Burkholderiaceae;Burkholderia;pseudomallei group;Burkholderia pseudomallei;Burkholderia pseudomallei K96243	Aerobic	Terrestrial	Mesophilic	5728	124	10
Burkholderia thailandensis E264	cellular organisms;Bacteria;Proteobacteria;Betaproteobacteria;Burkholderiales;Burkholderiaceae;Burkholderia;pseudomallei group;Burkholderia thailandensis;Burkholderia thailandensis E264	Aerobic	Terrestrial	Mesophilic	5634	110	7
Ralstonia metallidurans CH34	cellular organisms;Bacteria;Proteobacteria;Betaproteobacteria;Burkholderiales;Burkholderiaceae;Cupriavidus;Cupriavidus metallidurans;Ralstonia metallidurans CH34	Facultative	Specialized	Mesophilic	6319	109	11
Ralstonia eutropha H16	cellular organisms;Bacteria;Proteobacteria;Betaproteobacteria;Burkholderiales;Burkholderiaceae;Cupriavidus;Cupriavidus necator;Ralstonia eutropha H16	Facultative	Specialized	Mesophilic	6626	146	23
Ralstonia eutropha JMP134	cellular organisms;Bacteria;Proteobacteria;Betaproteobacteria;Burkholderiales;Burkholderiaceae;Cupriavidus;Cupriavidus necator;Ralstonia eutropha JMP134	Facultative	Multiple	Mesophilic	6446	109	13
Cupriavidus taiwanensis	cellular organisms;Bacteria;Proteobacteria;Betaproteobacteria;Burkholderiales;Burkholderiaceae;Cupriavidus;Cupriavidus taiwanensis	Facultative	Host-associated	Mesophilic	5897	129	22
Polynucleobacter necessarius STIR1	cellular organisms;Bacteria;Proteobacteria;Betaproteobacteria;Burkholderiales;Burkholderiaceae;Polynucleobacter;Polynucleobacter necessarius;Polynucleobacter necessarius STIR1	Aerobic	Host-associated	Mesophilic	1508	10	0
Polynucleobacter sp. QLW-P1DMWA-1	cellular organisms;Bacteria;Proteobacteria;Betaproteobacteria;Burkholderiales;Burkholderiaceae;Polynucleobacter;Polynucleobacter sp. QLW-P1DMWA-1	Aerobic	Aquatic	Mesophilic	2077	31	5
Ralstonia pickettii 12J	cellular organisms;Bacteria;Proteobacteria;Betaproteobacteria;Burkholderiales;Burkholderiaceae;Ralstonia;Ralstonia pickettii;Ralstonia pickettii 12J	Aerobic	Multiple	Mesophilic	4952	84	6
Ralstonia solanacearum GMI1000	cellular organisms;Bacteria;Proteobacteria;Betaproteobacteria;Burkholderiales;Burkholderiaceae;Ralstonia;Ralstonia solanacearum;Ralstonia solanacearum GMI1000	Aerobic	Multiple	Mesophilic	5116	94	14
Acidovorax avenae subsp. citrulli AAC00-1	cellular organisms;Bacteria;Proteobacteria;Betaproteobacteria;Burkholderiales;Comamonadaceae;Acidovorax;Acidovorax avenae;Acidovorax avenae subsp. citrulli;Acidovorax avenae subsp. citrulli AAC00-1	Aerobic	Multiple	Mesophilic	4709	77	8
Acidovorax sp. JS42	cellular organisms;Bacteria;Proteobacteria;Betaproteobacteria;Burkholderiales;Comamonadaceae;Acidovorax;Acidovorax sp. JS42	Aerobic	Terrestrial	Mesophilic	4155	100	18
Delftia acidovorans SPH-1	cellular organisms;Bacteria;Proteobacteria;Betaproteobacteria;Burkholderiales;Comamonadaceae;Delftia;Delftia acidovorans;Delftia acidovorans SPH-1	Aerobic	Multiple	Mesophilic	6040	162	22
Polaromonas naphthalenivorans CJ2	cellular organisms;Bacteria;Proteobacteria;Betaproteobacteria;Burkholderiales;Comamonadaceae;Polaromonas;Polaromonas naphthalenivorans;Polaromonas naphthalenivorans CJ2	Aerobic	Aquatic	Mesophilic	4929	130	24
Polaromonas sp. JS666	cellular organisms;Bacteria;Proteobacteria;Betaproteobacteria;Burkholderiales;Comamonadaceae;Polaromonas;Polaromonas sp. JS666	Aerobic	Multiple	Mesophilic	5453	141	25
Rhodoferax ferrireducens T118	cellular organisms;Bacteria;Proteobacteria;Betaproteobacteria;Burkholderiales;Comamonadaceae;Rhodoferax;Rhodoferax ferrireducens;Rhodoferax ferrireducens T118	Facultative	Multiple	Mesophilic	4418	70	8
Verminephrobacter eiseniae EF01-2	cellular organisms;Bacteria;Proteobacteria;Betaproteobacteria;Burkholderiales;Comamonadaceae;Verminephrobacter;Verminephrobacter eiseniae;Verminephrobacter eiseniae EF01-2		Host-associated	Mesophilic	4947	200	41
Herminiimonas arsenicoxydans	cellular organisms;Bacteria;Proteobacteria;Betaproteobacteria;Burkholderiales;Oxalobacteraceae;Herminiimonas;Herminiimonas arsenicoxydans	Anaerobic	Aquatic	Mesophilic	3325	45	3
Janthinobacterium sp. Marseille	cellular organisms;Bacteria;Proteobacteria;Betaproteobacteria;Burkholderiales;Oxalobacteraceae;Janthinobacterium;Janthinobacterium sp. Marseille		Aquatic	Mesophilic	3697	70	4
Leptothrix cholodnii SP-6	cellular organisms;Bacteria;Proteobacteria;Betaproteobacteria;Burkholderiales;unclassified Burkholderiales;Burkholderiales Genera incertae sedis;Leptothrix;Leptothrix cholodnii;Leptothrix cholodnii SP-6	Aerobic	Aquatic	Mesophilic	4363	84	16
Methylibium petroleiphilum PM1	cellular organisms;Bacteria;Proteobacteria;Betaproteobacteria;Burkholderiales;unclassified Burkholderiales;Burkholderiales Genera incertae sedis;Methylibium;Methylibium petroleiphilum;Methylibium petroleiphilum PM1	Facultative	Aquatic	Mesophilic	4449	71	10
Thiobacillus denitrificans ATCC 25259	cellular organisms;Bacteria;Proteobacteria;Betaproteobacteria;Hydrogenophilales;Hydrogenophilaceae;Thiobacillus;Thiobacillus denitrificans;Thiobacillus denitrificans ATCC 25259	Facultative	Multiple	Mesophilic	2827	47	7
Methylobacillus flagellatus KT	cellular organisms;Bacteria;Proteobacteria;Betaproteobacteria;Methylophilales;Methylophilaceae;Methylobacillus;Methylobacillus flagellatus;Methylobacillus flagellatus KT	Aerobic	Specialized	Mesophilic	2753	29	2
Chromobacterium violaceum ATCC 12472	cellular organisms;Bacteria;Proteobacteria;Betaproteobacteria;Neisseriales;Neisseriaceae;Chromobacterium group;Chromobacterium;Chromobacterium violaceum;Chromobacterium violaceum ATCC 12472	Facultative	Multiple	Mesophilic	4407	72	1
Neisseria gonorrhoeae FA 1090	cellular organisms;Bacteria;Proteobacteria;Betaproteobacteria;Neisseriales;Neisseriaceae;Neisseria;Neisseria gonorrhoeae;Neisseria gonorrhoeae FA 1090	Aerobic	Host-associated	Mesophilic	2002	39	3
Neisseria gonorrhoeae NCCP11945	cellular organisms;Bacteria;Proteobacteria;Betaproteobacteria;Neisseriales;Neisseriaceae;Neisseria;Neisseria gonorrhoeae;Neisseria gonorrhoeae NCCP11945	Aerobic	Host-associated	Mesophilic	2674	53	7
Neisseria meningitidis 053442	cellular organisms;Bacteria;Proteobacteria;Betaproteobacteria;Neisseriales;Neisseriaceae;Neisseria;Neisseria meningitidis;Neisseria meningitidis 053442	Aerobic	Host-associated	Mesophilic	2020	31	5
Neisseria meningitidis Z2491	cellular organisms;Bacteria;Proteobacteria;Betaproteobacteria;Neisseriales;Neisseriaceae;Neisseria;Neisseria meningitidis;Neisseria meningitidis serogroup A;Neisseria meningitidis Z2491	Aerobic	Host-associated	Mesophilic	2049	35	4
Neisseria meningitidis MC58	cellular organisms;Bacteria;Proteobacteria;Betaproteobacteria;Neisseriales;Neisseriaceae;Neisseria;Neisseria meningitidis;Neisseria meningitidis serogroup B;Neisseria meningitidis MC58	Aerobic	Host-associated	Mesophilic	2063	40	6
Neisseria meningitidis FAM18	cellular organisms;Bacteria;Proteobacteria;Betaproteobacteria;Neisseriales;Neisseriaceae;Neisseria;Neisseria meningitidis;Neisseria meningitidis serogroup C;Neisseria meningitidis FAM18	Aerobic	Host-associated	Mesophilic	1917	35	4
Nitrosomonas europaea ATCC 19718	cellular organisms;Bacteria;Proteobacteria;Betaproteobacteria;Nitrosomonadales;Nitrosomonadaceae;Nitrosomonas;Nitrosomonas europaea;Nitrosomonas europaea ATCC 19718	Aerobic	Multiple	Mesophilic	2461	142	48
Nitrosomonas eutropha C91	cellular organisms;Bacteria;Proteobacteria;Betaproteobacteria;Nitrosomonadales;Nitrosomonadaceae;Nitrosomonas;Nitrosomonas eutropha;Nitrosomonas eutropha C91		Multiple	Mesophilic	2551	63	13
Nitrosospira multiformis ATCC 25196	cellular organisms;Bacteria;Proteobacteria;Betaproteobacteria;Nitrosomonadales;Nitrosomonadaceae;Nitrosospira;Nitrosospira multiformis;Nitrosospira multiformis ATCC 25196	Aerobic	Terrestrial	Mesophilic	2805	60	13
	cellular organisms;Bacteria;Proteobacteria;Betaproteobacteria;Rhodocyclales;Rhodocyclaceae;Aromatoleum;Aromatoleum aromaticum;Aromatoleum aromaticum EbN1	Microaerophilic	Host-associated	Mesophilic	4599	144	31
Azoarcus sp. BH72	cellular organisms;Bacteria;Proteobacteria;Betaproteobacteria;Rhodocyclales;Rhodocyclaceae;Azoarcus;Azoarcus sp. BH72	Microaerophilic	Host-associated	Mesophilic	3989	60	6
Dechloromonas aromatica RCB	cellular organisms;Bacteria;Proteobacteria;Betaproteobacteria;Rhodocyclales;Rhodocyclaceae;Dechloromonas;Dechloromonas aromatica;Dechloromonas aromatica RCB	Facultative	Multiple	Mesophilic	4171	57	3
Bdellovibrio bacteriovorus HD100	cellular organisms;Bacteria;Proteobacteria;delta/epsilon subdivisions;Deltaproteobacteria;Bdellovibrionales;Bdellovibrionaceae;Bdellovibrio;Bdellovibrio bacteriovorus;Bdellovibrio bacteriovorus HD100	Aerobic	Multiple	Mesophilic	3587	45	3
	cellular organisms;Bacteria;Proteobacteria;delta/epsilon subdivisions;Deltaproteobacteria;Desulfobacterales;Desulfobacteraceae;Desulfococcus;Desulfococcus oleovorans;Desulfococcus oleovorans Hxd3	Anaerobic	Multiple	Mesophilic	3265	92	27
Desulfotalea psychrophila LSv54	cellular organisms;Bacteria;Proteobacteria;delta/epsilon subdivisions;Deltaproteobacteria;Desulfobacterales;Desulfobulbaceae;Desulfotalea;Desulfotalea psychrophila;Desulfotalea psychrophila LSv54	Anaerobic	Specialized	Psychrophilic	3234	31	2
Desulfovibrio desulfuricans subsp. desulfuricans str. G20	cellular organisms;Bacteria;Proteobacteria;delta/epsilon subdivisions;Deltaproteobacteria;Desulfovibrionales;Desulfovibrionaceae;Desulfovibrio;Desulfovibrio desulfuricans;Desulfovibrio desulfuricans subsp. desulfuricans;Desulfovibrio desulfuricans subsp. desulfuricans str. G20	Anaerobic	Multiple	Mesophilic	3775	50	2
Desulfovibrio vulgaris subsp. vulgaris DP4	cellular organisms;Bacteria;Proteobacteria;delta/epsilon subdivisions;Deltaproteobacteria;Desulfovibrionales;Desulfovibrionaceae;Desulfovibrio;Desulfovibrio vulgaris;Desulfovibrio vulgaris subsp. vulgaris;Desulfovibrio vulgaris subsp. vulgaris DP4	Anaerobic	Multiple	Mesophilic	3091	38	5
Desulfovibrio vulgaris subsp. vulgaris str. Hildenborough	cellular organisms;Bacteria;Proteobacteria;delta/epsilon subdivisions;Deltaproteobacteria;Desulfovibrionales;Desulfovibrionaceae;Desulfovibrio;Desulfovibrio vulgaris;Desulfovibrio vulgaris subsp. vulgaris;Desulfovibrio vulgaris subsp. vulgaris str. Hildenborough	Anaerobic	Multiple	Mesophilic	3531	45	5
Lawsonia intracellularis PHE/MN1-00	cellular organisms;Bacteria;Proteobacteria;delta/epsilon subdivisions;Deltaproteobacteria;Desulfovibrionales;Desulfovibrionaceae;Lawsonia;Lawsonia intracellularis;Lawsonia intracellularis PHE/MN1-00	Facultative	Host-associated	Mesophilic	1337	15	1
Geobacter bemidjiensis Bem	cellular organisms;Bacteria;Proteobacteria;delta/epsilon subdivisions;Deltaproteobacteria;Desulfuromonadales;Geobacteraceae;Geobacter;Geobacter bemidjiensis;Geobacter bemidjiensis Bem	Anaerobic	Terrestrial	Mesophilic	4018	73	11
Geobacter lovleyi SZ	cellular organisms;Bacteria;Proteobacteria;delta/epsilon subdivisions;Deltaproteobacteria;Desulfuromonadales;Geobacteraceae;Geobacter;Geobacter lovleyi;Geobacter lovleyi SZ	Anaerobic	Multiple	Mesophilic	3685	111	26
Geobacter metallireducens GS-15	cellular organisms;Bacteria;Proteobacteria;delta/epsilon subdivisions;Deltaproteobacteria;Desulfuromonadales;Geobacteraceae;Geobacter;Geobacter metallireducens;Geobacter metallireducens GS-15	Anaerobic	Aquatic	Mesophilic	3532	69	17
Geobacter sulfurreducens PCA	cellular organisms;Bacteria;Proteobacteria;delta/epsilon subdivisions;Deltaproteobacteria;Desulfuromonadales;Geobacteraceae;Geobacter;Geobacter sulfurreducens;Geobacter sulfurreducens PCA	Anaerobic	Multiple	Mesophilic	3446	52	5
Geobacter uraniireducens Rf4	cellular organisms;Bacteria;Proteobacteria;delta/epsilon subdivisions;Deltaproteobacteria;Desulfuromonadales;Geobacteraceae;Geobacter;Geobacter uraniireducens;Geobacter uraniireducens Rf4	Microaerophilic	Multiple	Mesophilic	4357	253	74
Pelobacter carbinolicus DSM 2380	cellular organisms;Bacteria;Proteobacteria;delta/epsilon subdivisions;Deltaproteobacteria;Desulfuromonadales;Pelobacteraceae;Pelobacter;Pelobacter carbinolicus;Pelobacter carbinolicus DSM 2380	Anaerobic	Aquatic	Mesophilic	3352	55	9
Pelobacter propionicus DSM 2379	cellular organisms;Bacteria;Proteobacteria;delta/epsilon subdivisions;Deltaproteobacteria;Desulfuromonadales;Pelobacteraceae;Pelobacter;Pelobacter propionicus;Pelobacter propionicus DSM 2379	Anaerobic	Multiple	Mesophilic	3804	104	20
Anaeromyxobacter dehalogenans 2CP-C	cellular organisms;Bacteria;Proteobacteria;delta/epsilon subdivisions;Deltaproteobacteria;Myxococcales;Cystobacterineae;Myxococcaceae;Anaeromyxobacter;Anaeromyxobacter dehalogenans;Anaeromyxobacter dehalogenans 2CP-C	Facultative	Terrestrial	Mesophilic	4346	58	7
Anaeromyxobacter sp. Fw109-5	cellular organisms;Bacteria;Proteobacteria;delta/epsilon subdivisions;Deltaproteobacteria;Myxococcales;Cystobacterineae;Myxococcaceae;Anaeromyxobacter;Anaeromyxobacter sp. Fw109-5	Anaerobic	Terrestrial	Mesophilic	4466	76	8
Anaeromyxobacter sp. K	cellular organisms;Bacteria;Proteobacteria;delta/epsilon subdivisions;Deltaproteobacteria;Myxococcales;Cystobacterineae;Myxococcaceae;Anaeromyxobacter;Anaeromyxobacter sp. K	Anaerobic	Terrestrial	Mesophilic	4457	65	5
Myxococcus xanthus DK 1622	cellular organisms;Bacteria;Proteobacteria;delta/epsilon subdivisions;Deltaproteobacteria;Myxococcales;Cystobacterineae;Myxococcaceae;Myxococcus;Myxococcus xanthus;Myxococcus xanthus DK 1622	Aerobic	Terrestrial	Mesophilic	7331	97	4
Sorangium cellulosum 'So ce 56'	cellular organisms;Bacteria;Proteobacteria;delta/epsilon subdivisions;Deltaproteobacteria;Myxococcales;Sorangiineae;Polyangiaceae;Sorangium;Sorangium cellulosum;Sorangium cellulosum 'So ce 56'	Aerobic	Terrestrial	Mesophilic	9384	209	16
Syntrophus aciditrophicus SB	cellular organisms;Bacteria;Proteobacteria;delta/epsilon subdivisions;Deltaproteobacteria;Syntrophobacterales;Syntrophaceae;Syntrophus;Syntrophus aciditrophicus;Syntrophus aciditrophicus SB	Anaerobic	Multiple	Mesophilic	3168	37	7
Syntrophobacter fumaroxidans MPOB	cellular organisms;Bacteria;Proteobacteria;delta/epsilon subdivisions;Deltaproteobacteria;Syntrophobacterales;Syntrophobacteraceae;Syntrophobacter;Syntrophobacter fumaroxidans;Syntrophobacter fumaroxidans MPOB	Anaerobic	Aquatic	Mesophilic	4064	55	7
Arcobacter butzleri RM4018	cellular organisms;Bacteria;Proteobacteria;delta/epsilon subdivisions;Epsilonproteobacteria;Campylobacterales;Campylobacteraceae;Arcobacter;Arcobacter butzleri;Arcobacter butzleri RM4018	Aerobic	Multiple	Mesophilic	2259	39	4
Campylobacter concisus 13826	cellular organisms;Bacteria;Proteobacteria;delta/epsilon subdivisions;Epsilonproteobacteria;Campylobacterales;Campylobacteraceae;Campylobacter;Campylobacter concisus;Campylobacter concisus 13826	Microaerophilic	Host-associated	Mesophilic	1985	25	5
Campylobacter curvus 525.92	cellular organisms;Bacteria;Proteobacteria;delta/epsilon subdivisions;Epsilonproteobacteria;Campylobacterales;Campylobacteraceae;Campylobacter;Campylobacter curvus;Campylobacter curvus 525.92	Microaerophilic	Host-associated	Mesophilic	1931	18	3
Campylobacter fetus subsp. fetus 82-40	cellular organisms;Bacteria;Proteobacteria;delta/epsilon subdivisions;Epsilonproteobacteria;Campylobacterales;Campylobacteraceae;Campylobacter;Campylobacter fetus;Campylobacter fetus subsp. fetus;Campylobacter fetus subsp. fetus 82-40	Microaerophilic	Host-associated	Mesophilic	1719	13	0
Campylobacter hominis ATCC BAA-381	cellular organisms;Bacteria;Proteobacteria;delta/epsilon subdivisions;Epsilonproteobacteria;Campylobacterales;Campylobacteraceae;Campylobacter;Campylobacter hominis;Campylobacter hominis ATCC BAA-381	Anaerobic	Host-associated	Mesophilic	1687	16	1
Campylobacter jejuni subsp. jejuni NCTC 11168	cellular organisms;Bacteria;Proteobacteria;delta/epsilon subdivisions;Epsilonproteobacteria;Campylobacterales;Campylobacteraceae;Campylobacter;Campylobacter jejuni;Campylobacter jejuni RM1221	Microaerophilic	Multiple	Mesophilic	1838	15	1
Campylobacter jejuni subsp. jejuni 81-176	cellular organisms;Bacteria;Proteobacteria;delta/epsilon subdivisions;Epsilonproteobacteria;Campylobacterales;Campylobacteraceae;Campylobacter;Campylobacter jejuni;Campylobacter jejuni subsp. doylei;Campylobacter jejuni subsp. doylei 269.97	Microaerophilic	Multiple	Mesophilic	1731	21	1
Campylobacter jejuni subsp. doylei 269.97	cellular organisms;Bacteria;Proteobacteria;delta/epsilon subdivisions;Epsilonproteobacteria;Campylobacterales;Campylobacteraceae;Campylobacter;Campylobacter jejuni;Campylobacter jejuni subsp. jejuni;Campylobacter jejuni subsp. jejuni 81116	Microaerophilic	Multiple	Mesophilic	1626	8	0
Campylobacter jejuni subsp. jejuni 81116	cellular organisms;Bacteria;Proteobacteria;delta/epsilon subdivisions;Epsilonproteobacteria;Campylobacterales;Campylobacteraceae;Campylobacter;Campylobacter jejuni;Campylobacter jejuni subsp. jejuni;Campylobacter jejuni subsp. jejuni 81-176	Microaerophilic	Multiple	Mesophilic	1758	10	2
Campylobacter jejuni RM1221	cellular organisms;Bacteria;Proteobacteria;delta/epsilon subdivisions;Epsilonproteobacteria;Campylobacterales;Campylobacteraceae;Campylobacter;Campylobacter jejuni;Campylobacter jejuni subsp. jejuni;Campylobacter jejuni subsp. jejuni NCTC 11168	Microaerophilic	Multiple	Mesophilic	1634	4	0
Helicobacter acinonychis str. Sheeba	cellular organisms;Bacteria;Proteobacteria;delta/epsilon subdivisions;Epsilonproteobacteria;Campylobacterales;Helicobacteraceae;Helicobacter;Helicobacter acinonychis;Helicobacter acinonychis str. Sheeba	Microaerophilic	Host-associated	Mesophilic	1618	5	0
Helicobacter hepaticus ATCC 51449	cellular organisms;Bacteria;Proteobacteria;delta/epsilon subdivisions;Epsilonproteobacteria;Campylobacterales;Helicobacteraceae;Helicobacter;Helicobacter hepaticus;Helicobacter hepaticus ATCC 51449	Aerobic	Host-associated	Mesophilic	1875	10	0
Helicobacter pylori 26695	cellular organisms;Bacteria;Proteobacteria;delta/epsilon subdivisions;Epsilonproteobacteria;Campylobacterales;Helicobacteraceae;Helicobacter;Helicobacter pylori;Helicobacter pylori 26695	Aerobic	Host-associated	Mesophilic	1576	11	0
Helicobacter pylori HPAG1	cellular organisms;Bacteria;Proteobacteria;delta/epsilon subdivisions;Epsilonproteobacteria;Campylobacterales;Helicobacteraceae;Helicobacter;Helicobacter pylori;Helicobacter pylori HPAG1	Aerobic	Host-associated	Mesophilic	1544	9	1
Helicobacter pylori J99	cellular organisms;Bacteria;Proteobacteria;delta/epsilon subdivisions;Epsilonproteobacteria;Campylobacterales;Helicobacteraceae;Helicobacter;Helicobacter pylori;Helicobacter pylori J99	Aerobic	Host-associated	Mesophilic	1489	9	1
Helicobacter pylori Shi470	cellular organisms;Bacteria;Proteobacteria;delta/epsilon subdivisions;Epsilonproteobacteria;Campylobacterales;Helicobacteraceae;Helicobacter;Helicobacter pylori;Helicobacter pylori Shi470	Aerobic	Host-associated	Mesophilic	1567	4	0
	cellular organisms;Bacteria;Proteobacteria;delta/epsilon subdivisions;Epsilonproteobacteria;Campylobacterales;Helicobacteraceae;Sulfurimonas;Sulfurimonas denitrificans;Sulfurimonas denitrificans DSM 1251	Facultative	Multiple	Mesophilic	2096	42	6
Wolinella succinogenes DSM 1740	cellular organisms;Bacteria;Proteobacteria;delta/epsilon subdivisions;Epsilonproteobacteria;Campylobacterales;Helicobacteraceae;Wolinella;Wolinella succinogenes;Wolinella succinogenes DSM 1740	Microaerophilic	Host-associated	Mesophilic	2042	23	0
Nitratiruptor sp. SB155-2	cellular organisms;Bacteria;Proteobacteria;delta/epsilon subdivisions;Epsilonproteobacteria;unclassified Epsilonproteobacteria;Nitratiruptor;Nitratiruptor sp. SB155-2	Anaerobic	Specialized	Thermophilic	1843	37	11
Sulfurovum sp. NBC37-1	cellular organisms;Bacteria;Proteobacteria;delta/epsilon subdivisions;Epsilonproteobacteria;unclassified Epsilonproteobacteria;Sulfurovum;Sulfurovum sp. NBC37-1	Facultative	Specialized	Mesophilic	2438	48	12
Acidithiobacillus ferrooxidans ATCC 53993	cellular organisms;Bacteria;Proteobacteria;Gammaproteobacteria;Acidithiobacillales;Acidithiobacillaceae;Acidithiobacillus;Acidithiobacillus ferrooxidans;Acidithiobacillus ferrooxidans ATCC 53993	Aerobic	Specialized	Mesophilic	2826	97	26
Aeromonas hydrophila subsp. hydrophila ATCC 7966	cellular organisms;Bacteria;Proteobacteria;Gammaproteobacteria;Aeromonadales;Aeromonadaceae;Aeromonas;Aeromonas hydrophila;Aeromonas hydrophila subsp. hydrophila;Aeromonas hydrophila subsp. hydrophila ATCC 7966	Facultative	Multiple	Mesophilic	4122	62	2
Aeromonas salmonicida subsp. salmonicida A449	cellular organisms;Bacteria;Proteobacteria;Gammaproteobacteria;Aeromonadales;Aeromonadaceae;Aeromonas;Aeromonas salmonicida;Aeromonas salmonicida subsp. salmonicida;Aeromonas salmonicida subsp. salmonicida A449	Facultative	Aquatic	Mesophilic	4437	71	5
Alteromonas macleodii 'Deep ecotype'	cellular organisms;Bacteria;Proteobacteria;Gammaproteobacteria;Alteromonadales;Alteromonadaceae;Alteromonas;Alteromonas macleodii;Alteromonas macleodii 'Deep ecotype'	Aerobic	Aquatic	Mesophilic	4072	89	19
Marinobacter aquaeolei VT8	cellular organisms;Bacteria;Proteobacteria;Gammaproteobacteria;Alteromonadales;Alteromonadaceae;Marinobacter;Marinobacter hydrocarbonoclasticus;Marinobacter aquaeolei VT8	Facultative	Aquatic	Mesophilic	4272	97	18
Saccharophagus degradans 2-40	cellular organisms;Bacteria;Proteobacteria;Gammaproteobacteria;Alteromonadales;Alteromonadaceae;Saccharophagus;Saccharophagus degradans;Saccharophagus degradans 2-40	Aerobic	Aquatic	Mesophilic	4008	64	8
Colwellia psychrerythraea 34H	cellular organisms;Bacteria;Proteobacteria;Gammaproteobacteria;Alteromonadales;Colwelliaceae;Colwellia;Colwellia psychrerythraea;Colwellia psychrerythraea 34H	Facultative	Specialized	Psychrophilic	4910	60	1
Idiomarina loihiensis L2TR	cellular organisms;Bacteria;Proteobacteria;Gammaproteobacteria;Alteromonadales;Idiomarinaceae;Idiomarina;Idiomarina loihiensis;Idiomarina loihiensis L2TR	Aerobic	Specialized	Mesophilic	2628	57	10
Pseudoalteromonas atlantica T6c	cellular organisms;Bacteria;Proteobacteria;Gammaproteobacteria;Alteromonadales;Pseudoalteromonadaceae;Pseudoalteromonas;Pseudoalteromonas atlantica;Pseudoalteromonas atlantica T6c	Aerobic	Aquatic	Mesophilic	4281	56	2
Pseudoalteromonas haloplanktis TAC125	cellular organisms;Bacteria;Proteobacteria;Gammaproteobacteria;Alteromonadales;Pseudoalteromonadaceae;Pseudoalteromonas;Pseudoalteromonas haloplanktis;Pseudoalteromonas haloplanktis TAC125	Aerobic	Aquatic	Psychrophilic	3486	37	4
Psychromonas ingrahamii 37	cellular organisms;Bacteria;Proteobacteria;Gammaproteobacteria;Alteromonadales;Psychromonadaceae;Psychromonas;Psychromonas ingrahamii;Psychromonas ingrahamii 37	Anaerobic	Aquatic	Psychrophilic	3545	23	3
Shewanella amazonensis SB2B	cellular organisms;Bacteria;Proteobacteria;Gammaproteobacteria;Alteromonadales;Shewanellaceae;Shewanella;Shewanella amazonensis;Shewanella amazonensis SB2B	Facultative	Multiple	Mesophilic	3645	38	2
Shewanella baltica OS155	cellular organisms;Bacteria;Proteobacteria;Gammaproteobacteria;Alteromonadales;Shewanellaceae;Shewanella;Shewanella baltica;Shewanella baltica OS155	Facultative	Aquatic	Mesophilic	4489	73	7
Shewanella baltica OS185	cellular organisms;Bacteria;Proteobacteria;Gammaproteobacteria;Alteromonadales;Shewanellaceae;Shewanella;Shewanella baltica;Shewanella baltica OS185	Facultative	Aquatic	Mesophilic	4394	84	10
Shewanella baltica OS195	cellular organisms;Bacteria;Proteobacteria;Gammaproteobacteria;Alteromonadales;Shewanellaceae;Shewanella;Shewanella baltica;Shewanella baltica OS195	Facultative	Aquatic	Mesophilic	4688	103	11
Shewanella denitrificans OS217	cellular organisms;Bacteria;Proteobacteria;Gammaproteobacteria;Alteromonadales;Shewanellaceae;Shewanella;Shewanella denitrificans;Shewanella denitrificans OS217	Facultative	Aquatic	Mesophilic	3754	55	2
Shewanella frigidimarina NCIMB 400	cellular organisms;Bacteria;Proteobacteria;Gammaproteobacteria;Alteromonadales;Shewanellaceae;Shewanella;Shewanella frigidimarina;Shewanella frigidimarina NCIMB 400	Facultative	Multiple	Mesophilic	4029	50	2
Shewanella halifaxensis HAW-EB4	cellular organisms;Bacteria;Proteobacteria;Gammaproteobacteria;Alteromonadales;Shewanellaceae;Shewanella;Shewanella halifaxensis;Shewanella halifaxensis HAW-EB4	Facultative	Multiple	Psychrophilic	4278	41	2
Shewanella loihica PV-4	cellular organisms;Bacteria;Proteobacteria;Gammaproteobacteria;Alteromonadales;Shewanellaceae;Shewanella;Shewanella loihica;Shewanella loihica PV-4	Facultative	Multiple	Mesophilic	3859	46	1
Shewanella oneidensis MR-1	cellular organisms;Bacteria;Proteobacteria;Gammaproteobacteria;Alteromonadales;Shewanellaceae;Shewanella;Shewanella oneidensis;Shewanella oneidensis MR-1	Facultative	Multiple	Mesophilic	4467	78	12
Shewanella pealeana ATCC 700345	cellular organisms;Bacteria;Proteobacteria;Gammaproteobacteria;Alteromonadales;Shewanellaceae;Shewanella;Shewanella pealeana;Shewanella pealeana ATCC 700345	Facultative	Multiple	Mesophilic	4241	46	1
Shewanella putrefaciens CN-32	cellular organisms;Bacteria;Proteobacteria;Gammaproteobacteria;Alteromonadales;Shewanellaceae;Shewanella;Shewanella putrefaciens;Shewanella putrefaciens CN-32	Facultative	Multiple	Mesophilic	3972	67	8
Shewanella sediminis HAW-EB3	cellular organisms;Bacteria;Proteobacteria;Gammaproteobacteria;Alteromonadales;Shewanellaceae;Shewanella;Shewanella sediminis;Shewanella sediminis HAW-EB3	Facultative	Aquatic	Psychrophilic	4497	47	2
Shewanella sp. ANA-3	cellular organisms;Bacteria;Proteobacteria;Gammaproteobacteria;Alteromonadales;Shewanellaceae;Shewanella;Shewanella sp. ANA-3	Facultative	Multiple	Mesophilic	4360	71	5
Shewanella sp. MR-4	cellular organisms;Bacteria;Proteobacteria;Gammaproteobacteria;Alteromonadales;Shewanellaceae;Shewanella;Shewanella sp. MR-4	Facultative	Multiple	Mesophilic	3924	37	2
Shewanella sp. MR-7	cellular organisms;Bacteria;Proteobacteria;Gammaproteobacteria;Alteromonadales;Shewanellaceae;Shewanella;Shewanella sp. MR-7	Facultative	Aquatic	Mesophilic	4014	50	4
Shewanella sp. W3-18-1	cellular organisms;Bacteria;Proteobacteria;Gammaproteobacteria;Alteromonadales;Shewanellaceae;Shewanella;Shewanella sp. W3-18-1	Facultative	Multiple	Mesophilic	4044	62	6
Shewanella woodyi ATCC 51908	cellular organisms;Bacteria;Proteobacteria;Gammaproteobacteria;Alteromonadales;Shewanellaceae;Shewanella;Shewanella woodyi;Shewanella woodyi ATCC 51908	Facultative	Multiple	Mesophilic	4880	70	7
Dichelobacter nodosus VCS1703A	cellular organisms;Bacteria;Proteobacteria;Gammaproteobacteria;Cardiobacteriales;Cardiobacteriaceae;Dichelobacter;Dichelobacter nodosus;Dichelobacter nodosus VCS1703A	Anaerobic	Host-associated	Mesophilic	1280	19	5
Nitrosococcus oceani ATCC 19707	cellular organisms;Bacteria;Proteobacteria;Gammaproteobacteria;Chromatiales;Chromatiaceae;Nitrosococcus;Nitrosococcus oceani;Nitrosococcus oceani ATCC 19707		Aquatic	Mesophilic	3017	124	33
Alkalilimnicola ehrlichei MLHE-1	cellular organisms;Bacteria;Proteobacteria;Gammaproteobacteria;Chromatiales;Ectothiorhodospiraceae;Alkalilimnicola;Alkalilimnicola ehrlichei;Alkalilimnicola ehrlichei MLHE-1	Facultative	Aquatic	Mesophilic	2865	48	8
Halorhodospira halophila SL1	cellular organisms;Bacteria;Proteobacteria;Gammaproteobacteria;Chromatiales;Ectothiorhodospiraceae;Halorhodospira;Halorhodospira halophila;Halorhodospira halophila SL1	Facultative	Specialized	Mesophilic	2407	41	9
Buchnera aphidicola str. Sg (Schizaphis graminum)	cellular organisms;Bacteria;Proteobacteria;Gammaproteobacteria;Enterobacteriales;Enterobacteriaceae;Buchnera;Buchnera aphidicola;Buchnera aphidicola (Acyrthosiphon pisum);Buchnera aphidicola str. APS (Acyrthosiphon pisum)		Host-associated	Mesophilic	574	1	0
Buchnera aphidicola str. APS (Acyrthosiphon pisum)	cellular organisms;Bacteria;Proteobacteria;Gammaproteobacteria;Enterobacteriales;Enterobacteriaceae;Buchnera;Buchnera aphidicola;Buchnera aphidicola (Baizongia pistaciae);Buchnera aphidicola str. Bp (Baizongia pistaciae)		Host-associated	Mesophilic	507	0	0
Buchnera aphidicola str. Bp (Baizongia pistaciae)	cellular organisms;Bacteria;Proteobacteria;Gammaproteobacteria;Enterobacteriales;Enterobacteriaceae;Buchnera;Buchnera aphidicola;Buchnera aphidicola (Cinara cedri);Buchnera aphidicola str. Cc (Cinara cedri)		Host-associated	Mesophilic	357	0	0
Buchnera aphidicola str. Cc (Cinara cedri)	cellular organisms;Bacteria;Proteobacteria;Gammaproteobacteria;Enterobacteriales;Enterobacteriaceae;Buchnera;Buchnera aphidicola;Buchnera aphidicola (Schizaphis graminum);Buchnera aphidicola str. Sg (Schizaphis graminum)		Host-associated	Mesophilic	546	0	0
Citrobacter koseri ATCC BAA-895	cellular organisms;Bacteria;Proteobacteria;Gammaproteobacteria;Enterobacteriales;Enterobacteriaceae;Citrobacter;Citrobacter koseri;Citrobacter koseri ATCC BAA-895		Multiple	Mesophilic	5008	75	9
Enterobacter sakazakii ATCC BAA-894	cellular organisms;Bacteria;Proteobacteria;Gammaproteobacteria;Enterobacteriales;Enterobacteriaceae;Cronobacter;Enterobacter sakazakii;Enterobacter sakazakii ATCC BAA-894	Anaerobic	Host-associated	Mesophilic	4420	99	11
Enterobacter sp. 638	cellular organisms;Bacteria;Proteobacteria;Gammaproteobacteria;Enterobacteriales;Enterobacteriaceae;Enterobacter;Enterobacter sp. 638	Anaerobic	Host-associated	Mesophilic	4240	98	10
Erwinia tasmaniensis	cellular organisms;Bacteria;Proteobacteria;Gammaproteobacteria;Enterobacteriales;Enterobacteriaceae;Erwinia;Erwinia tasmaniensis;Erwinia tasmaniensis Et1/99	Facultative	Host-associated	Mesophilic	3622	62	5
Escherichia coli 536	cellular organisms;Bacteria;Proteobacteria;Gammaproteobacteria;Enterobacteriales;Enterobacteriaceae;Escherichia;Escherichia coli;Escherichia coli 536	Facultative	Host-associated	Mesophilic	4620	79	13
Escherichia coli APEC O1	cellular organisms;Bacteria;Proteobacteria;Gammaproteobacteria;Enterobacteriales;Enterobacteriaceae;Escherichia;Escherichia coli;Escherichia coli APEC O1	Facultative	Host-associated	Mesophilic	4851	93	12
Escherichia coli ATCC 8739	cellular organisms;Bacteria;Proteobacteria;Gammaproteobacteria;Enterobacteriales;Enterobacteriaceae;Escherichia;Escherichia coli;Escherichia coli C;Escherichia coli ATCC 8739	Facultative	Host-associated	Mesophilic	4200	73	10
Escherichia coli CFT073	cellular organisms;Bacteria;Proteobacteria;Gammaproteobacteria;Enterobacteriales;Enterobacteriaceae;Escherichia;Escherichia coli;Escherichia coli CFT073	Facultative	Host-associated	Mesophilic	5339	82	12
Escherichia coli E24377A	cellular organisms;Bacteria;Proteobacteria;Gammaproteobacteria;Enterobacteriales;Enterobacteriaceae;Escherichia;Escherichia coli;Escherichia coli E24377A	Facultative	Host-associated	Mesophilic	4991	98	17
Escherichia coli HS	cellular organisms;Bacteria;Proteobacteria;Gammaproteobacteria;Enterobacteriales;Enterobacteriaceae;Escherichia;Escherichia coli;Escherichia coli HS	Facultative	Host-associated	Mesophilic	4378	71	11
Escherichia coli O157:H7 EDL933	cellular organisms;Bacteria;Proteobacteria;Gammaproteobacteria;Enterobacteriales;Enterobacteriaceae;Escherichia;Escherichia coli;Escherichia coli K12;Escherichia coli str. K12 substr. DH10B	Facultative	Host-associated	Mesophilic	4126	73	11
Escherichia coli O157:H7 str. Sakai	cellular organisms;Bacteria;Proteobacteria;Gammaproteobacteria;Enterobacteriales;Enterobacteriaceae;Escherichia;Escherichia coli;Escherichia coli K12;Escherichia coli str. K12 substr. MG1655	Facultative	Host-associated	Mesophilic	4132	76	11
Escherichia coli UTI89	cellular organisms;Bacteria;Proteobacteria;Gammaproteobacteria;Enterobacteriales;Enterobacteriaceae;Escherichia;Escherichia coli;Escherichia coli K12;Escherichia coli str. K12 substr. W3110	Facultative	Host-associated	Mesophilic	4226	77	11
Escherichia coli str. K12 substr. DH10B	cellular organisms;Bacteria;Proteobacteria;Gammaproteobacteria;Enterobacteriales;Enterobacteriaceae;Escherichia;Escherichia coli;Escherichia coli O157:H7 EDL933	Facultative	Host-associated	Mesophilic	5411	108	16
Escherichia coli SMS-3-5	cellular organisms;Bacteria;Proteobacteria;Gammaproteobacteria;Enterobacteriales;Enterobacteriaceae;Escherichia;Escherichia coli;Escherichia coli O157:H7;Escherichia coli O157:H7 str. Sakai	Facultative	Multiple	Mesophilic	5318	114	18
Escherichia coli str. K12 substr. MG1655	cellular organisms;Bacteria;Proteobacteria;Gammaproteobacteria;Enterobacteriales;Enterobacteriaceae;Escherichia;Escherichia coli;Escherichia coli SMS-3-5	Facultative	Host-associated	Mesophilic	4913	91	15
Escherichia coli str. K12 substr. W3110	cellular organisms;Bacteria;Proteobacteria;Gammaproteobacteria;Enterobacteriales;Enterobacteriaceae;Escherichia;Escherichia coli;Escherichia coli UTI89	Facultative	Host-associated	Mesophilic	5166	87	9
Klebsiella pneumoniae subsp. pneumoniae MGH 78578	cellular organisms;Bacteria;Proteobacteria;Gammaproteobacteria;Enterobacteriales;Enterobacteriaceae;Klebsiella;Klebsiella pneumoniae;Klebsiella pneumoniae subsp. pneumoniae;Klebsiella pneumoniae subsp. pneumoniae MGH 78578	Facultative	Multiple	Mesophilic	5187	123	12
	cellular organisms;Bacteria;Proteobacteria;Gammaproteobacteria;Enterobacteriales;Enterobacteriaceae;Pectobacterium;Pectobacterium atrosepticum;Pectobacterium atrosepticum SCRI1043	Facultative	Host-associated	Mesophilic	4472	124	18
Photorhabdus luminescens subsp. laumondii TTO1	cellular organisms;Bacteria;Proteobacteria;Gammaproteobacteria;Enterobacteriales;Enterobacteriaceae;Photorhabdus;Photorhabdus luminescens;Photorhabdus luminescens subsp. laumondii;Photorhabdus luminescens subsp. laumondii TTO1	Facultative	Host-associated	Mesophilic	4683	278	58
Proteus mirabilis HI4320	cellular organisms;Bacteria;Proteobacteria;Gammaproteobacteria;Enterobacteriales;Enterobacteriaceae;Proteus;Proteus mirabilis;Proteus mirabilis HI4320	Aerobic	Host-associated	Mesophilic	3662	105	11
Salmonella enterica subsp. arizonae serovar 62:z4,z23:--	cellular organisms;Bacteria;Proteobacteria;Gammaproteobacteria;Enterobacteriales;Enterobacteriaceae;Salmonella;Salmonella enterica;Salmonella enterica subsp. arizonae;Salmonella enterica subsp. arizonae serovar 62:z4,z23:--	Facultative	Host-associated	Mesophilic	4498	67	8
Salmonella enterica subsp. enterica serovar Agona str. SL483	cellular organisms;Bacteria;Proteobacteria;Gammaproteobacteria;Enterobacteriales;Enterobacteriaceae;Salmonella;Salmonella enterica;Salmonella enterica subsp. enterica;Salmonella enterica subsp. enterica serovar Agona;Salmonella enterica subsp. enterica serovar Agona str. SL483	Facultative	Multiple	Mesophilic	4614	77	11
Salmonella enterica subsp. enterica serovar Choleraesuis str. SC-B67	cellular organisms;Bacteria;Proteobacteria;Gammaproteobacteria;Enterobacteriales;Enterobacteriaceae;Salmonella;Salmonella enterica;Salmonella enterica subsp. enterica;Salmonella enterica subsp. enterica serovar Choleraesuis;Salmonella enterica subsp. enterica serovar Choleraesuis str. SC-B67	Facultative	Host-associated	Mesophilic	4634	94	11
Salmonella enterica subsp. enterica serovar Dublin str. CT_02021853	cellular organisms;Bacteria;Proteobacteria;Gammaproteobacteria;Enterobacteriales;Enterobacteriaceae;Salmonella;Salmonella enterica;Salmonella enterica subsp. enterica;Salmonella enterica subsp. enterica serovar Dublin;Salmonella enterica subsp. enterica serovar Dublin str. CT_02021853	Facultative	Multiple	Mesophilic	4617	86	15
Salmonella enterica subsp. enterica serovar Gallinarum str. 287/91	cellular organisms;Bacteria;Proteobacteria;Gammaproteobacteria;Enterobacteriales;Enterobacteriaceae;Salmonella;Salmonella enterica;Salmonella enterica subsp. enterica;Salmonella enterica subsp. enterica serovar Gallinarum;Salmonella enterica subsp. enterica serovar Gallinarum str. 287/91	Facultative	Multiple	Mesophilic	3965	71	12
Salmonella enterica subsp. enterica serovar Heidelberg str. SL476	cellular organisms;Bacteria;Proteobacteria;Gammaproteobacteria;Enterobacteriales;Enterobacteriaceae;Salmonella;Salmonella enterica;Salmonella enterica subsp. enterica;Salmonella enterica subsp. enterica serovar Heidelberg;Salmonella enterica subsp. enterica serovar Heidelberg str. SL476	Facultative	Multiple	Mesophilic	4779	87	12
Salmonella enterica subsp. enterica serovar Newport str. SL254	cellular organisms;Bacteria;Proteobacteria;Gammaproteobacteria;Enterobacteriales;Enterobacteriaceae;Salmonella;Salmonella enterica;Salmonella enterica subsp. enterica;Salmonella enterica subsp. enterica serovar Newport;Salmonella enterica subsp. enterica serovar Newport str. SL254	Facultative	Multiple	Mesophilic	4805	75	9
Salmonella enterica subsp. enterica serovar Paratyphi A str. ATCC 9150	cellular organisms;Bacteria;Proteobacteria;Gammaproteobacteria;Enterobacteriales;Enterobacteriaceae;Salmonella;Salmonella enterica;Salmonella enterica subsp. enterica;Salmonella enterica subsp. enterica serovar Paratyphi A;Salmonella enterica subsp. enterica serovar Paratyphi A str. ATCC 9150	Facultative	Host-associated	Mesophilic	4093	74	10
Salmonella enterica subsp. enterica serovar Paratyphi A str. AKU_12601	cellular organisms;Bacteria;Proteobacteria;Gammaproteobacteria;Enterobacteriales;Enterobacteriaceae;Salmonella;Salmonella enterica;Salmonella enterica subsp. enterica;Salmonella enterica subsp. enterica serovar Paratyphi A;Salmonella enterica subsp. enterica serovar Paratyphi A str. AKU_12601	Facultative	Multiple	Mesophilic	4078	74	10
Salmonella enterica subsp. enterica serovar Paratyphi B str. SPB7	cellular organisms;Bacteria;Proteobacteria;Gammaproteobacteria;Enterobacteriales;Enterobacteriaceae;Salmonella;Salmonella enterica;Salmonella enterica subsp. enterica;Salmonella enterica subsp. enterica serovar Paratyphi B;Salmonella enterica subsp. enterica serovar Paratyphi B str. SPB7	Facultative	Host-associated	Mesophilic	5592	87	12
Salmonella enterica subsp. enterica serovar Schwarzengrund str. CVM19633	cellular organisms;Bacteria;Proteobacteria;Gammaproteobacteria;Enterobacteriales;Enterobacteriaceae;Salmonella;Salmonella enterica;Salmonella enterica subsp. enterica;Salmonella enterica subsp. enterica serovar Schwarzengrund;Salmonella enterica subsp. enterica serovar Schwarzengrund str. CVM19633	Facultative	Multiple	Mesophilic	4627	74	10
Salmonella enterica subsp. enterica serovar Typhi str. Ty2	cellular organisms;Bacteria;Proteobacteria;Gammaproteobacteria;Enterobacteriales;Enterobacteriaceae;Salmonella;Salmonella enterica;Salmonella enterica subsp. enterica;Salmonella enterica subsp. enterica serovar Typhi;Salmonella enterica subsp. enterica serovar Typhi str. Ty2	Facultative	Host-associated	Mesophilic	4318	77	11
Salmonella enterica subsp. enterica serovar Typhi str. CT18	cellular organisms;Bacteria;Proteobacteria;Gammaproteobacteria;Enterobacteriales;Enterobacteriaceae;Salmonella;Salmonella enterica;Salmonella enterica subsp. enterica;Salmonella enterica subsp. enterica serovar Typhi;Salmonella enterica subsp. enterica serovar Typhi str. CT18	Facultative	Host-associated	Mesophilic	4758	83	11
Salmonella typhimurium LT2	cellular organisms;Bacteria;Proteobacteria;Gammaproteobacteria;Enterobacteriales;Enterobacteriaceae;Salmonella;Salmonella typhimurium;Salmonella typhimurium LT2	Facultative	Host-associated	Mesophilic	4527	94	17
Serratia proteamaculans 568	cellular organisms;Bacteria;Proteobacteria;Gammaproteobacteria;Enterobacteriales;Enterobacteriaceae;Serratia;Serratia proteamaculans;Serratia proteamaculans 568	Facultative	Multiple	Mesophilic	4942	136	22
Shigella boydii CDC 3083-94	cellular organisms;Bacteria;Proteobacteria;Gammaproteobacteria;Enterobacteriales;Enterobacteriaceae;Shigella;Shigella boydii;Shigella boydii CDC 3083-94	Facultative	Host-associated	Mesophilic	4557	64	8
Shigella boydii Sb227	cellular organisms;Bacteria;Proteobacteria;Gammaproteobacteria;Enterobacteriales;Enterobacteriaceae;Shigella;Shigella boydii;Shigella boydii Sb227	Facultative	Host-associated	Mesophilic	4283	63	7
Shigella dysenteriae Sd197	cellular organisms;Bacteria;Proteobacteria;Gammaproteobacteria;Enterobacteriales;Enterobacteriaceae;Shigella;Shigella dysenteriae;Shigella dysenteriae Sd197	Facultative	Host-associated	Mesophilic	4503	77	12
Shigella flexneri 2a str. 2457T	cellular organisms;Bacteria;Proteobacteria;Gammaproteobacteria;Enterobacteriales;Enterobacteriaceae;Shigella;Shigella flexneri;Shigella flexneri 2a;Shigella flexneri 2a str. 2457T	Facultative	Host-associated	Mesophilic	4061	60	4
Shigella flexneri 2a str. 301	cellular organisms;Bacteria;Proteobacteria;Gammaproteobacteria;Enterobacteriales;Enterobacteriaceae;Shigella;Shigella flexneri;Shigella flexneri 2a;Shigella flexneri 2a str. 301	Facultative	Host-associated	Mesophilic	4440	73	10
Shigella flexneri 5 str. 8401	cellular organisms;Bacteria;Proteobacteria;Gammaproteobacteria;Enterobacteriales;Enterobacteriaceae;Shigella;Shigella flexneri;Shigella flexneri 5;Shigella flexneri 5 str. 8401	Facultative	Host-associated	Mesophilic	4115	61	3
Shigella sonnei Ss046	cellular organisms;Bacteria;Proteobacteria;Gammaproteobacteria;Enterobacteriales;Enterobacteriaceae;Shigella;Shigella sonnei;Shigella sonnei Ss046	Facultative	Host-associated	Mesophilic	4471	65	8
Sodalis glossinidius str. 'morsitans'	cellular organisms;Bacteria;Proteobacteria;Gammaproteobacteria;Enterobacteriales;Enterobacteriaceae;Sodalis;Sodalis glossinidius;Sodalis glossinidius str. 'morsitans'	Microaerophilic	Host-associated	Mesophilic	2516	35	0
Candidatus Blochmannia floridanus	cellular organisms;Bacteria;Proteobacteria;Gammaproteobacteria;Enterobacteriales;Enterobacteriaceae;unclassified Enterobacteriaceae;ant, tsetse, mealybug, aphid, etc. endosymbionts;ant endosymbionts;Candidatus Blochmannia;Candidatus Blochmannia floridanus		Host-associated	Mesophilic	583	0	0
Candidatus Blochmannia pennsylvanicus str. BPEN	cellular organisms;Bacteria;Proteobacteria;Gammaproteobacteria;Enterobacteriales;Enterobacteriaceae;unclassified Enterobacteriaceae;ant, tsetse, mealybug, aphid, etc. endosymbionts;ant endosymbionts;Candidatus Blochmannia;Candidatus Blochmannia pennsylvanicus;Candidatus Blochmannia pennsylvanicus str. BPEN		Host-associated	Mesophilic	610	0	0
Wigglesworthia glossinidia endosymbiont of Glossina brevipalpis	cellular organisms;Bacteria;Proteobacteria;Gammaproteobacteria;Enterobacteriales;Enterobacteriaceae;Wigglesworthia;Wigglesworthia glossinidia;Wigglesworthia glossinidia endosymbiont of Glossina brevipalpis		Host-associated	Mesophilic	617	1	0
Yersinia enterocolitica subsp. enterocolitica 8081	cellular organisms;Bacteria;Proteobacteria;Gammaproteobacteria;Enterobacteriales;Enterobacteriaceae;Yersinia;Yersinia enterocolitica;Yersinia enterocolitica subsp. enterocolitica;Yersinia enterocolitica subsp. enterocolitica 8081	Facultative	Multiple	Mesophilic	4051	103	14
Yersinia pestis Angola	cellular organisms;Bacteria;Proteobacteria;Gammaproteobacteria;Enterobacteriales;Enterobacteriaceae;Yersinia;Yersinia pestis;Yersinia pestis Angola	Facultative	Multiple	Mesophilic	4045	55	10
Yersinia pestis Antiqua	cellular organisms;Bacteria;Proteobacteria;Gammaproteobacteria;Enterobacteriales;Enterobacteriaceae;Yersinia;Yersinia pestis;Yersinia pestis Antiqua	Facultative	Multiple	Mesophilic	4364	66	11
Yersinia pestis biovar Microtus str. 91001	cellular organisms;Bacteria;Proteobacteria;Gammaproteobacteria;Enterobacteriales;Enterobacteriaceae;Yersinia;Yersinia pestis;Yersinia pestis biovar Microtus str. 91001	Facultative	Multiple	Mesophilic	4142	130	14
Yersinia pestis CO92	cellular organisms;Bacteria;Proteobacteria;Gammaproteobacteria;Enterobacteriales;Enterobacteriaceae;Yersinia;Yersinia pestis;Yersinia pestis CO92	Facultative	Multiple	Mesophilic	4066	61	11
Yersinia pestis KIM	cellular organisms;Bacteria;Proteobacteria;Gammaproteobacteria;Enterobacteriales;Enterobacteriaceae;Yersinia;Yersinia pestis;Yersinia pestis KIM	Facultative	Multiple	Mesophilic	4202	60	6
Yersinia pestis Nepal516	cellular organisms;Bacteria;Proteobacteria;Gammaproteobacteria;Enterobacteriales;Enterobacteriaceae;Yersinia;Yersinia pestis;Yersinia pestis Nepal516	Facultative	Multiple	Mesophilic	4094	62	10
Yersinia pestis Pestoides F	cellular organisms;Bacteria;Proteobacteria;Gammaproteobacteria;Enterobacteriales;Enterobacteriaceae;Yersinia;Yersinia pestis;Yersinia pestis Pestoides F	Facultative	Multiple	Mesophilic	4069	63	7
Yersinia pseudotuberculosis IP 31758	cellular organisms;Bacteria;Proteobacteria;Gammaproteobacteria;Enterobacteriales;Enterobacteriaceae;Yersinia;Yersinia pseudotuberculosis;Yersinia pseudotuberculosis IP 31758	Facultative	Multiple	Mesophilic	4324	70	10
Yersinia pseudotuberculosis IP 32953	cellular organisms;Bacteria;Proteobacteria;Gammaproteobacteria;Enterobacteriales;Enterobacteriaceae;Yersinia;Yersinia pseudotuberculosis;Yersinia pseudotuberculosis IP 32953	Facultative	Multiple	Mesophilic	4038	58	10
Yersinia pseudotuberculosis PB1/+	cellular organisms;Bacteria;Proteobacteria;Gammaproteobacteria;Enterobacteriales;Enterobacteriaceae;Yersinia;Yersinia pseudotuberculosis;Yersinia pseudotuberculosis PB1/+	Facultative	Multiple	Mesophilic	4237	56	10
Yersinia pseudotuberculosis YPIII	cellular organisms;Bacteria;Proteobacteria;Gammaproteobacteria;Enterobacteriales;Enterobacteriaceae;Yersinia;Yersinia pseudotuberculosis;Yersinia pseudotuberculosis YPIII	Facultative	Multiple	Mesophilic	4192	63	7
Coxiella burnetii RSA 331	cellular organisms;Bacteria;Proteobacteria;Gammaproteobacteria;Legionellales;Coxiellaceae;Coxiella;Coxiella burnetii;Coxiella burnetii Dugway 5J108-111	Facultative	Multiple	Mesophilic	2125	47	9
Coxiella burnetii RSA 493	cellular organisms;Bacteria;Proteobacteria;Gammaproteobacteria;Legionellales;Coxiellaceae;Coxiella;Coxiella burnetii;Coxiella burnetii RSA 331	Facultative	Multiple	Mesophilic	1975	36	8
Coxiella burnetii Dugway 5J108-111	cellular organisms;Bacteria;Proteobacteria;Gammaproteobacteria;Legionellales;Coxiellaceae;Coxiella;Coxiella burnetii;Coxiella burnetii RSA 493	Facultative	Host-associated	Mesophilic	2052	39	9
Legionella pneumophila str. Corby	cellular organisms;Bacteria;Proteobacteria;Gammaproteobacteria;Legionellales;Legionellaceae;Legionella;Legionella pneumophila;Legionella pneumophila str. Corby	Aerobic	Host-associated	Mesophilic	3206	57	6
Legionella pneumophila str. Lens	cellular organisms;Bacteria;Proteobacteria;Gammaproteobacteria;Legionellales;Legionellaceae;Legionella;Legionella pneumophila;Legionella pneumophila str. Lens	Aerobic	Host-associated	Mesophilic	2934	56	8
Legionella pneumophila str. Paris	cellular organisms;Bacteria;Proteobacteria;Gammaproteobacteria;Legionellales;Legionellaceae;Legionella;Legionella pneumophila;Legionella pneumophila str. Paris	Aerobic	Host-associated	Mesophilic	3166	62	7
Legionella pneumophila subsp. pneumophila str. Philadelphia 1	cellular organisms;Bacteria;Proteobacteria;Gammaproteobacteria;Legionellales;Legionellaceae;Legionella;Legionella pneumophila;Legionella pneumophila subsp. pneumophila;Legionella pneumophila subsp. pneumophila str. Philadelphia 1	Aerobic	Host-associated	Mesophilic	2942	47	6
Methylococcus capsulatus str. Bath	cellular organisms;Bacteria;Proteobacteria;Gammaproteobacteria;Methylococcales;Methylococcaceae;Methylococcus;Methylococcus capsulatus;Methylococcus capsulatus str. Bath	Aerobic	Multiple	Thermophilic	2956	42	5
Alcanivorax borkumensis SK2	cellular organisms;Bacteria;Proteobacteria;Gammaproteobacteria;Oceanospirillales;Alcanivoracaceae;Alcanivorax;Alcanivorax borkumensis;Alcanivorax borkumensis SK2	Aerobic	Aquatic	Mesophilic	2755	25	1
Hahella chejuensis KCTC 2396	cellular organisms;Bacteria;Proteobacteria;Gammaproteobacteria;Oceanospirillales;Hahellaceae;Hahella;Hahella chejuensis;Hahella chejuensis KCTC 2396	Facultative	Aquatic	Mesophilic	6778	107	7
Chromohalobacter salexigens DSM 3043	cellular organisms;Bacteria;Proteobacteria;Gammaproteobacteria;Oceanospirillales;Halomonadaceae;Chromohalobacter;Chromohalobacter salexigens;Chromohalobacter salexigens DSM 3043	Aerobic		Mesophilic	3298	58	5
Marinomonas sp. MWYL1	cellular organisms;Bacteria;Proteobacteria;Gammaproteobacteria;Oceanospirillales;Oceanospirillaceae;Marinomonas;Marinomonas sp. MWYL1	Aerobic	Aquatic	Mesophilic	4439	133	17
Actinobacillus pleuropneumoniae L20	cellular organisms;Bacteria;Proteobacteria;Gammaproteobacteria;Pasteurellales;Pasteurellaceae;Actinobacillus;Actinobacillus pleuropneumoniae;Actinobacillus pleuropneumoniae L20	Facultative	Host-associated	Mesophilic	2012	38	10
Actinobacillus pleuropneumoniae serovar 3 str. JL03	cellular organisms;Bacteria;Proteobacteria;Gammaproteobacteria;Pasteurellales;Pasteurellaceae;Actinobacillus;Actinobacillus pleuropneumoniae;Actinobacillus pleuropneumoniae serovar 3;Actinobacillus pleuropneumoniae serovar 3 str. JL03	Facultative	Host-associated	Mesophilic	2036	39	11
Actinobacillus pleuropneumoniae serovar 7 str. AP76	cellular organisms;Bacteria;Proteobacteria;Gammaproteobacteria;Pasteurellales;Pasteurellaceae;Actinobacillus;Actinobacillus pleuropneumoniae;Actinobacillus pleuropneumoniae serovar 7;Actinobacillus pleuropneumoniae serovar 7 str. AP76	Facultative	Host-associated	Mesophilic	2142	39	9
Actinobacillus succinogenes 130Z	cellular organisms;Bacteria;Proteobacteria;Gammaproteobacteria;Pasteurellales;Pasteurellaceae;Actinobacillus;Actinobacillus succinogenes;Actinobacillus succinogenes 130Z		Host-associated	Mesophilic	2079	32	3
Haemophilus ducreyi 35000HP	cellular organisms;Bacteria;Proteobacteria;Gammaproteobacteria;Pasteurellales;Pasteurellaceae;Haemophilus;Haemophilus ducreyi;Haemophilus ducreyi 35000HP	Anaerobic	Host-associated	Mesophilic	1717	18	1
Haemophilus influenzae PittEE	cellular organisms;Bacteria;Proteobacteria;Gammaproteobacteria;Pasteurellales;Pasteurellaceae;Haemophilus;Haemophilus influenzae;Haemophilus influenzae 86-028NP	Facultative	Host-associated	Mesophilic	1792	38	8
Haemophilus influenzae PittGG	cellular organisms;Bacteria;Proteobacteria;Gammaproteobacteria;Pasteurellales;Pasteurellaceae;Haemophilus;Haemophilus influenzae;Haemophilus influenzae PittEE	Facultative	Host-associated	Mesophilic	1619	34	10
Haemophilus influenzae Rd KW20	cellular organisms;Bacteria;Proteobacteria;Gammaproteobacteria;Pasteurellales;Pasteurellaceae;Haemophilus;Haemophilus influenzae;Haemophilus influenzae PittGG	Facultative	Host-associated	Mesophilic	1667	25	6
Haemophilus influenzae 86-028NP	cellular organisms;Bacteria;Proteobacteria;Gammaproteobacteria;Pasteurellales;Pasteurellaceae;Haemophilus;Haemophilus influenzae;Haemophilus influenzae Rd KW20	Facultative	Host-associated	Mesophilic	1657	32	7
Haemophilus somnus 129PT	cellular organisms;Bacteria;Proteobacteria;Gammaproteobacteria;Pasteurellales;Pasteurellaceae;Histophilus;Histophilus somni;Haemophilus somnus 129PT	Facultative	Host-associated	Mesophilic	1798	47	8
Haemophilus somnus 2336	cellular organisms;Bacteria;Proteobacteria;Gammaproteobacteria;Pasteurellales;Pasteurellaceae;Histophilus;Histophilus somni;Haemophilus somnus 2336	Facultative	Host-associated	Mesophilic	1980	49	9
Mannheimia succiniciproducens MBEL55E	cellular organisms;Bacteria;Proteobacteria;Gammaproteobacteria;Pasteurellales;Pasteurellaceae;Mannheimia;Mannheimia succiniciproducens;Mannheimia succiniciproducens MBEL55E	Anaerobic	Host-associated	Mesophilic	2369	19	1
Pasteurella multocida subsp. multocida str. Pm70	cellular organisms;Bacteria;Proteobacteria;Gammaproteobacteria;Pasteurellales;Pasteurellaceae;Pasteurella;Pasteurella multocida;Pasteurella multocida subsp. multocida;Pasteurella multocida subsp. multocida str. Pm70	Facultative	Host-associated	Mesophilic	2015	13	0
Acinetobacter baumannii ACICU	cellular organisms;Bacteria;Proteobacteria;Gammaproteobacteria;Pseudomonadales;Moraxellaceae;Acinetobacter;Acinetobacter baumannii;Acinetobacter baumannii ACICU	Aerobic	Aquatic	Mesophilic	3759	63	5
Acinetobacter baumannii ATCC 17978	cellular organisms;Bacteria;Proteobacteria;Gammaproteobacteria;Pseudomonadales;Moraxellaceae;Acinetobacter;Acinetobacter baumannii;Acinetobacter baumannii ATCC 17978	Aerobic	Multiple	Mesophilic	3368	57	5
Acinetobacter baumannii AYE	cellular organisms;Bacteria;Proteobacteria;Gammaproteobacteria;Pseudomonadales;Moraxellaceae;Acinetobacter;Acinetobacter baumannii;Acinetobacter baumannii AYE	Aerobic	Aquatic	Mesophilic	3712	71	8
Acinetobacter baumannii SDF	cellular organisms;Bacteria;Proteobacteria;Gammaproteobacteria;Pseudomonadales;Moraxellaceae;Acinetobacter;Acinetobacter baumannii;Acinetobacter baumannii SDF	Aerobic	Aquatic	Mesophilic	2975	50	4
Acinetobacter sp. ADP1	cellular organisms;Bacteria;Proteobacteria;Gammaproteobacteria;Pseudomonadales;Moraxellaceae;Acinetobacter;Acinetobacter sp. ADP1	Aerobic	Multiple	Mesophilic	3325	44	4
Psychrobacter arcticus 273-4	cellular organisms;Bacteria;Proteobacteria;Gammaproteobacteria;Pseudomonadales;Moraxellaceae;Psychrobacter;Psychrobacter arcticus;Psychrobacter arcticus 273-4		Specialized	Psychrophilic	2120	30	3
Psychrobacter cryohalolentis K5	cellular organisms;Bacteria;Proteobacteria;Gammaproteobacteria;Pseudomonadales;Moraxellaceae;Psychrobacter;Psychrobacter cryohalolentis;Psychrobacter cryohalolentis K5		Multiple	Psychrophilic	2511	32	3
Psychrobacter sp. PRwf-1	cellular organisms;Bacteria;Proteobacteria;Gammaproteobacteria;Pseudomonadales;Moraxellaceae;Psychrobacter;Psychrobacter sp. PRwf-1	Aerobic	Aquatic	Mesophilic	2385	27	1
Cellvibrio japonicus Ueda107	cellular organisms;Bacteria;Proteobacteria;Gammaproteobacteria;Pseudomonadales;Pseudomonadaceae;Cellvibrio;Cellvibrio japonicus;Cellvibrio japonicus Ueda107	Aerobic	Terrestrial	Mesophilic	3754	73	19
Pseudomonas aeruginosa PA7	cellular organisms;Bacteria;Proteobacteria;Gammaproteobacteria;Pseudomonadales;Pseudomonadaceae;Pseudomonas;Pseudomonas aeruginosa group;Pseudomonas aeruginosa;Pseudomonas aeruginosa PA7	Aerobic	Multiple	Mesophilic	6286	124	7
Pseudomonas aeruginosa PAO1	cellular organisms;Bacteria;Proteobacteria;Gammaproteobacteria;Pseudomonadales;Pseudomonadaceae;Pseudomonas;Pseudomonas aeruginosa group;Pseudomonas aeruginosa;Pseudomonas aeruginosa PAO1	Aerobic	Multiple	Mesophilic	5568	103	4
Pseudomonas aeruginosa UCBPP-PA14	cellular organisms;Bacteria;Proteobacteria;Gammaproteobacteria;Pseudomonadales;Pseudomonadaceae;Pseudomonas;Pseudomonas aeruginosa group;Pseudomonas aeruginosa;Pseudomonas aeruginosa UCBPP-PA14	Aerobic	Multiple	Mesophilic	5892	114	6
Pseudomonas mendocina ymp	cellular organisms;Bacteria;Proteobacteria;Gammaproteobacteria;Pseudomonadales;Pseudomonadaceae;Pseudomonas;Pseudomonas aeruginosa group;Pseudomonas mendocina;Pseudomonas mendocina ymp	Aerobic	Multiple	Mesophilic	4594	85	6
Pseudomonas entomophila L48	cellular organisms;Bacteria;Proteobacteria;Gammaproteobacteria;Pseudomonadales;Pseudomonadaceae;Pseudomonas;Pseudomonas entomophila;Pseudomonas entomophila L48		Multiple	Mesophilic	5134	115	12
Pseudomonas fluorescens Pf0-1	cellular organisms;Bacteria;Proteobacteria;Gammaproteobacteria;Pseudomonadales;Pseudomonadaceae;Pseudomonas;Pseudomonas fluorescens group;Pseudomonas fluorescens;Pseudomonas fluorescens Pf0-1	Aerobic	Multiple	Mesophilic	5736	116	8
Pseudomonas fluorescens Pf-5	cellular organisms;Bacteria;Proteobacteria;Gammaproteobacteria;Pseudomonadales;Pseudomonadaceae;Pseudomonas;Pseudomonas fluorescens group;Pseudomonas fluorescens;Pseudomonas fluorescens Pf-5	Aerobic	Multiple	Mesophilic	6138	144	13
Pseudomonas putida F1	cellular organisms;Bacteria;Proteobacteria;Gammaproteobacteria;Pseudomonadales;Pseudomonadaceae;Pseudomonas;Pseudomonas putida group;Pseudomonas putida;Pseudomonas putida F1	Aerobic	Multiple	Mesophilic	5252	109	7
Pseudomonas putida GB-1	cellular organisms;Bacteria;Proteobacteria;Gammaproteobacteria;Pseudomonadales;Pseudomonadaceae;Pseudomonas;Pseudomonas putida group;Pseudomonas putida;Pseudomonas putida GB-1	Aerobic	Multiple	Mesophilic	5409	109	5
Pseudomonas putida KT2440	cellular organisms;Bacteria;Proteobacteria;Gammaproteobacteria;Pseudomonadales;Pseudomonadaceae;Pseudomonas;Pseudomonas putida group;Pseudomonas putida;Pseudomonas putida KT2440	Aerobic	Multiple	Mesophilic	5350	113	12
Pseudomonas putida W619	cellular organisms;Bacteria;Proteobacteria;Gammaproteobacteria;Pseudomonadales;Pseudomonadaceae;Pseudomonas;Pseudomonas putida group;Pseudomonas putida;Pseudomonas putida W619	Aerobic	Multiple	Mesophilic	5182	100	7
Pseudomonas stutzeri A1501	cellular organisms;Bacteria;Proteobacteria;Gammaproteobacteria;Pseudomonadales;Pseudomonadaceae;Pseudomonas;Pseudomonas stutzeri group;Pseudomonas stutzeri;Pseudomonas stutzeri A1501	Aerobic	Host-associated	Mesophilic	4128	54	5
Pseudomonas syringae pv. syringae B728a	cellular organisms;Bacteria;Proteobacteria;Gammaproteobacteria;Pseudomonadales;Pseudomonadaceae;Pseudomonas;Pseudomonas syringae group;Pseudomonas syringae group genomosp. 1;Pseudomonas syringae;Pseudomonas syringae pv. syringae;Pseudomonas syringae pv. syringae B728a	Aerobic	Multiple	Mesophilic	5089	93	7
Pseudomonas syringae pv. phaseolicola 1448A	cellular organisms;Bacteria;Proteobacteria;Gammaproteobacteria;Pseudomonadales;Pseudomonadaceae;Pseudomonas;Pseudomonas syringae group;Pseudomonas syringae group genomosp. 2;Pseudomonas savastanoi;Pseudomonas syringae pv. phaseolicola;Pseudomonas syringae pv. phaseolicola 1448A	Aerobic	Multiple	Mesophilic	5171	120	15
Pseudomonas syringae pv. tomato str. DC3000	cellular organisms;Bacteria;Proteobacteria;Gammaproteobacteria;Pseudomonadales;Pseudomonadaceae;Pseudomonas;Pseudomonas syringae group;Pseudomonas syringae group genomosp. 3;Pseudomonas syringae pv. tomato;Pseudomonas syringae pv. tomato str. DC3000	Aerobic	Multiple	Mesophilic	5613	131	18
Francisella tularensis subsp. tularensis FSC198	cellular organisms;Bacteria;Proteobacteria;Gammaproteobacteria;Thiotrichales;Francisellaceae;Francisella;Francisella novicida;Francisella novicida U112	Aerobic	Host-associated	Mesophilic	1719	17	1
Francisella novicida U112	cellular organisms;Bacteria;Proteobacteria;Gammaproteobacteria;Thiotrichales;Francisellaceae;Francisella;Francisella philomiragia;Francisella philomiragia subsp. philomiragia;Francisella philomiragia subsp. philomiragia ATCC 25017	Aerobic	Multiple	Mesophilic	1915	16	2
Francisella tularensis subsp. holarctica	cellular organisms;Bacteria;Proteobacteria;Gammaproteobacteria;Thiotrichales;Francisellaceae;Francisella;Francisella tularensis;Francisella tularensis subsp. holarctica	Aerobic	Host-associated	Mesophilic	1754	12	1
Francisella tularensis subsp. holarctica FTNF002-00	cellular organisms;Bacteria;Proteobacteria;Gammaproteobacteria;Thiotrichales;Francisellaceae;Francisella;Francisella tularensis;Francisella tularensis subsp. holarctica;Francisella tularensis subsp. holarctica FTNF002-00	Aerobic	Host-associated	Mesophilic	1580	11	1
Francisella tularensis subsp. holarctica OSU18	cellular organisms;Bacteria;Proteobacteria;Gammaproteobacteria;Thiotrichales;Francisellaceae;Francisella;Francisella tularensis;Francisella tularensis subsp. holarctica;Francisella tularensis subsp. holarctica OSU18	Aerobic	Host-associated	Mesophilic	1555	11	1
Francisella tularensis subsp. mediasiatica FSC147	cellular organisms;Bacteria;Proteobacteria;Gammaproteobacteria;Thiotrichales;Francisellaceae;Francisella;Francisella tularensis;Francisella tularensis subsp. mediasiatica;Francisella tularensis subsp. mediasiatica FSC147	Aerobic	Host-associated	Mesophilic	1406	9	1
Francisella philomiragia subsp. philomiragia ATCC 25017	cellular organisms;Bacteria;Proteobacteria;Gammaproteobacteria;Thiotrichales;Francisellaceae;Francisella;Francisella tularensis;Francisella tularensis subsp. tularensis;Francisella tularensis subsp. tularensis FSC198	Aerobic	Host-associated	Mesophilic	1605	11	1
Francisella tularensis subsp. tularensis SCHU S4	cellular organisms;Bacteria;Proteobacteria;Gammaproteobacteria;Thiotrichales;Francisellaceae;Francisella;Francisella tularensis;Francisella tularensis subsp. tularensis;Francisella tularensis subsp. tularensis SCHU S4	Aerobic	Host-associated	Mesophilic	1603	11	1
Francisella tularensis subsp. tularensis WY96-3418	cellular organisms;Bacteria;Proteobacteria;Gammaproteobacteria;Thiotrichales;Francisellaceae;Francisella;Francisella tularensis;Francisella tularensis subsp. tularensis;Francisella tularensis subsp. tularensis WY96-3418	Aerobic	Host-associated	Mesophilic	1634	10	0
Thiomicrospira crunogena XCL-2	cellular organisms;Bacteria;Proteobacteria;Gammaproteobacteria;Thiotrichales;Piscirickettsiaceae;Thiomicrospira;Thiomicrospira crunogena;Thiomicrospira crunogena XCL-2	Microaerophilic	Aquatic	Mesophilic	2196	21	0
Baumannia cicadellinicola str. Hc (Homalodisca coagulata)	cellular organisms;Bacteria;Proteobacteria;Gammaproteobacteria;unclassified Gammaproteobacteria;Candidatus Baumannia;Candidatus Baumannia cicadellinicola;Baumannia cicadellinicola str. Hc (Homalodisca coagulata)		Host-associated	Mesophilic	595	0	0
Candidatus Carsonella ruddii PV	cellular organisms;Bacteria;Proteobacteria;Gammaproteobacteria;unclassified Gammaproteobacteria;Candidatus Carsonella;Candidatus Carsonella ruddii;Candidatus Carsonella ruddii PV		Host-associated	Mesophilic	182	0	0
Candidatus Vesicomyosocius okutanii HA	cellular organisms;Bacteria;Proteobacteria;Gammaproteobacteria;unclassified Gammaproteobacteria;sulfur-oxidizing symbionts;Calyptogena okutanii thioautotrophic gill symbiont;Candidatus Vesicomyosocius okutanii HA	Anaerobic	Host-associated	Mesophilic	937	5	0
Candidatus Ruthia magnifica str. Cm (Calyptogena magnifica)	cellular organisms;Bacteria;Proteobacteria;Gammaproteobacteria;unclassified Gammaproteobacteria;sulfur-oxidizing symbionts;Candidatus Ruthia magnifica;Candidatus Ruthia magnifica str. Cm (Calyptogena magnifica)		Host-associated	Mesophilic	976	6	0
Vibrio fischeri ES114	cellular organisms;Bacteria;Proteobacteria;Gammaproteobacteria;Vibrionales;Vibrionaceae;Aliivibrio;Aliivibrio fischeri;Vibrio fischeri ES114	Facultative	Multiple	Mesophilic	3818	44	2
Vibrio fischeri MJ11	cellular organisms;Bacteria;Proteobacteria;Gammaproteobacteria;Vibrionales;Vibrionaceae;Aliivibrio;Aliivibrio fischeri;Vibrio fischeri MJ11	Facultative	Multiple	Mesophilic	4039	52	7
Photobacterium profundum SS9	cellular organisms;Bacteria;Proteobacteria;Gammaproteobacteria;Vibrionales;Vibrionaceae;Photobacterium;Photobacterium profundum;Photobacterium profundum SS9	Facultative	Multiple	Psychrophilic	5489	91	13
Vibrio cholerae O1 biovar El Tor str. N16961	cellular organisms;Bacteria;Proteobacteria;Gammaproteobacteria;Vibrionales;Vibrionaceae;Vibrio;Vibrio cholerae;Vibrio cholerae O1;Vibrio cholerae O1 biovar El tor;Vibrio cholerae O1 biovar El Tor str. N16961	Facultative	Aquatic	Mesophilic	3835	72	16
Vibrio cholerae O395	cellular organisms;Bacteria;Proteobacteria;Gammaproteobacteria;Vibrionales;Vibrionaceae;Vibrio;Vibrio cholerae;Vibrio cholerae O395	Facultative	Aquatic	Mesophilic	3875	82	12
Vibrio harveyi ATCC BAA-1116	cellular organisms;Bacteria;Proteobacteria;Gammaproteobacteria;Vibrionales;Vibrionaceae;Vibrio;Vibrio harveyi;Vibrio harveyi ATCC BAA-1116	Facultative	Aquatic	Mesophilic	6055	80	6
Vibrio parahaemolyticus RIMD 2210633	cellular organisms;Bacteria;Proteobacteria;Gammaproteobacteria;Vibrionales;Vibrionaceae;Vibrio;Vibrio parahaemolyticus;Vibrio parahaemolyticus RIMD 2210633	Facultative	Aquatic	Mesophilic	4832	69	6
Vibrio vulnificus CMCP6	cellular organisms;Bacteria;Proteobacteria;Gammaproteobacteria;Vibrionales;Vibrionaceae;Vibrio;Vibrio vulnificus;Vibrio vulnificus CMCP6	Facultative	Aquatic	Mesophilic	4472	85	11
Vibrio vulnificus YJ016	cellular organisms;Bacteria;Proteobacteria;Gammaproteobacteria;Vibrionales;Vibrionaceae;Vibrio;Vibrio vulnificus;Vibrio vulnificus YJ016	Facultative	Aquatic	Mesophilic	5024	70	4
Stenotrophomonas maltophilia K279a	cellular organisms;Bacteria;Proteobacteria;Gammaproteobacteria;Xanthomonadales;Xanthomonadaceae;Stenotrophomonas;Stenotrophomonas maltophilia;Stenotrophomonas maltophilia K279a	Aerobic	Multiple	Mesophilic	4386	95	9
Stenotrophomonas maltophilia R551-3	cellular organisms;Bacteria;Proteobacteria;Gammaproteobacteria;Xanthomonadales;Xanthomonadaceae;Stenotrophomonas;Stenotrophomonas maltophilia;Stenotrophomonas maltophilia R551-3	Aerobic	Multiple	Mesophilic	4039	78	6
Xanthomonas axonopodis pv. citri str. 306	cellular organisms;Bacteria;Proteobacteria;Gammaproteobacteria;Xanthomonadales;Xanthomonadaceae;Xanthomonas;Xanthomonas axonopodis;Xanthomonas axonopodis pv. citri;Xanthomonas axonopodis pv. citri str. 306	Aerobic	Host-associated	Mesophilic	4427	83	14
Xanthomonas campestris pv. campestris	cellular organisms;Bacteria;Proteobacteria;Gammaproteobacteria;Xanthomonadales;Xanthomonadaceae;Xanthomonas;Xanthomonas campestris;Xanthomonas campestris pv. campestris		Host-associated	Mesophilic	4467	76	7
Xanthomonas campestris pv. campestris str. 8004	cellular organisms;Bacteria;Proteobacteria;Gammaproteobacteria;Xanthomonadales;Xanthomonadaceae;Xanthomonas;Xanthomonas campestris;Xanthomonas campestris pv. campestris;Xanthomonas campestris pv. campestris str. 8004	Aerobic	Host-associated	Mesophilic	4273	74	8
Xanthomonas campestris pv. campestris str. ATCC 33913	cellular organisms;Bacteria;Proteobacteria;Gammaproteobacteria;Xanthomonadales;Xanthomonadaceae;Xanthomonas;Xanthomonas campestris;Xanthomonas campestris pv. campestris;Xanthomonas campestris pv. campestris str. ATCC 33913	Aerobic	Host-associated	Mesophilic	4181	72	7
Xanthomonas campestris pv. vesicatoria str. 85-10	cellular organisms;Bacteria;Proteobacteria;Gammaproteobacteria;Xanthomonadales;Xanthomonadaceae;Xanthomonas;Xanthomonas euvesicatoria;Xanthomonas campestris pv. vesicatoria str. 85-10	Aerobic	Host-associated	Mesophilic	4726	92	13
Xanthomonas oryzae pv. oryzae KACC10331	cellular organisms;Bacteria;Proteobacteria;Gammaproteobacteria;Xanthomonadales;Xanthomonadaceae;Xanthomonas;Xanthomonas oryzae;Xanthomonas oryzae pv. oryzae;Xanthomonas oryzae pv. oryzae KACC10331	Aerobic	Host-associated	Mesophilic	4144	51	7
Xanthomonas oryzae pv. oryzae MAFF 311018	cellular organisms;Bacteria;Proteobacteria;Gammaproteobacteria;Xanthomonadales;Xanthomonadaceae;Xanthomonas;Xanthomonas oryzae;Xanthomonas oryzae pv. oryzae;Xanthomonas oryzae pv. oryzae MAFF 311018	Aerobic	Host-associated	Mesophilic	4372	60	9
Xanthomonas oryzae pv. oryzae PXO99A	cellular organisms;Bacteria;Proteobacteria;Gammaproteobacteria;Xanthomonadales;Xanthomonadaceae;Xanthomonas;Xanthomonas oryzae;Xanthomonas oryzae pv. oryzae;Xanthomonas oryzae pv. oryzae PXO99A	Aerobic	Host-associated	Mesophilic	4988	57	7
Xylella fastidiosa 9a5c	cellular organisms;Bacteria;Proteobacteria;Gammaproteobacteria;Xanthomonadales;Xanthomonadaceae;Xylella;Xylella fastidiosa;Xylella fastidiosa 9a5c	Aerobic	Host-associated	Mesophilic	2832	91	17
Xylella fastidiosa M12	cellular organisms;Bacteria;Proteobacteria;Gammaproteobacteria;Xanthomonadales;Xanthomonadaceae;Xylella;Xylella fastidiosa;Xylella fastidiosa M12	Aerobic	Host-associated	Mesophilic	2104	41	10
Xylella fastidiosa M23	cellular organisms;Bacteria;Proteobacteria;Gammaproteobacteria;Xanthomonadales;Xanthomonadaceae;Xylella;Xylella fastidiosa;Xylella fastidiosa M23	Aerobic	Host-associated	Mesophilic	2201	53	12
Xylella fastidiosa Temecula1	cellular organisms;Bacteria;Proteobacteria;Gammaproteobacteria;Xanthomonadales;Xanthomonadaceae;Xylella;Xylella fastidiosa;Xylella fastidiosa Temecula1	Aerobic	Host-associated	Mesophilic	2036	52	11
Magnetococcus sp. MC-1	cellular organisms;Bacteria;Proteobacteria;unclassified Proteobacteria;Magnetococcus;Magnetococcus sp. MC-1	Facultative	Aquatic	Mesophilic	3716	67	16
Leptospira biflexa serovar Patoc strain 'Patoc 1 (Ames)'	cellular organisms;Bacteria;Spirochaetes;Spirochaetes (class);Spirochaetales;Leptospiraceae;Leptospira;Leptospira biflexa;Leptospira biflexa serovar Patoc;Leptospira biflexa serovar Patoc strain 'Patoc 1 (Ames)'	Aerobic	Multiple	Mesophilic	3600	80	25
Leptospira biflexa serovar Patoc strain 'Patoc 1 (Paris)'	cellular organisms;Bacteria;Spirochaetes;Spirochaetes (class);Spirochaetales;Leptospiraceae;Leptospira;Leptospira biflexa;Leptospira biflexa serovar Patoc;Leptospira biflexa serovar Patoc strain 'Patoc 1 (Paris)'	Aerobic	Multiple	Mesophilic	3726	79	23
Leptospira borgpetersenii serovar Hardjo-bovis JB197	cellular organisms;Bacteria;Spirochaetes;Spirochaetes (class);Spirochaetales;Leptospiraceae;Leptospira;Leptospira borgpetersenii;Leptospira borgpetersenii serovar Hardjo-bovis;Leptospira borgpetersenii serovar Hardjo-bovis JB197	Aerobic	Host-associated	Mesophilic	2880	53	7
Leptospira borgpetersenii serovar Hardjo-bovis L550	cellular organisms;Bacteria;Spirochaetes;Spirochaetes (class);Spirochaetales;Leptospiraceae;Leptospira;Leptospira borgpetersenii;Leptospira borgpetersenii serovar Hardjo-bovis;Leptospira borgpetersenii serovar Hardjo-bovis L550	Aerobic	Host-associated	Mesophilic	2945	54	7
Leptospira interrogans serovar Copenhageni str. Fiocruz L1-130	cellular organisms;Bacteria;Spirochaetes;Spirochaetes (class);Spirochaetales;Leptospiraceae;Leptospira;Leptospira interrogans;Leptospira interrogans serovar Copenhageni;Leptospira interrogans serovar Copenhageni str. Fiocruz L1-130	Aerobic	Host-associated	Mesophilic	3658	56	7
Leptospira interrogans serovar Lai str. 56601	cellular organisms;Bacteria;Spirochaetes;Spirochaetes (class);Spirochaetales;Leptospiraceae;Leptospira;Leptospira interrogans;Leptospira interrogans serovar Lai;Leptospira interrogans serovar Lai str. 56601	Aerobic	Host-associated	Mesophilic	4727	71	11
Borrelia afzelii PKo	cellular organisms;Bacteria;Spirochaetes;Spirochaetes (class);Spirochaetales;Spirochaetaceae;Borrelia;Borrelia burgdorferi group;Borrelia afzelii;Borrelia afzelii PKo	Aerobic	Host-associated	Mesophilic	1214	2	0
Borrelia burgdorferi B31	cellular organisms;Bacteria;Spirochaetes;Spirochaetes (class);Spirochaetales;Spirochaetaceae;Borrelia;Borrelia burgdorferi group;Borrelia burgdorferi;Borrelia burgdorferi B31	Microaerophilic	Host-associated	Mesophilic	1640	2	0
Borrelia garinii PBi	cellular organisms;Bacteria;Spirochaetes;Spirochaetes (class);Spirochaetales;Spirochaetaceae;Borrelia;Borrelia burgdorferi group;Borrelia garinii;Borrelia garinii PBi		Host-associated	Mesophilic	932	2	0
Borrelia duttonii Ly	cellular organisms;Bacteria;Spirochaetes;Spirochaetes (class);Spirochaetales;Spirochaetaceae;Borrelia;Borrelia duttonii;Borrelia duttonii Ly	Aerobic	Host-associated	Psychrophilic	1305	2	0
Borrelia hermsii DAH	cellular organisms;Bacteria;Spirochaetes;Spirochaetes (class);Spirochaetales;Spirochaetaceae;Borrelia;Borrelia hermsii;Borrelia hermsii DAH	Aerobic	Host-associated	Mesophilic	819	0	0
Borrelia recurrentis A1	cellular organisms;Bacteria;Spirochaetes;Spirochaetes (class);Spirochaetales;Spirochaetaceae;Borrelia;Borrelia recurrentis;Borrelia recurrentis A1	Aerobic	Host-associated	Mesophilic	990	0	0
Borrelia turicatae 91E135	cellular organisms;Bacteria;Spirochaetes;Spirochaetes (class);Spirochaetales;Spirochaetaceae;Borrelia;Borrelia turicatae;Borrelia turicatae 91E135	Aerobic	Host-associated	Mesophilic	818	1	0
Treponema denticola ATCC 35405	cellular organisms;Bacteria;Spirochaetes;Spirochaetes (class);Spirochaetales;Spirochaetaceae;Treponema;Treponema denticola;Treponema denticola ATCC 35405	Anaerobic	Host-associated	Mesophilic	2767	123	33
Treponema pallidum subsp. pallidum SS14	cellular organisms;Bacteria;Spirochaetes;Spirochaetes (class);Spirochaetales;Spirochaetaceae;Treponema;Treponema pallidum;Treponema pallidum subsp. pallidum;Treponema pallidum subsp. pallidum SS14	Anaerobic	Host-associated	Mesophilic	1028	3	0
Treponema pallidum subsp. pallidum str. Nichols	cellular organisms;Bacteria;Spirochaetes;Spirochaetes (class);Spirochaetales;Spirochaetaceae;Treponema;Treponema pallidum;Treponema pallidum subsp. pallidum;Treponema pallidum subsp. pallidum str. Nichols	Anaerobic	Host-associated	Mesophilic	1036	3	0
Fervidobacterium nodosum Rt17-B1	cellular organisms;Bacteria;Thermotogae;Thermotogae (class);Thermotogales;Thermotogaceae;Fervidobacterium;Fervidobacterium nodosum;Fervidobacterium nodosum Rt17-B1	Anaerobic	Specialized	Thermophilic	1750	17	2
Petrotoga mobilis SJ95	cellular organisms;Bacteria;Thermotogae;Thermotogae (class);Thermotogales;Thermotogaceae;Petrotoga;Petrotoga mobilis;Petrotoga mobilis SJ95	Anaerobic	Specialized	Thermophilic	1898	22	3
Thermosipho melanesiensis BI429	cellular organisms;Bacteria;Thermotogae;Thermotogae (class);Thermotogales;Thermotogaceae;Thermosipho;Thermosipho melanesiensis;Thermosipho melanesiensis BI429	Anaerobic	Aquatic	Thermophilic	1879	15	1
Thermotoga lettingae TMO	cellular organisms;Bacteria;Thermotogae;Thermotogae (class);Thermotogales;Thermotogaceae;Thermotoga;Thermotoga lettingae;Thermotoga lettingae TMO	Anaerobic	Specialized	Hyperthermophilic	2040	21	1
Thermotoga maritima MSB8	cellular organisms;Bacteria;Thermotogae;Thermotogae (class);Thermotogales;Thermotogaceae;Thermotoga;Thermotoga maritima;Thermotoga maritima MSB8	Anaerobic	Specialized	Hyperthermophilic	1858	24	4
Thermotoga petrophila RKU-1	cellular organisms;Bacteria;Thermotogae;Thermotogae (class);Thermotogales;Thermotogaceae;Thermotoga;Thermotoga petrophila;Thermotoga petrophila RKU-1	Anaerobic	Aquatic	Hyperthermophilic	1785	23	2
Thermotoga sp. RQ2	cellular organisms;Bacteria;Thermotogae;Thermotogae (class);Thermotogales;Thermotogaceae;Thermotoga;Thermotoga sp. RQ2	Anaerobic	Specialized	Hyperthermophilic	1819	23	2
Elusimicrobium minutum Pei191	cellular organisms;Bacteria;unclassified Bacteria;candidate division TG1;Elusimicrobium;Elusimicrobium minutum;Elusimicrobium minutum Pei191	Anaerobic	Host-associated	Mesophilic	1529	6	0
