# Supplementary material for: Comprehensive comparative-genomic analysis of Type 2 toxin-antitoxin systems and related mobile stress response systems in prokaryotes
Source: Biol Direct. 2009 Jun 3;4:19. doi: 10.1186/1745-6150-4-19 (PMC2701414; doi:10.1186/1745-6150-4-19)
Supplement: Additional file 13 — Species abbreviations used in the alignments in Figures 2, 4, 5, and 6. The provided table spells out the species abbreviations used in the alignments in Figures 2,4,5 and 6 [file 1745-6150-4-19-S13.xls]

## Sheet: Sheet1
GI number	Species abbreviation	Protein ID	Species full name
HEPN superfamily
15897708	Sulsolf	SSO0804	Sulfolobus solfataricus P2
15921081	Sultoko	ST0846	Sulfolobus tokodaii str. 7
15920186	Sultoko	ST0016	Sulfolobus tokodaii str. 7
18311927	Pyraero		Pyrobaculum aerophilum str. IM2
18312325	Pyraero		Pyrobaculum aerophilum str. IM2
15898893	Sulsolf	SSO2109	Sulfolobus solfataricus P2
15922321	Sultoko	ST2003	Sulfolobus tokodaii str. 7
18311797	Pyraero		Pyrobaculum aerophilum str. IM2
18314224	Pyraero		Pyrobaculum aerophilum str. IM2
18313905	Pyraero		Pyrobaculum aerophilum str. IM2
17229931	Nossp	all2439	Nostoc sp. PCC 7120
15643760	Themari	TM1000	Thermotoga maritima MSB8
20091443	Metacet	MA2617	Methanosarcina acetivorans C2A
11497913	Arcfulg	AF0298	Archaeoglobus fulgidus DSM 4304
15668785	Metjann	MJ0605	Methanocaldococcus jannaschii DSM 2661
18977737	Pyrfuri	PF1365	Pyrococcus furiosus DSM 3638
14521103	Pyrabys	PAB1764	Pyrococcus abyssi GE5
15921131	Sultoko	ST0895	Sulfolobus tokodaii str. 7
15920981	Sultoko	ST0750	Sulfolobus tokodaii str. 7
18313583	Pyraero	PAE2783	Pyrobaculum aerophilum str. IM2
18311673	Pyraero	PAE0044	Pyrobaculum aerophilum str. IM2
14590309	Pyrhori	PH0402	Pyrococcus horikoshii OT3
20808362	Theteng	TTE1958	Thermoanaerobacter tengcongensis MB4
14521555	Pyrabys	PAB0897	Pyrococcus abyssi GE5
18311760	Pyraero	PAE0168	Pyrobaculum aerophilum str. IM2
15899495	Sulsolf	SSO2780	Sulfolobus solfataricus P2
14600946	Aerpern	APE0760	Aeropyrum pernix K1
20094728	Metkand		Methanopyrus kandleri AV19
16264326	Sinmeli	SM_b20835	Sinorhizobium meliloti 1021
17938549	Agrtume	Atu4860	Agrobacterium tumefaciens str. C58
15669494	Metjann	MJ1304	Methanocaldococcus jannaschii DSM 2661
15921028	Sultoko	ST0794	Sulfolobus tokodaii str. 7
15899265	Sulsolf	SSO2530	Sulfolobus solfataricus P2
14601301	Aerpern	APE1272	Aeropyrum pernix K1
11498201	Arcfulg	AF0593	Archaeoglobus fulgidus DSM 4304
15643379	Themari	TM0613	Thermotoga maritima MSB8
15923918	Staaure	SAV0928	Staphylococcus aureus subsp. aureus Mu50
21397441	Bacantr	BA5194	Bacillus anthracis
15615992	Bachalo	BH3430	Bacillus halodurans C-125
16080283	Bacsubt	BSU32300	Bacillus subtilis subsp. subtilis str. 168
18311077	Cloperf	CPE2095	Clostridium perfringens str. 13
15606770	Aquaeol	aq_1668	Aquifex aeolicus VF5
20808390	Theteng	TTE1987	Thermoanaerobacter tengcongensis MB4
18311663	Pyraero		Pyrobaculum aerophilum str. IM2
18311757	Pyraero	PAE0165	Pyrobaculum aerophilum str. IM2
18312935	Pyraero		Pyrobaculum aerophilum str. IM2
11499752	Arcfulg	AF2169	Archaeoglobus fulgidus DSM 4304
18313047	Pyraero		Pyrobaculum aerophilum str. IM2
15921020	Sultoko	ST0786	Sulfolobus tokodaii str. 7
11500009	Arcfulg	AF2433	Archaeoglobus fulgidus DSM 4304
20090702	Metmaze	MA1852	Methanosarcina acetivorans C2A
14520238	Pyraero	PAB2339	Pyrococcus abyssi GE5
15678332	Metther	MTH304	Methanothermobacter thermautotrophicus str. Delta H
18313394	Pyraero		Pyrobaculum aerophilum str. IM2
11498552	Arcfulg	AF0947	Archaeoglobus fulgidus DSM 4304
14521460	Pyrabys	PAB1546	Pyrococcus abyssi GE5
20806962	Theteng	TTE0453	Thermoanaerobacter tengcongensis MB4
21227575	Metmaze	MM_1473	Methanosarcina mazei Go1
21227263	Metmaze	MM_1161	Methanosarcina mazei Go1
18313569	Pyraero	PAE2759	Pyrobaculum aerophilum str. IM2
15678491	Metther	MTH463	Methanothermobacter thermautotrophicus str. Delta H
16272048	Haeinfl		Haemophilus influenzae Rd KW20
15805707	Deiradi	DR_0680	Deinococcus radiodurans R1
16329607	Synsp	sll1505	Synechocystis sp. PCC 6803
16330629	Synsp	sll1411	Synechocystis sp. PCC 6803
15806808	Deiradi	DR_1807	Deinococcus radiodurans R1
20089652	Metacet	MA0767	Methanosarcina acetivorans C2A
15805283	Deiradi	DR_0248	Deinococcus radiodurans R1
16127309	Caucres	CC_3079	Caulobacter crescentus CB15
15668296	Metjann	MJ0125	Methanocaldococcus jannaschii DSM 2661
15669401	Metjann	MJ1216	Methanocaldococcus jannaschii DSM2661
22299774	Theelon	tll2231	Thermosynechococcus elongatus BP-1
20089000	Metacet	MA0101	Methanosarcina acetivorans C2A
15668298	Metjann	MJ0127	Methanocaldococcus jannaschii DSM 2661
20807237	Theteng	TTE0752	Thermoanaerobacter tengcongensis MB4
15668610	Metjann	MJ0434	Methanocaldococcus jannaschii DSM 2661
20090160	Metacet	MA1296	Methanosarcina acetivorans C2A
HEPN subfamily, RHH domain
18313619	Pyraero		Pyrobaculum aerophilum str. IM2
159041114	Calmaqu		Caldivirga maquilingensis IC-167
18312682	Pyraero		Pyrobaculum aerophilum str. IM2
119720275	Thepend		Thermofilum pendens Hrk 5
119873418	Pyrisla		Pyrobaculum islandicum DSM 4184
119719880	Thepend		Thermofilum pendens Hrk 5
119720599	Thepend		Thermofilum pendens Hrk 5
15920871	Sultoko	ST0650	Sulfolobus tokodaii str. 7
159040880	Calmaqu		Caldivirga maquilingensis IC-167
119871616	Pyrisla		Pyrobaculum islandicum DSM 4184
18313508	Pyraero		Pyrobaculum aerophilum str. IM2
124027094	Hypbuty	Hbut_0197	Hyperthermus butylicus DSM 5456
15921011	Sultoko	ST0777	Sulfolobus tokodaii str. 7
146303309	Metsedu		Metallosphaera sedula DSM 5348
15921347	Sultoko	ST1093	Sulfolobus tokodaii str. 7
18312955	Pyraero		Pyrobaculum aerophilum str. IM2
126466410	Stamari		Staphylothermus marinus F1
119720319	Thepend		Thermofilum pendens Hrk 5
124027557	Hypbuty		Hyperthermus butylicus DSM 5456
21730893	1EA4	1EA4	Streptococcus
COG1753, RHH domain
11499279	Arcfulg	AF1689	Archaeoglobus fulgidus DSM 4304
126008684	Feracid	Faci_03000785	Ferroplasma acidarmanus fer1
70606300	Sulacid	Saci_0468	Sulfolobus acidocaldarius DSM 639
15669309	Metjann	MJ1122	Methanocaldococcus jannaschii DSM 2661
14590900	Pyrhori	PHS031	Pyrococcus horikoshii OT3
55377876	Halmari	rrnAC1056	Haloarcula marismortui ATCC 43049
15922259	Sultoko	STS208	Sulfolobus tokodaii str. 7
134102275	Saceryt	SACE_5827	Saccharopolyspora erythraea NRRL 2338
88603943	Methung	Mhun_2707	Methanospirillum hungatei JF-1
57641697	Thekoda	TK1762	Thermococcus kodakarensis KOD1
21730893	1EA4	1EA4	Streptococcus
88603892	Methung	Mhun_2654	Methanospirillum hungatei JF-1
73667773	Metbark	Mbar_A0224	Methanosarcina barkeri str. Fusaro
126179419	Metmari	Memar_1473	Methanoculleus marisnigri JR1
21226652	Metmaze	MM_0550	Methanosarcina mazei Go1
126178613	Metmari	Memar_0663	Methanoculleus marisnigri JR1
20088947	Metacet	MA0048	Methanosarcina acetivorans C2A
MJ1172, RHH domain
150400393	Metvann	Mevan_1656	Methanococcus vannielii SB
45358040	Metmari	MMP0477	Methanococcus maripaludis S2
15669361	Metjann	MJ1172	Methanocaldococcus jannaschii DSM 2661
21227970	Metmaze	MM_1868	Methanosarcina mazei Go1
21228783	Metmaze	MM_2681	Methanosarcina mazei Go1
20091001	Metacet	MA2159	Methanosarcina acetivorans C2A
21228652	Metmaze	MM_2550	Methanosarcina mazei Go1
73671151	Metbark	Mbar_A3723	Methanosarcina barkeri str. Fusaro
159904821	Metmari	MmarC6_0433	Methanococcus maripaludis C6
159904839	Metmari	MmarC6_0451	Methanococcus maripaludis C6
134046182	Metmari	MmarC5_1154	Methanococcus maripaludis C5
150403111	Metmari	MmarC7_1190	Methanococcus maripaludis C7
150403708	Metmari	MmarC7_1798	Methanococcus maripaludis C7
COG5304/COG3514, RHH domain
120610402	Aciaven	Aave_1719	Acidovorax avenae subsp. citrulli AAC00-1
77163627	Nitocea		Nitrosococcus oceani ATCC 19707
42527306	Tredent	TDE1800	Treponema denticola ATCC 35405
148262644	Geouran	Gura_0563	Geobacter uraniireducens Rf4
15892400	Riccono	RC0477	Rickettsia conorii str. Malish 7
21673649	Chltepi	CT0820	Chlorobium tepidum TLS
16124743	Caucres	CC_0488	Caulobacter crescentus CB15
55978189	Thether	TTHB006	Thermus thermophilus HB8
53687313	Nospunc		Nostoc punctiforme PCC 73102
16763335	Salente	STY4887	Salmonella enterica subsp. enterica serovar Typhi str. CT18
126657956	Cyasp-	CY0110_13866	Cyanothece sp. CCY0110
15964371	Sinmeli	SMc04432	Sinorhizobium meliloti 1021
15794253	Neimeni	NMA1326	Neisseria meningitidis Z2491
15838164	Xylfast	XF1563	Xylella fastidiosa 9a5c
113867366	Raleutr	H16_A1349	Ralstonia eutropha H16
22126311	Yerpest	y2427	Yersinia pestis KIM
33596570	Borpara	BPP1953	Bordetella parapertussis 12822
15837134	Xylfast	XF0532	Xylella fastidiosa 9a5c
21673297	Chltepi	CT0461	Chlorobium tepidum TLS
XF1863 family
85373510	Erylito	ELI_03415	Erythrobacter litoralis HTCC2594
39934019	Rhopalu	RPA0942	Rhodopseudomonas palustris CGA009
111025298	Rhosp-	RHA1_ro08516	Rhodococcus sp. RHA1
118469107	Mycsmeg	MSMEG_4447	Mycobacterium smegmatis str. MC2 155
148556289	Sphwitt	Swit_3387	Sphingomonas wittichii RW1
78045268	Xancamp	XCVc0003	Xanthomonas campestris pv. vesicatoria str. 85-10
15838461	Xylfast	XF1863	Xylella fastidiosa 9a5c
107021869	Burceno	Bcen_0311	Burkholderia cenocepacia AU 1054
30249286	Niteuro	NE1307	Nitrosomonas europaea ATCC 19718
56477328	Azosp-	ebB107	Azoarcus sp. EbN1
21264261	Xanaxon	XACb0033	Xanthomonas axonopodis pv. citri str. 306
78188801	Chlchlo	Cag_0830	Chlorobium chlorochromatii CaD3
67158996	Azovine	AvinDRAFT_0394	Azotobacter vinelandii AvOP
78187760	Pellute	Plut_1918	Pelodictyon luteolum DSM 273
119357200	Chlphae	Cpha266_1391	Chlorobium phaeobacteroides DSM 266
COG2886 family
57642089	Thekoda	TK2154	Thermococcus kodakarensis KOD1
113477683	Trieryt	Tery_4274	Trichodesmium erythraeum IMS101
37520184	Gloviol	gsr0615	Gloeobacter violaceus PCC 7421
119356482	Chlphae	Cpha266_0647	Chlorobium phaeobacteroides DSM 266
16331968	Synsp-	ssl1255	Synechocystis sp. PCC 6803
147677030	Pelther	PTH_0695	Pelotomaculum thermopropionicum SI
88602478	Methung	Mhun_1189	Methanospirillum hungatei JF-1
11498205	Arcfulg	AF0597	Archaeoglobus fulgidus DSM 4304
57640148	Thekoda	TK0213	Thermococcus kodakarensis KOD1
55380145	Halmari	rrnB0082	Haloarcula marismortui ATCC 43049
17230297	Nossp-	asl2805	Nostoc sp. PCC 7120
57640852	Thekoda	TK0917	Thermococcus kodakarensis KOD1
118430972	Aerpern	APE_0276a	Aeropyrum pernix K1
68549395	Pelphae	PphaDRAFT_0267	Pelodictyon phaeoclathratiforme BU-1
15789400	Halsp-	VNG0066H	Halobacterium sp. NRC-1
11497720	Arcfulg	AF0100	Archaeoglobus fulgidus DSM 4304
118431250	Aerpern	APE_0890a.1	Aeropyrum pernix K1
170768772	Escalbe		Escherichia albertii TW07627
67464081	1OJL	1OJL	Salmonella typhimurium
170290090	CanKora	Kcr_0470	Candidatus Korarchaeum cryptofilum OPF8
126459622	Pyrcali		Pyrobaculum calidifontis JCM 11548
18311911	Pyraero		Pyrobaculum aerophilum str. IM2
18313633	Pyraero		Pyrobaculum aerophilum str. IM2
145591172	Pyrarse		Pyrobaculum arsenaticum DSM 13514
18312946	Pyraero		Pyrobaculum aerophilum str. IM2
COG2880, ArbB-like family
57641810	Thekoda	TK1875	Thermococcus kodakarensis KOD1
118431943	Aerpern	APE_2616a	Aeropyrum pernix K1
124027552	Hypbuty	Hbut_0671	Hyperthermus butylicus DSM 5456
10954492	Metjann	MJECL31	Methanocaldococcus jannaschii DSM 2661
57640668	Thekoda	TK0733	Thermococcus kodakarensis KOD1
124028460	Hypbuty	Hbut_1620	Hyperthermus butylicus DSM 5456
57640127	Thekoda	TK0192	Thermococcus kodakarensis KOD1
14521080	Pyrabys	PAB8218	Pyrococcus abyssi GE5
88603169	Methung	Mhun_1917	Methanospirillum hungatei JF-1
11499302	Arcfulg	AF1712	Archaeoglobus fulgidus DSM 4304
11497930	Arcfulg	AF0316	Archaeoglobus fulgidus DSM 4304
COG4679,RelE-like family
70733396	Psefluo	PFL_6113	Pseudomonas fluorescens Pf-5
114331468	Niteutr	Neut_1480	Nitrosomonas eutropha C91
91781871	Burxeno	Bxe_A3974	Burkholderia xenovorans LB400
118038597	Burphyt		Burkholderia phytofirmans PsJN
16762225	Salente	STY3651	Salmonella enterica subsp. enterica serovar Typhi str. CT18
15802544	Esccoli	Z3230	Escherichia coli O157:H7 EDL933
67155763	Azovine		Azotobacter vinelandii AvOP
82701252	Nitmult	Nmul_A0117	Nitrosospira multiformis ATCC 25196
29171567	Psesyri	PSPTO_B0025	Pseudomonas syringae pv. tomato str. DC3000
110636163	Messp	Meso_3839	Mesorhizobium sp. BNC1
15838174	Xylfast	XF1573	Xylella fastidiosa 9a5c
75674929	Nitwino	Nwi_0732	Nitrobacter winogradskyi Nb-255
17228529	Nossp	all1034	Nostoc sp. PCC 7120
27377224	Brajapo	blr2113	Bradyrhizobium japonicum USDA 110
121594245	Acisp	Ajs_1884	Acidovorax sp. JS42
37525191	Pholumi	plu1224	Photorhabdus luminescens subsp. laumondii TTO1
82703931	Nitmult	Nmul_D2815	Nitrosospira multiformis ATCC 25196
121605889	Polnaph	Pnap_2998	Polaromonas naphthalenivorans CJ2
118745463	Geolovl		Geobacter lovleyi SZ
COG2929,Likely RelE superfamily
15892747	Riccono	RC0824	Rickettsia conorii str. Malish 7
42527294	Tredent	TDE1788	Treponema denticola ATCC 35405
163783245	Hydsp	HG1285_14514	Hydrogenivirga sp. 128-5-R1-1
148927767	candTM7		candidate division TM7 genomosp. GTL1
148262643	Geouran	Gura_0562	Geobacter uraniireducens Rf4
87300617	Synsp	WH5701_04195	Synechococcus sp. WH 5701
121535877	Thecarb	TcarDRAFT_0242	Thermosinus carboxydivorans Nor1
55978190	Thether	TTHB007	Thermus thermophilus HB8
186901813	Cyasp		Cyanothece sp. PCC 7424
16124744	Caucres	CC_0489	Caulobacter crescentus CB15
21673650	Chltepi	CT0821	Chlorobium tepidum TLS
15794254	Neimeni	NMA1327	Neisseria meningitidis Z2491
22126312	Yerpest	y2428	Yersinia pestis KIM
149197312	Lenaran	LNTAR_12921	Lentisphaera araneosa HTCC2155
15837135	Xylfast	XF0533	Xylella fastidiosa 9a5c
126659663	Cyasp	CY0110_29054	Cyanothece sp. CCY0110
119484514	Lynsp	L8106_02312	Lyngbya sp. PCC 8106
23125335	Nospunc		Nostoc punctiforme PCC 73102
37520681	Gloviol	gll1112	Gloeobacter violaceus PCC 7421
114883622	PlapLB1		Plasmid pLB1
SMa0917, MazF/PemK superfamily
83956437	Sulsp	NAS141_04503	Sulfitobacter sp. NAS-14.1
58038395	Gluoxyd	GOX2644	Gluconobacter oxydans 621H
116254759	Rhilegu	pRL100319	Rhizobium leguminosarum bv. viciae 3841
85705506	Rossp	ROS217_01750	Roseovarius sp. 217
163701228	Metnodu		Methylobacterium nodulans ORS 2060
154243869	Xanauto	Xaut_5008	Xanthobacter autotrophicus Py2
154243854	Xanauto	Xaut_4992	Xanthobacter autotrophicus Py2
116254740	Rhilegu	pRL100298	Rhizobium leguminosarum bv. viciae 3841
116254925	Rhilegu	pRL70015	Rhizobium leguminosarum bv. viciae 3841
94498160	Sphsp	SKA58_19650	Sphingomonas sp. SKA58
148252027	Brasp	BBta_0420	Bradyrhizobium sp. BTAi1
167647713	Causp	Caul_3751	Caulobacter sp. K31
83593136	Rhorubr	Rru_A1801	Rhodospirillum rubrum ATCC 11170
115525943	Rhopalu	RPE_3948	Rhodopseudomonas palustris BisA53
92109638	Nithamb	Nham_4512	Nitrobacter hamburgensis X14
DUF397 family
21224455	Strcoel	SCO6128	Streptomyces coelicolor A3(2)
21224070	BldB		Streptomyces coelicolor A3(2)
56707102	Stralbu	pNO33_13	Streptomyces albulus
125634470	Amybenz		Amycolatopsis benzoatilytica
145594135	Saltrop	Strop_1588	Salinispora tropica CNB-440
29831742	Straver	SAV_5199	Streptomyces avermitilis MA-4680
85813867	Strrimo		Streptomyces rimosus subsp. paromomycinus
134103171	Saceryt	SACE_6741	Saccharopolyspora erythraea NRRL 2338
72160495	Thefusc	Tfu_0091	Thermobifida fusca YX
145596255	Saltrop	Strop_3743	Salinispora tropica CNB-440
72162201	Thefusc	Tfu_1802	Thermobifida fusca YX
29831837	Straver		Streptomyces avermitilis MA-4680
21222693	Strcoel	SCO4300	Streptomyces coelicolor A3(2)
145593684	Saltrop	Strop_1132	Salinispora tropica CNB-440
54022458	Nocfarc	nfa4930	Nocardia farcinica IFM 10152
86741393	Frasp	Francci3_2703	Frankia sp. CcI3
145594064	Saltrop	Strop_1517	Salinispora tropica CNB-440
134098131	Saceryt		Saccharopolyspora erythraea NRRL 2338
145592669	Saltrop	Strop_0103	Salinispora tropica CNB-440
29830592	Straver		Streptomyces avermitilis MA-4680
COG2442 family
126661464	Cyasp	CY0110_29034	Cyanothece sp. CCY0110
28868150	Psesyri	PSPTO_0930	Pseudomonas syringae pv. tomato str. DC3000
15609155	Myctube	Rv2018	Mycobacterium tuberculosis H37Rv
110668810	Halwals	HQ2914A	Haloquadratum walsbyi DSM 16790
118431948	Aerpern	APE_2617e.1	Aeropyrum pernix K1
94267135	delprot		delta proteobacterium MLMS-1
15838624	Xylfast	XF2030	Xylella fastidiosa 9a5c
86739102	Frasp	Francci3_0386	Frankia sp. CcI3
116625255	Solusit	Acid_6200	Solibacter usitatus Ellin6076
37521595	Gloviol	gsl2026	Gloeobacter violaceus PCC 7421
83589039	Moother	Moth_0169	Moorella thermoacetica ATCC 39073
39935887	Rhopalu	RPA2820	Rhodopseudomonas palustris CGA009
119358407	Chlphae	Cpha266_2643	Chlorobium phaeobacteroides DSM 266
119484409	Lynsp	L8106_01787	Lyngbya sp. PCC 8106
146302688	Flajohn	Fjoh_4961	Flavobacterium johnsoniae UW101
17231452	Nossp	asr3960	Nostoc sp. PCC 7120
16519725	Rhisp		Rhizobium sp. NGR234
87309157	Blamari	DSM3645_05465	Blastopirellula marina DSM 3645
148654836	Rossp-	RoseRS_0673	Roseiflexus sp. RS-1
93279945	2GA1	2GA1	Anabaena variabilis
