# Supplementary material for: Comprehensive comparative-genomic analysis of Type 2 toxin-antitoxin systems and related mobile stress response systems in prokaryotes
Source: Biol Direct. 2009 Jun 3;4:19. doi: 10.1186/1745-6150-4-19 (PMC2701414; doi:10.1186/1745-6150-4-19)
Supplement: Additional file 14 — Complete list of GenBank identifiers for all predicted and known toxins and antitoxins. The table contains the GenBank identifiers (GI numbers) for all predicted and known toxins and antitoxins identified in this work in 750 complete prokaryotic genomes [file 1745-6150-4-19-S14.xls]

## Sheet: All
NC_009925	Acaryochloris_marina_MBIC11017	158333353	COG3832
NC_009925	Acaryochloris_marina_MBIC11017	158333532	COG4636
NC_009925	Acaryochloris_marina_MBIC11017	158333595	PIN
NC_009925	Acaryochloris_marina_MBIC11017	158333661	ArsR
NC_009925	Acaryochloris_marina_MBIC11017	158333850	COG4636
NC_009925	Acaryochloris_marina_MBIC11017	158333864	PIN
NC_009925	Acaryochloris_marina_MBIC11017	158333867	PHD
NC_009925	Acaryochloris_marina_MBIC11017	158333874	RHH
NC_009925	Acaryochloris_marina_MBIC11017	158333875	PIN
NC_009925	Acaryochloris_marina_MBIC11017	158333876	RHH
NC_009925	Acaryochloris_marina_MBIC11017	158333877	PIN
NC_009925	Acaryochloris_marina_MBIC11017	158333963	GNAT
NC_009925	Acaryochloris_marina_MBIC11017	158333967	GNAT
NC_009925	Acaryochloris_marina_MBIC11017	158334063	PHD
NC_009925	Acaryochloris_marina_MBIC11017	158334064	RelE
NC_009925	Acaryochloris_marina_MBIC11017	158334084	COG4636
NC_009925	Acaryochloris_marina_MBIC11017	158334085	COG4636
NC_009925	Acaryochloris_marina_MBIC11017	158334132	COG3832
NC_009925	Acaryochloris_marina_MBIC11017	158334137	COG4636
NC_009925	Acaryochloris_marina_MBIC11017	158334222	RelE
NC_009925	Acaryochloris_marina_MBIC11017	158334223	RelE
NC_009925	Acaryochloris_marina_MBIC11017	158334224	COG4636
NC_009925	Acaryochloris_marina_MBIC11017	158334225	AbrB
NC_009925	Acaryochloris_marina_MBIC11017	158334226	PIN
NC_009925	Acaryochloris_marina_MBIC11017	158334260	GNAT
NC_009925	Acaryochloris_marina_MBIC11017	158334324	HicB
NC_009925	Acaryochloris_marina_MBIC11017	158334342	GNAT
NC_009925	Acaryochloris_marina_MBIC11017	158334409	COG3832
NC_009925	Acaryochloris_marina_MBIC11017	158334438	COG4636
NC_009925	Acaryochloris_marina_MBIC11017	158334448	HicB
NC_009925	Acaryochloris_marina_MBIC11017	158334463	PIN
NC_009925	Acaryochloris_marina_MBIC11017	158334468	Xre
NC_009925	Acaryochloris_marina_MBIC11017	158334470	RelE
NC_009925	Acaryochloris_marina_MBIC11017	158334493	Xre
NC_009925	Acaryochloris_marina_MBIC11017	158334686	GNAT
NC_009925	Acaryochloris_marina_MBIC11017	158334734	GNAT
NC_009925	Acaryochloris_marina_MBIC11017	158334837	COG4636
NC_009925	Acaryochloris_marina_MBIC11017	158334840	COG3832
NC_009925	Acaryochloris_marina_MBIC11017	158334841	PIN
NC_009925	Acaryochloris_marina_MBIC11017	158334913	COG4636
NC_009925	Acaryochloris_marina_MBIC11017	158334975	GNAT
NC_009925	Acaryochloris_marina_MBIC11017	158335085	RelE
NC_009925	Acaryochloris_marina_MBIC11017	158335105	GNAT
NC_009925	Acaryochloris_marina_MBIC11017	158335123	COG3832
NC_009925	Acaryochloris_marina_MBIC11017	158335173	COG4636
NC_009925	Acaryochloris_marina_MBIC11017	158335224	GNAT
NC_009925	Acaryochloris_marina_MBIC11017	158335230	Xre
NC_009925	Acaryochloris_marina_MBIC11017	158335256	Xre
NC_009925	Acaryochloris_marina_MBIC11017	158335257	RelE
NC_009925	Acaryochloris_marina_MBIC11017	158335258	COG4636
NC_009925	Acaryochloris_marina_MBIC11017	158335298	Xre
NC_009925	Acaryochloris_marina_MBIC11017	158335302	RHH
NC_009925	Acaryochloris_marina_MBIC11017	158335389	PIN
NC_009925	Acaryochloris_marina_MBIC11017	158335398	COG4636
NC_009925	Acaryochloris_marina_MBIC11017	158335410	RHH
NC_009925	Acaryochloris_marina_MBIC11017	158335544	COG4636
NC_009925	Acaryochloris_marina_MBIC11017	158335557	GNAT
NC_009925	Acaryochloris_marina_MBIC11017	158335678	Xre
NC_009925	Acaryochloris_marina_MBIC11017	158335726	Xre
NC_009925	Acaryochloris_marina_MBIC11017	158335749	MazF
NC_009925	Acaryochloris_marina_MBIC11017	158335750	Xre
NC_009925	Acaryochloris_marina_MBIC11017	158335752	PHD
NC_009925	Acaryochloris_marina_MBIC11017	158335753	RelE
NC_009925	Acaryochloris_marina_MBIC11017	158335865	ArsR
NC_009925	Acaryochloris_marina_MBIC11017	158335866	COG3832
NC_009925	Acaryochloris_marina_MBIC11017	158335882	RelE
NC_009925	Acaryochloris_marina_MBIC11017	158335883	PHD
NC_009925	Acaryochloris_marina_MBIC11017	158335892	PHD
NC_009925	Acaryochloris_marina_MBIC11017	158335893	RelE
NC_009925	Acaryochloris_marina_MBIC11017	158335903	COG4636
NC_009925	Acaryochloris_marina_MBIC11017	158335917	RHH
NC_009925	Acaryochloris_marina_MBIC11017	158335918	HicA
NC_009925	Acaryochloris_marina_MBIC11017	158336011	GNAT
NC_009925	Acaryochloris_marina_MBIC11017	158336088	HicB
NC_009925	Acaryochloris_marina_MBIC11017	158336089	COG4636
NC_009925	Acaryochloris_marina_MBIC11017	158336158	ArsR
NC_009925	Acaryochloris_marina_MBIC11017	158336175	COG4636
NC_009925	Acaryochloris_marina_MBIC11017	158336182	COG4636
NC_009925	Acaryochloris_marina_MBIC11017	158336202	RelE
NC_009925	Acaryochloris_marina_MBIC11017	158336203	Xre
NC_009925	Acaryochloris_marina_MBIC11017	158336205	Xre
NC_009925	Acaryochloris_marina_MBIC11017	158336343	COG4636
NC_009925	Acaryochloris_marina_MBIC11017	158336515	GNAT
NC_009925	Acaryochloris_marina_MBIC11017	158336532	Xre
NC_009925	Acaryochloris_marina_MBIC11017	158336535	Xre
NC_009925	Acaryochloris_marina_MBIC11017	158336541	PIN
NC_009925	Acaryochloris_marina_MBIC11017	158336542	Xre
NC_009925	Acaryochloris_marina_MBIC11017	158336624	ArsR
NC_009925	Acaryochloris_marina_MBIC11017	158336639	COG4636
NC_009925	Acaryochloris_marina_MBIC11017	158336679	COG3832
NC_009925	Acaryochloris_marina_MBIC11017	158336692	Xre
NC_009925	Acaryochloris_marina_MBIC11017	158336798	AbrB
NC_009925	Acaryochloris_marina_MBIC11017	158336825	COG3832
NC_009925	Acaryochloris_marina_MBIC11017	158336831	COG4636
NC_009925	Acaryochloris_marina_MBIC11017	158336889	Xre
NC_009925	Acaryochloris_marina_MBIC11017	158336941	PIN
NC_009925	Acaryochloris_marina_MBIC11017	158336942	PHD
NC_009925	Acaryochloris_marina_MBIC11017	158337027	GNAT
NC_009925	Acaryochloris_marina_MBIC11017	158337140	PIN
NC_009925	Acaryochloris_marina_MBIC11017	158337247	COG4636
NC_009925	Acaryochloris_marina_MBIC11017	158337261	GNAT
NC_009925	Acaryochloris_marina_MBIC11017	158337333	ArsR
NC_009925	Acaryochloris_marina_MBIC11017	158337382	RelE
NC_009925	Acaryochloris_marina_MBIC11017	158337407	GNAT
NC_009925	Acaryochloris_marina_MBIC11017	158337436	HicA
NC_009925	Acaryochloris_marina_MBIC11017	158337437	HicB
NC_009925	Acaryochloris_marina_MBIC11017	158337476	Xre
NC_009925	Acaryochloris_marina_MBIC11017	158337519	RHH
NC_009925	Acaryochloris_marina_MBIC11017	158337537	AbrB
NC_009925	Acaryochloris_marina_MBIC11017	158337619	COG4636
NC_009925	Acaryochloris_marina_MBIC11017	158337817	MNT
NC_009925	Acaryochloris_marina_MBIC11017	158337852	RHH
NC_009925	Acaryochloris_marina_MBIC11017	158337853	GNAT
NC_009925	Acaryochloris_marina_MBIC11017	158337891	RelE
NC_009925	Acaryochloris_marina_MBIC11017	158337893	COG4636
NC_009925	Acaryochloris_marina_MBIC11017	158337920	RHH
NC_009925	Acaryochloris_marina_MBIC11017	158337921	PIN
NC_009925	Acaryochloris_marina_MBIC11017	158337951	ArsR
NC_009925	Acaryochloris_marina_MBIC11017	158337983	AbrB
NC_009925	Acaryochloris_marina_MBIC11017	158338048	RHH
NC_009925	Acaryochloris_marina_MBIC11017	158338217	COG4636
NC_009925	Acaryochloris_marina_MBIC11017	158338219	COG4636
NC_009925	Acaryochloris_marina_MBIC11017	158338222	COG4636
NC_009925	Acaryochloris_marina_MBIC11017	158338266	COG4636
NC_009925	Acaryochloris_marina_MBIC11017	158338273	Xre
NC_009925	Acaryochloris_marina_MBIC11017	158338325	RelE
NC_009925	Acaryochloris_marina_MBIC11017	158338326	Xre
NC_009925	Acaryochloris_marina_MBIC11017	158338414	AbrB
NC_009925	Acaryochloris_marina_MBIC11017	158338426	MazF
NC_009925	Acaryochloris_marina_MBIC11017	158338445	COG3832
NC_009925	Acaryochloris_marina_MBIC11017	158338488	GNAT
NC_009925	Acaryochloris_marina_MBIC11017	158338555	COG4636
NC_009925	Acaryochloris_marina_MBIC11017	158338565	Xre
NC_009925	Acaryochloris_marina_MBIC11017	158338585	COG3832
NC_009925	Acaryochloris_marina_MBIC11017	158338589	HipA
NC_009925	Acaryochloris_marina_MBIC11017	158338706	COG4636
NC_009925	Acaryochloris_marina_MBIC11017	158338708	RHH
NC_009925	Acaryochloris_marina_MBIC11017	158338892	Xre
NC_009925	Acaryochloris_marina_MBIC11017	158338927	Xre
NC_009925	Acaryochloris_marina_MBIC11017	158338957	COG2886
NC_009925	Acaryochloris_marina_MBIC11017	158338958	PIN
NC_009925	Acaryochloris_marina_MBIC11017	158338980	ArsR
NC_009925	Acaryochloris_marina_MBIC11017	158339028	RelE
NC_009925	Acaryochloris_marina_MBIC11017	158339029	Xre
NC_009925	Acaryochloris_marina_MBIC11017	158339125	RHH
NC_009925	Acaryochloris_marina_MBIC11017	158339180	Xre
NC_009925	Acaryochloris_marina_MBIC11017	158339202	HicA
NC_009925	Acaryochloris_marina_MBIC11017	158339203	HicB
NC_009925	Acaryochloris_marina_MBIC11017	158339209	Xre
NC_009925	Acaryochloris_marina_MBIC11017	158339248	AbrB
NC_009925	Acaryochloris_marina_MBIC11017	158339255	Xre
NC_009925	Acaryochloris_marina_MBIC11017	158339278	COG3832
NC_009925	Acaryochloris_marina_MBIC11017	158339288	RelE
NC_009925	Acaryochloris_marina_MBIC11017	158339289	Xre
NC_009925	Acaryochloris_marina_MBIC11017	158339306	Xre
NC_009925	Acaryochloris_marina_MBIC11017	158339372	ArsR
NC_009925	Acaryochloris_marina_MBIC11017	158339379	Xre
NC_009925	Acaryochloris_marina_MBIC11017	158339387	Xre
NC_009925	Acaryochloris_marina_MBIC11017	158339388	Xre
NC_009925	Acaryochloris_marina_MBIC11017	158339439	Xre
NC_009925	Acaryochloris_marina_MBIC11017	158339440	RelE
NC_009926	Acaryochloris_marina_MBIC11017	158339536	Xre
NC_009926	Acaryochloris_marina_MBIC11017	158339605	Xre
NC_009926	Acaryochloris_marina_MBIC11017	158339609	Xre
NC_009926	Acaryochloris_marina_MBIC11017	158339613	AbrB
NC_009926	Acaryochloris_marina_MBIC11017	158339652	ArsR
NC_009926	Acaryochloris_marina_MBIC11017	158339653	COG3832
NC_009926	Acaryochloris_marina_MBIC11017	158339654	COG4636
NC_009926	Acaryochloris_marina_MBIC11017	158339664	Xre
NC_009926	Acaryochloris_marina_MBIC11017	158339688	Xre
NC_009926	Acaryochloris_marina_MBIC11017	158339783	HicB
NC_009926	Acaryochloris_marina_MBIC11017	158339784	HicA
NC_009926	Acaryochloris_marina_MBIC11017	158339785	PHD
NC_009926	Acaryochloris_marina_MBIC11017	158339786	PIN
NC_009926	Acaryochloris_marina_MBIC11017	158339819	Xre
NC_009926	Acaryochloris_marina_MBIC11017	158339825	HipA
NC_009926	Acaryochloris_marina_MBIC11017	158339846	Xre
NC_009926	Acaryochloris_marina_MBIC11017	158339870	Xre
NC_009927	Acaryochloris_marina_MBIC11017	158339955	AbrB
NC_009927	Acaryochloris_marina_MBIC11017	158339973	GNAT
NC_009927	Acaryochloris_marina_MBIC11017	158340002	COG3832
NC_009927	Acaryochloris_marina_MBIC11017	158340022	ArsR
NC_009927	Acaryochloris_marina_MBIC11017	158340050	HicB
NC_009927	Acaryochloris_marina_MBIC11017	158340052	HicB
NC_009927	Acaryochloris_marina_MBIC11017	158340053	HicA
NC_009927	Acaryochloris_marina_MBIC11017	158340056	RelE
NC_009927	Acaryochloris_marina_MBIC11017	158340057	RHH
NC_009927	Acaryochloris_marina_MBIC11017	158340060	Xre
NC_009927	Acaryochloris_marina_MBIC11017	158340177	Xre
NC_009927	Acaryochloris_marina_MBIC11017	158340193	Xre
NC_009927	Acaryochloris_marina_MBIC11017	158340201	RHH
NC_009927	Acaryochloris_marina_MBIC11017	158340202	HicA
NC_009927	Acaryochloris_marina_MBIC11017	158340205	PIN
NC_009927	Acaryochloris_marina_MBIC11017	158340208	AbrB
NC_009927	Acaryochloris_marina_MBIC11017	158340209	RelE
NC_009927	Acaryochloris_marina_MBIC11017	158340236	Xre
NC_009927	Acaryochloris_marina_MBIC11017	158340237	RelE
NC_009927	Acaryochloris_marina_MBIC11017	158340238	Xre
NC_009928	Acaryochloris_marina_MBIC11017	158340314	Xre
NC_009928	Acaryochloris_marina_MBIC11017	158340372	COG3832
NC_009928	Acaryochloris_marina_MBIC11017	158340391	Xre
NC_009928	Acaryochloris_marina_MBIC11017	158340397	Xre
NC_009928	Acaryochloris_marina_MBIC11017	158340409	AbrB
NC_009928	Acaryochloris_marina_MBIC11017	158340424	AbrB
NC_009928	Acaryochloris_marina_MBIC11017	158340456	COG4636
NC_009928	Acaryochloris_marina_MBIC11017	158340467	Xre
NC_009928	Acaryochloris_marina_MBIC11017	158340584	HicB
NC_009928	Acaryochloris_marina_MBIC11017	158340585	HicA
NC_009929	Acaryochloris_marina_MBIC11017	158340732	AbrB
NC_009929	Acaryochloris_marina_MBIC11017	158340742	Xre
NC_009929	Acaryochloris_marina_MBIC11017	158340743	Xre
NC_009929	Acaryochloris_marina_MBIC11017	158340744	RelE
NC_009929	Acaryochloris_marina_MBIC11017	158340746	Xre
NC_009929	Acaryochloris_marina_MBIC11017	158340861	Xre
NC_009930	Acaryochloris_marina_MBIC11017	158340928	RHH
NC_009930	Acaryochloris_marina_MBIC11017	158340946	Xre
NC_009930	Acaryochloris_marina_MBIC11017	158340963	Xre
NC_009930	Acaryochloris_marina_MBIC11017	158340964	RelE
NC_009930	Acaryochloris_marina_MBIC11017	158341003	PIN
NC_009930	Acaryochloris_marina_MBIC11017	158341004	PHD
NC_009930	Acaryochloris_marina_MBIC11017	158341022	HicB
NC_009930	Acaryochloris_marina_MBIC11017	158341078	AbrB
NC_009930	Acaryochloris_marina_MBIC11017	158341131	PHD
NC_009930	Acaryochloris_marina_MBIC11017	158341132	RelE
NC_009931	Acaryochloris_marina_MBIC11017	158341146	Xre
NC_009931	Acaryochloris_marina_MBIC11017	158341155	AbrB
NC_009931	Acaryochloris_marina_MBIC11017	158341275	ArsR
NC_009931	Acaryochloris_marina_MBIC11017	158341322	RelE
NC_009932	Acaryochloris_marina_MBIC11017	158341411	Xre
NC_009932	Acaryochloris_marina_MBIC11017	158341465	AbrB
NC_009932	Acaryochloris_marina_MBIC11017	158341469	Xre
NC_009932	Acaryochloris_marina_MBIC11017	158341487	Xre
NC_009932	Acaryochloris_marina_MBIC11017	158341500	AbrB
NC_009933	Acaryochloris_marina_MBIC11017	158341530	Xre
NC_009933	Acaryochloris_marina_MBIC11017	158341537	Xre
NC_010163	Acholeplasma_laidlawii_PG_8A	162446931	Xre
NC_010163	Acholeplasma_laidlawii_PG_8A	162447101	Xre
NC_010163	Acholeplasma_laidlawii_PG_8A	162447302	Fic
NC_010163	Acholeplasma_laidlawii_PG_8A	162447309	Xre
NC_010163	Acholeplasma_laidlawii_PG_8A	162447443	Xre
NC_010163	Acholeplasma_laidlawii_PG_8A	162447444	Xre
NC_010163	Acholeplasma_laidlawii_PG_8A	162447446	Bro
NC_010163	Acholeplasma_laidlawii_PG_8A	162447595	Xre
NC_010163	Acholeplasma_laidlawii_PG_8A	162447605	COG3832
NC_010163	Acholeplasma_laidlawii_PG_8A	162447611	MNT
NC_010163	Acholeplasma_laidlawii_PG_8A	162447618	ArsR
NC_010163	Acholeplasma_laidlawii_PG_8A	162447624	HipA
NC_010163	Acholeplasma_laidlawii_PG_8A	162447643	GNAT
NC_010163	Acholeplasma_laidlawii_PG_8A	162447790	Xre
NC_010163	Acholeplasma_laidlawii_PG_8A	162447926	COG2856
NC_010163	Acholeplasma_laidlawii_PG_8A	162447926	Xre
NC_010163	Acholeplasma_laidlawii_PG_8A	162447927	RelE
NC_010163	Acholeplasma_laidlawii_PG_8A	162448051	Xre
NC_010163	Acholeplasma_laidlawii_PG_8A	162448075	COG3832
NC_010163	Acholeplasma_laidlawii_PG_8A	162448102	ArsR
NC_010163	Acholeplasma_laidlawii_PG_8A	162448119	Xre
NC_010163	Acholeplasma_laidlawii_PG_8A	162448152	Fic
NC_010163	Acholeplasma_laidlawii_PG_8A	162448153	RHH
NC_010163	Acholeplasma_laidlawii_PG_8A	162448161	COG3832
NC_010163	Acholeplasma_laidlawii_PG_8A	162448191	GNAT
NC_009467	Acidiphilium_cryptum_JF-5	148243675	Xre
NC_009467	Acidiphilium_cryptum_JF-5	148243699	RelE
NC_009467	Acidiphilium_cryptum_JF-5	148243705	PIN
NC_009467	Acidiphilium_cryptum_JF-5	148243706	RHH
NC_009467	Acidiphilium_cryptum_JF-5	148243707	XF1863
NC_009467	Acidiphilium_cryptum_JF-5	148243717	Xre
NC_009467	Acidiphilium_cryptum_JF-5	148243762	ArsR
NC_009467	Acidiphilium_cryptum_JF-5	148243763	Xre
NC_009467	Acidiphilium_cryptum_JF-5	148243764	RelE
NC_009467	Acidiphilium_cryptum_JF-5	148243769	RelE
NC_009467	Acidiphilium_cryptum_JF-5	148243774	ArsR
NC_009467	Acidiphilium_cryptum_JF-5	148243785	PIN
NC_009467	Acidiphilium_cryptum_JF-5	148243786	RHH
NC_009467	Acidiphilium_cryptum_JF-5	148243787	GNAT
NC_009467	Acidiphilium_cryptum_JF-5	148243788	RHH
NC_009467	Acidiphilium_cryptum_JF-5	148243795	PIN
NC_009467	Acidiphilium_cryptum_JF-5	148243796	MerR
NC_009468	Acidiphilium_cryptum_JF-5	148243867	Xre
NC_009468	Acidiphilium_cryptum_JF-5	148243872	Fic
NC_009468	Acidiphilium_cryptum_JF-5	148243881	Xre
NC_009468	Acidiphilium_cryptum_JF-5	148243882	COG5654
NC_009468	Acidiphilium_cryptum_JF-5	148243885	Xre
NC_009468	Acidiphilium_cryptum_JF-5	148243886	HipA
NC_009468	Acidiphilium_cryptum_JF-5	148243912	Xre
NC_009468	Acidiphilium_cryptum_JF-5	148243943	COG5642
NC_009468	Acidiphilium_cryptum_JF-5	148243953	HipA
NC_009468	Acidiphilium_cryptum_JF-5	148243959	Xre
NC_009468	Acidiphilium_cryptum_JF-5	148243961	PHD
NC_009468	Acidiphilium_cryptum_JF-5	148243974	ArsR
NC_009469	Acidiphilium_cryptum_JF-5	148244015	PIN
NC_009469	Acidiphilium_cryptum_JF-5	148244016	RHH
NC_009469	Acidiphilium_cryptum_JF-5	148244020	RelE
NC_009469	Acidiphilium_cryptum_JF-5	148244021	COG5606
NC_009470	Acidiphilium_cryptum_JF-5	148244058	GNAT
NC_009471	Acidiphilium_cryptum_JF-5	148244092	RelE
NC_009471	Acidiphilium_cryptum_JF-5	148244100	MazF
NC_009471	Acidiphilium_cryptum_JF-5	148244101	AbrB
NC_009471	Acidiphilium_cryptum_JF-5	148244103	RHH
NC_009472	Acidiphilium_cryptum_JF-5	148244126	RelE
NC_009484	Acidiphilium_cryptum_JF-5	148259042	Xre
NC_009484	Acidiphilium_cryptum_JF-5	148259075	AbrB
NC_009484	Acidiphilium_cryptum_JF-5	148259281	COG3832
NC_009484	Acidiphilium_cryptum_JF-5	148259300	RHH
NC_009484	Acidiphilium_cryptum_JF-5	148259301	GNAT
NC_009484	Acidiphilium_cryptum_JF-5	148259332	Xre
NC_009484	Acidiphilium_cryptum_JF-5	148259486	COG3832
NC_009484	Acidiphilium_cryptum_JF-5	148259509	Xre
NC_009484	Acidiphilium_cryptum_JF-5	148259560	Xre
NC_009484	Acidiphilium_cryptum_JF-5	148259597	COG2856
NC_009484	Acidiphilium_cryptum_JF-5	148259597	Xre
NC_009484	Acidiphilium_cryptum_JF-5	148259680	Xre
NC_009484	Acidiphilium_cryptum_JF-5	148259681	COG3832
NC_009484	Acidiphilium_cryptum_JF-5	148259802	RHH
NC_009484	Acidiphilium_cryptum_JF-5	148259971	ArsR
NC_009484	Acidiphilium_cryptum_JF-5	148260010	Xre
NC_009484	Acidiphilium_cryptum_JF-5	148260013	Xre
NC_009484	Acidiphilium_cryptum_JF-5	148260020	Xre
NC_009484	Acidiphilium_cryptum_JF-5	148260053	RHH
NC_009484	Acidiphilium_cryptum_JF-5	148260149	Xre
NC_009484	Acidiphilium_cryptum_JF-5	148260389	RHH
NC_009484	Acidiphilium_cryptum_JF-5	148260397	Xre
NC_009484	Acidiphilium_cryptum_JF-5	148260417	GNAT
NC_009484	Acidiphilium_cryptum_JF-5	148260500	COG2856
NC_009484	Acidiphilium_cryptum_JF-5	148260500	Xre
NC_009484	Acidiphilium_cryptum_JF-5	148260728	ArsR
NC_009484	Acidiphilium_cryptum_JF-5	148260767	GNAT
NC_009484	Acidiphilium_cryptum_JF-5	148260812	Xre
NC_009484	Acidiphilium_cryptum_JF-5	148260892	GNAT
NC_009484	Acidiphilium_cryptum_JF-5	148260970	COG3832
NC_009484	Acidiphilium_cryptum_JF-5	148261102	COG3832
NC_009484	Acidiphilium_cryptum_JF-5	148261209	RHH
NC_009484	Acidiphilium_cryptum_JF-5	148261249	Xre
NC_009484	Acidiphilium_cryptum_JF-5	148261636	Xre
NC_009484	Acidiphilium_cryptum_JF-5	148261737	GNAT
NC_009484	Acidiphilium_cryptum_JF-5	148261793	ArsR
NC_009484	Acidiphilium_cryptum_JF-5	148261876	Xre
NC_009484	Acidiphilium_cryptum_JF-5	148262017	RHH
NC_011206	Acidithiobacillus_ferrooxidans_ATCC_53993	198282174	PHD
NC_011206	Acidithiobacillus_ferrooxidans_ATCC_53993	198282225	ArsR
NC_011206	Acidithiobacillus_ferrooxidans_ATCC_53993	198282235	PHD
NC_011206	Acidithiobacillus_ferrooxidans_ATCC_53993	198282236	PIN
NC_011206	Acidithiobacillus_ferrooxidans_ATCC_53993	198282238	RelE
NC_011206	Acidithiobacillus_ferrooxidans_ATCC_53993	198282239	Xre
NC_011206	Acidithiobacillus_ferrooxidans_ATCC_53993	198282242	Fic
NC_011206	Acidithiobacillus_ferrooxidans_ATCC_53993	198282242	Fic
NC_011206	Acidithiobacillus_ferrooxidans_ATCC_53993	198282243	PHD
NC_011206	Acidithiobacillus_ferrooxidans_ATCC_53993	198282279	COG2929
NC_011206	Acidithiobacillus_ferrooxidans_ATCC_53993	198282280	RHH
NC_011206	Acidithiobacillus_ferrooxidans_ATCC_53993	198282281	Xre
NC_011206	Acidithiobacillus_ferrooxidans_ATCC_53993	198282327	COG5606
NC_011206	Acidithiobacillus_ferrooxidans_ATCC_53993	198282332	ArsR
NC_011206	Acidithiobacillus_ferrooxidans_ATCC_53993	198282336	ArsR
NC_011206	Acidithiobacillus_ferrooxidans_ATCC_53993	198282353	ArsR
NC_011206	Acidithiobacillus_ferrooxidans_ATCC_53993	198282373	PIN
NC_011206	Acidithiobacillus_ferrooxidans_ATCC_53993	198282374	RHH
NC_011206	Acidithiobacillus_ferrooxidans_ATCC_53993	198282377	PIN
NC_011206	Acidithiobacillus_ferrooxidans_ATCC_53993	198282378	MerR
NC_011206	Acidithiobacillus_ferrooxidans_ATCC_53993	198282407	RHH
NC_011206	Acidithiobacillus_ferrooxidans_ATCC_53993	198282408	RelE
NC_011206	Acidithiobacillus_ferrooxidans_ATCC_53993	198282422	Xre
NC_011206	Acidithiobacillus_ferrooxidans_ATCC_53993	198282496	COG3832
NC_011206	Acidithiobacillus_ferrooxidans_ATCC_53993	198282534	AbrB
NC_011206	Acidithiobacillus_ferrooxidans_ATCC_53993	198282538	COG3832
NC_011206	Acidithiobacillus_ferrooxidans_ATCC_53993	198282715	RelE
NC_011206	Acidithiobacillus_ferrooxidans_ATCC_53993	198282716	PIN
NC_011206	Acidithiobacillus_ferrooxidans_ATCC_53993	198282717	PHD
NC_011206	Acidithiobacillus_ferrooxidans_ATCC_53993	198282777	AbrB
NC_011206	Acidithiobacillus_ferrooxidans_ATCC_53993	198282778	PIN
NC_011206	Acidithiobacillus_ferrooxidans_ATCC_53993	198282970	Fic
NC_011206	Acidithiobacillus_ferrooxidans_ATCC_53993	198283126	PHD
NC_011206	Acidithiobacillus_ferrooxidans_ATCC_53993	198283127	RelE
NC_011206	Acidithiobacillus_ferrooxidans_ATCC_53993	198283130	GNAT
NC_011206	Acidithiobacillus_ferrooxidans_ATCC_53993	198283132	GNAT
NC_011206	Acidithiobacillus_ferrooxidans_ATCC_53993	198283139	PHD
NC_011206	Acidithiobacillus_ferrooxidans_ATCC_53993	198283140	RelE
NC_011206	Acidithiobacillus_ferrooxidans_ATCC_53993	198283259	RelE
NC_011206	Acidithiobacillus_ferrooxidans_ATCC_53993	198283260	AbrB
NC_011206	Acidithiobacillus_ferrooxidans_ATCC_53993	198283263	GNAT
NC_011206	Acidithiobacillus_ferrooxidans_ATCC_53993	198283264	RHH
NC_011206	Acidithiobacillus_ferrooxidans_ATCC_53993	198283315	HEPN
NC_011206	Acidithiobacillus_ferrooxidans_ATCC_53993	198283398	Xre
NC_011206	Acidithiobacillus_ferrooxidans_ATCC_53993	198283413	PIN
NC_011206	Acidithiobacillus_ferrooxidans_ATCC_53993	198283414	RHH
NC_011206	Acidithiobacillus_ferrooxidans_ATCC_53993	198283421	RHH
NC_011206	Acidithiobacillus_ferrooxidans_ATCC_53993	198283435	RHH
NC_011206	Acidithiobacillus_ferrooxidans_ATCC_53993	198283436	COG2929
NC_011206	Acidithiobacillus_ferrooxidans_ATCC_53993	198283451	RelE
NC_011206	Acidithiobacillus_ferrooxidans_ATCC_53993	198283452	RelE
NC_011206	Acidithiobacillus_ferrooxidans_ATCC_53993	198283453	RHH
NC_011206	Acidithiobacillus_ferrooxidans_ATCC_53993	198283518	RHH
NC_011206	Acidithiobacillus_ferrooxidans_ATCC_53993	198283519	RelE
NC_011206	Acidithiobacillus_ferrooxidans_ATCC_53993	198283540	HicB
NC_011206	Acidithiobacillus_ferrooxidans_ATCC_53993	198283541	HicB
NC_011206	Acidithiobacillus_ferrooxidans_ATCC_53993	198283542	Xre
NC_011206	Acidithiobacillus_ferrooxidans_ATCC_53993	198283572	RHH
NC_011206	Acidithiobacillus_ferrooxidans_ATCC_53993	198283573	PIN
NC_011206	Acidithiobacillus_ferrooxidans_ATCC_53993	198283574	AbrB
NC_011206	Acidithiobacillus_ferrooxidans_ATCC_53993	198283712	Xre
NC_011206	Acidithiobacillus_ferrooxidans_ATCC_53993	198283779	GNAT
NC_011206	Acidithiobacillus_ferrooxidans_ATCC_53993	198283783	COG3832
NC_011206	Acidithiobacillus_ferrooxidans_ATCC_53993	198283799	ArsR
NC_011206	Acidithiobacillus_ferrooxidans_ATCC_53993	198283864	MNT
NC_011206	Acidithiobacillus_ferrooxidans_ATCC_53993	198283895	PIN
NC_011206	Acidithiobacillus_ferrooxidans_ATCC_53993	198283896	AbrB
NC_011206	Acidithiobacillus_ferrooxidans_ATCC_53993	198283913	Xre
NC_011206	Acidithiobacillus_ferrooxidans_ATCC_53993	198284105	ArsR
NC_011206	Acidithiobacillus_ferrooxidans_ATCC_53993	198284146	COG2929
NC_011206	Acidithiobacillus_ferrooxidans_ATCC_53993	198284147	RHH
NC_011206	Acidithiobacillus_ferrooxidans_ATCC_53993	198284235	GNAT
NC_011206	Acidithiobacillus_ferrooxidans_ATCC_53993	198284355	ArsR
NC_011206	Acidithiobacillus_ferrooxidans_ATCC_53993	198284368	PIN
NC_011206	Acidithiobacillus_ferrooxidans_ATCC_53993	198284370	COG2929
NC_011206	Acidithiobacillus_ferrooxidans_ATCC_53993	198284371	RHH
NC_011206	Acidithiobacillus_ferrooxidans_ATCC_53993	198284477	PIN
NC_011206	Acidithiobacillus_ferrooxidans_ATCC_53993	198284478	AbrB
NC_011206	Acidithiobacillus_ferrooxidans_ATCC_53993	198284512	COG3832
NC_011206	Acidithiobacillus_ferrooxidans_ATCC_53993	198284516	Xre
NC_011206	Acidithiobacillus_ferrooxidans_ATCC_53993	198284561	ArsR
NC_011206	Acidithiobacillus_ferrooxidans_ATCC_53993	198284585	MazF
NC_011206	Acidithiobacillus_ferrooxidans_ATCC_53993	198284586	AbrB
NC_011206	Acidithiobacillus_ferrooxidans_ATCC_53993	198284588	PIN
NC_011206	Acidithiobacillus_ferrooxidans_ATCC_53993	198284589	AbrB
NC_011206	Acidithiobacillus_ferrooxidans_ATCC_53993	198284599	COG4636
NC_011206	Acidithiobacillus_ferrooxidans_ATCC_53993	198284676	PHD
NC_011206	Acidithiobacillus_ferrooxidans_ATCC_53993	198284677	PIN
NC_011206	Acidithiobacillus_ferrooxidans_ATCC_53993	198284679	GNAT
NC_011206	Acidithiobacillus_ferrooxidans_ATCC_53993	198284695	GNAT
NC_011206	Acidithiobacillus_ferrooxidans_ATCC_53993	198284722	HipA
NC_011206	Acidithiobacillus_ferrooxidans_ATCC_53993	198284839	GNAT
NC_011206	Acidithiobacillus_ferrooxidans_ATCC_53993	198284843	COG3832
NC_011206	Acidithiobacillus_ferrooxidans_ATCC_53993	198284846	PIN
NC_011206	Acidithiobacillus_ferrooxidans_ATCC_53993	198284847	PHD
NC_011206	Acidithiobacillus_ferrooxidans_ATCC_53993	198284937	PHD
NC_011206	Acidithiobacillus_ferrooxidans_ATCC_53993	198284938	PIN
NC_008009	Acidobacteria_bacterium_Ellin345	94967058	ArsR
NC_008009	Acidobacteria_bacterium_Ellin345	94967186	Xre
NC_008009	Acidobacteria_bacterium_Ellin345	94967187	HipA
NC_008009	Acidobacteria_bacterium_Ellin345	94967257	COG2856
NC_008009	Acidobacteria_bacterium_Ellin345	94967258	Xre
NC_008009	Acidobacteria_bacterium_Ellin345	94967298	Xre
NC_008009	Acidobacteria_bacterium_Ellin345	94967642	RHH
NC_008009	Acidobacteria_bacterium_Ellin345	94967843	COG3832
NC_008009	Acidobacteria_bacterium_Ellin345	94968019	PIN
NC_008009	Acidobacteria_bacterium_Ellin345	94968022	PIN
NC_008009	Acidobacteria_bacterium_Ellin345	94968023	PHD
NC_008009	Acidobacteria_bacterium_Ellin345	94968031	Xre
NC_008009	Acidobacteria_bacterium_Ellin345	94968150	COG2856
NC_008009	Acidobacteria_bacterium_Ellin345	94968151	Xre
NC_008009	Acidobacteria_bacterium_Ellin345	94968154	RHH
NC_008009	Acidobacteria_bacterium_Ellin345	94968155	RelE
NC_008009	Acidobacteria_bacterium_Ellin345	94968170	Xre
NC_008009	Acidobacteria_bacterium_Ellin345	94968175	GNAT
NC_008009	Acidobacteria_bacterium_Ellin345	94968227	HipA
NC_008009	Acidobacteria_bacterium_Ellin345	94968245	PIN
NC_008009	Acidobacteria_bacterium_Ellin345	94968286	GNAT
NC_008009	Acidobacteria_bacterium_Ellin345	94968347	COG2442
NC_008009	Acidobacteria_bacterium_Ellin345	94968425	PIN
NC_008009	Acidobacteria_bacterium_Ellin345	94968426	PHD
NC_008009	Acidobacteria_bacterium_Ellin345	94968427	Xre
NC_008009	Acidobacteria_bacterium_Ellin345	94968442	Xre
NC_008009	Acidobacteria_bacterium_Ellin345	94968453	Xre
NC_008009	Acidobacteria_bacterium_Ellin345	94968468	Xre
NC_008009	Acidobacteria_bacterium_Ellin345	94968567	Xre
NC_008009	Acidobacteria_bacterium_Ellin345	94968576	RHH
NC_008009	Acidobacteria_bacterium_Ellin345	94968615	GNAT
NC_008009	Acidobacteria_bacterium_Ellin345	94968976	ArsR
NC_008009	Acidobacteria_bacterium_Ellin345	94968995	MNT
NC_008009	Acidobacteria_bacterium_Ellin345	94968996	HEPN
NC_008009	Acidobacteria_bacterium_Ellin345	94969065	Xre
NC_008009	Acidobacteria_bacterium_Ellin345	94969116	RelE
NC_008009	Acidobacteria_bacterium_Ellin345	94969117	RHH
NC_008009	Acidobacteria_bacterium_Ellin345	94969153	GNAT
NC_008009	Acidobacteria_bacterium_Ellin345	94969232	COG3832
NC_008009	Acidobacteria_bacterium_Ellin345	94969281	GNAT
NC_008009	Acidobacteria_bacterium_Ellin345	94969294	Xre
NC_008009	Acidobacteria_bacterium_Ellin345	94969342	GNAT
NC_008009	Acidobacteria_bacterium_Ellin345	94969389	GNAT
NC_008009	Acidobacteria_bacterium_Ellin345	94969395	COG3832
NC_008009	Acidobacteria_bacterium_Ellin345	94969410	GNAT
NC_008009	Acidobacteria_bacterium_Ellin345	94969453	HipA
NC_008009	Acidobacteria_bacterium_Ellin345	94969454	Xre
NC_008009	Acidobacteria_bacterium_Ellin345	94969559	ArsR
NC_008009	Acidobacteria_bacterium_Ellin345	94969559	COG3832
NC_008009	Acidobacteria_bacterium_Ellin345	94969625	GNAT
NC_008009	Acidobacteria_bacterium_Ellin345	94969663	PIN
NC_008009	Acidobacteria_bacterium_Ellin345	94969664	PHD
NC_008009	Acidobacteria_bacterium_Ellin345	94969803	RelE
NC_008009	Acidobacteria_bacterium_Ellin345	94969911	RHH
NC_008009	Acidobacteria_bacterium_Ellin345	94969912	RelE
NC_008009	Acidobacteria_bacterium_Ellin345	94969997	ArsR
NC_008009	Acidobacteria_bacterium_Ellin345	94970036	COG3832
NC_008009	Acidobacteria_bacterium_Ellin345	94970073	Xre
NC_008009	Acidobacteria_bacterium_Ellin345	94970259	PHD
NC_008009	Acidobacteria_bacterium_Ellin345	94970451	Xre
NC_008009	Acidobacteria_bacterium_Ellin345	94970452	RelE
NC_008009	Acidobacteria_bacterium_Ellin345	94970484	GNAT
NC_008009	Acidobacteria_bacterium_Ellin345	94970490	ArsR
NC_008009	Acidobacteria_bacterium_Ellin345	94970492	COG3832
NC_008009	Acidobacteria_bacterium_Ellin345	94970578	GNAT
NC_008009	Acidobacteria_bacterium_Ellin345	94970584	RHH
NC_008009	Acidobacteria_bacterium_Ellin345	94970585	RelE
NC_008009	Acidobacteria_bacterium_Ellin345	94970613	RelE
NC_008009	Acidobacteria_bacterium_Ellin345	94970614	Xre
NC_008009	Acidobacteria_bacterium_Ellin345	94970666	AbrB
NC_008009	Acidobacteria_bacterium_Ellin345	94970687	Xre
NC_008009	Acidobacteria_bacterium_Ellin345	94970902	COG3832
NC_008009	Acidobacteria_bacterium_Ellin345	94970977	ArsR
NC_008009	Acidobacteria_bacterium_Ellin345	94970978	COG3832
NC_008009	Acidobacteria_bacterium_Ellin345	94970995	GNAT
NC_008009	Acidobacteria_bacterium_Ellin345	94971075	COG4636
NC_008009	Acidobacteria_bacterium_Ellin345	94971121	GNAT
NC_008009	Acidobacteria_bacterium_Ellin345	94971128	HicB
NC_008009	Acidobacteria_bacterium_Ellin345	94971134	Fic
NC_008009	Acidobacteria_bacterium_Ellin345	94971135	AbrB
NC_008009	Acidobacteria_bacterium_Ellin345	94971156	PIN
NC_008009	Acidobacteria_bacterium_Ellin345	94971173	YgiU
NC_008009	Acidobacteria_bacterium_Ellin345	94971174	Xre
NC_008009	Acidobacteria_bacterium_Ellin345	94971182	GNAT
NC_008009	Acidobacteria_bacterium_Ellin345	94971398	Xre
NC_008009	Acidobacteria_bacterium_Ellin345	94971460	PHD
NC_008009	Acidobacteria_bacterium_Ellin345	94971461	PIN
NC_008009	Acidobacteria_bacterium_Ellin345	94971476	COG5606
NC_008009	Acidobacteria_bacterium_Ellin345	94971477	RelE
NC_008009	Acidobacteria_bacterium_Ellin345	94971519	HipA
NC_008009	Acidobacteria_bacterium_Ellin345	94971537	Xre
NC_008009	Acidobacteria_bacterium_Ellin345	94971596	Xre
NC_008009	Acidobacteria_bacterium_Ellin345	94971597	HipA
NC_008009	Acidobacteria_bacterium_Ellin345	94971620	COG3832
NC_008009	Acidobacteria_bacterium_Ellin345	94971621	ArsR
NC_008009	Acidobacteria_bacterium_Ellin345	94971649	AbrB
NC_008009	Acidobacteria_bacterium_Ellin345	94971650	MazF
NC_008009	Acidobacteria_bacterium_Ellin345	94971662	GNAT
NC_008009	Acidobacteria_bacterium_Ellin345	94971698	PIN
NC_008009	Acidobacteria_bacterium_Ellin345	94971699	AbrB
NC_008009	Acidobacteria_bacterium_Ellin345	94971804	RelE
NC_008009	Acidobacteria_bacterium_Ellin345	94971805	RHH
NC_008578	Acidothermus_cellulolyticus_11B	117927255	ArsR
NC_008578	Acidothermus_cellulolyticus_11B	117927278	Xre
NC_008578	Acidothermus_cellulolyticus_11B	117927290	PIN
NC_008578	Acidothermus_cellulolyticus_11B	117927320	ArsR
NC_008578	Acidothermus_cellulolyticus_11B	117927380	GNAT
NC_008578	Acidothermus_cellulolyticus_11B	117927426	GNAT
NC_008578	Acidothermus_cellulolyticus_11B	117927547	RHH
NC_008578	Acidothermus_cellulolyticus_11B	117927555	ArsR
NC_008578	Acidothermus_cellulolyticus_11B	117927568	GNAT
NC_008578	Acidothermus_cellulolyticus_11B	117928034	PIN
NC_008578	Acidothermus_cellulolyticus_11B	117928107	ArsR
NC_008578	Acidothermus_cellulolyticus_11B	117928107	COG3832
NC_008578	Acidothermus_cellulolyticus_11B	117928186	PIN
NC_008578	Acidothermus_cellulolyticus_11B	117928204	PIN
NC_008578	Acidothermus_cellulolyticus_11B	117928209	AbrB
NC_008578	Acidothermus_cellulolyticus_11B	117928249	Xre
NC_008578	Acidothermus_cellulolyticus_11B	117928252	Xre
NC_008578	Acidothermus_cellulolyticus_11B	117928383	COG5654
NC_008578	Acidothermus_cellulolyticus_11B	117928430	COG2442
NC_008578	Acidothermus_cellulolyticus_11B	117928510	Xre
NC_008578	Acidothermus_cellulolyticus_11B	117928686	Xre
NC_008578	Acidothermus_cellulolyticus_11B	117928707	Xre
NC_008578	Acidothermus_cellulolyticus_11B	117928830	Xre
NC_008578	Acidothermus_cellulolyticus_11B	117929064	GNAT
NC_008578	Acidothermus_cellulolyticus_11B	117929233	GNAT
NC_008752	Acidovorax_avenae_citrulli_AAC00-1	120608718	RHH
NC_008752	Acidovorax_avenae_citrulli_AAC00-1	120608720	MNT
NC_008752	Acidovorax_avenae_citrulli_AAC00-1	120608962	COG3832
NC_008752	Acidovorax_avenae_citrulli_AAC00-1	120609052	GNAT
NC_008752	Acidovorax_avenae_citrulli_AAC00-1	120609100	RHH
NC_008752	Acidovorax_avenae_citrulli_AAC00-1	120609126	PIN
NC_008752	Acidovorax_avenae_citrulli_AAC00-1	120609279	AbrB
NC_008752	Acidovorax_avenae_citrulli_AAC00-1	120609280	PIN
NC_008752	Acidovorax_avenae_citrulli_AAC00-1	120609291	Xre
NC_008752	Acidovorax_avenae_citrulli_AAC00-1	120609342	Xre
NC_008752	Acidovorax_avenae_citrulli_AAC00-1	120609343	Xre
NC_008752	Acidovorax_avenae_citrulli_AAC00-1	120609379	Xre
NC_008752	Acidovorax_avenae_citrulli_AAC00-1	120609385	RHH
NC_008752	Acidovorax_avenae_citrulli_AAC00-1	120609421	RHH
NC_008752	Acidovorax_avenae_citrulli_AAC00-1	120609506	AbrB
NC_008752	Acidovorax_avenae_citrulli_AAC00-1	120609701	RelE
NC_008752	Acidovorax_avenae_citrulli_AAC00-1	120609722	RHH
NC_008752	Acidovorax_avenae_citrulli_AAC00-1	120609723	PIN
NC_008752	Acidovorax_avenae_citrulli_AAC00-1	120610193	Fic
NC_008752	Acidovorax_avenae_citrulli_AAC00-1	120610201	Fic
NC_008752	Acidovorax_avenae_citrulli_AAC00-1	120610234	HipA
NC_008752	Acidovorax_avenae_citrulli_AAC00-1	120610246	GNAT
NC_008752	Acidovorax_avenae_citrulli_AAC00-1	120610290	Xre
NC_008752	Acidovorax_avenae_citrulli_AAC00-1	120610369	Xre
NC_008752	Acidovorax_avenae_citrulli_AAC00-1	120610370	COG5606
NC_008752	Acidovorax_avenae_citrulli_AAC00-1	120610373	Bro
NC_008752	Acidovorax_avenae_citrulli_AAC00-1	120610400	RHH
NC_008752	Acidovorax_avenae_citrulli_AAC00-1	120610402	RHH
NC_008752	Acidovorax_avenae_citrulli_AAC00-1	120610403	COG2929
NC_008752	Acidovorax_avenae_citrulli_AAC00-1	120610433	Xre
NC_008752	Acidovorax_avenae_citrulli_AAC00-1	120610433	Xre
NC_008752	Acidovorax_avenae_citrulli_AAC00-1	120610434	Xre
NC_008752	Acidovorax_avenae_citrulli_AAC00-1	120610476	Xre
NC_008752	Acidovorax_avenae_citrulli_AAC00-1	120610563	GNAT
NC_008752	Acidovorax_avenae_citrulli_AAC00-1	120610768	COG3832
NC_008752	Acidovorax_avenae_citrulli_AAC00-1	120610773	ArsR
NC_008752	Acidovorax_avenae_citrulli_AAC00-1	120610870	Xre
NC_008752	Acidovorax_avenae_citrulli_AAC00-1	120610871	GNAT
NC_008752	Acidovorax_avenae_citrulli_AAC00-1	120610886	Xre
NC_008752	Acidovorax_avenae_citrulli_AAC00-1	120610965	COG3832
NC_008752	Acidovorax_avenae_citrulli_AAC00-1	120611007	Xre
NC_008752	Acidovorax_avenae_citrulli_AAC00-1	120611059	Xre
NC_008752	Acidovorax_avenae_citrulli_AAC00-1	120611081	Xre
NC_008752	Acidovorax_avenae_citrulli_AAC00-1	120611227	Xre
NC_008752	Acidovorax_avenae_citrulli_AAC00-1	120611325	GNAT
NC_008752	Acidovorax_avenae_citrulli_AAC00-1	120611370	PIN
NC_008752	Acidovorax_avenae_citrulli_AAC00-1	120611412	GNAT
NC_008752	Acidovorax_avenae_citrulli_AAC00-1	120611413	RHH
NC_008752	Acidovorax_avenae_citrulli_AAC00-1	120611487	Xre
NC_008752	Acidovorax_avenae_citrulli_AAC00-1	120611516	HipA
NC_008752	Acidovorax_avenae_citrulli_AAC00-1	120611569	Xre
NC_008752	Acidovorax_avenae_citrulli_AAC00-1	120611605	PIN
NC_008752	Acidovorax_avenae_citrulli_AAC00-1	120611703	RHH
NC_008752	Acidovorax_avenae_citrulli_AAC00-1	120612022	PIN
NC_008752	Acidovorax_avenae_citrulli_AAC00-1	120612023	PHD
NC_008752	Acidovorax_avenae_citrulli_AAC00-1	120612236	Xre
NC_008752	Acidovorax_avenae_citrulli_AAC00-1	120612265	HipA
NC_008752	Acidovorax_avenae_citrulli_AAC00-1	120612337	COG3832
NC_008752	Acidovorax_avenae_citrulli_AAC00-1	120612573	ArsR
NC_008752	Acidovorax_avenae_citrulli_AAC00-1	120612592	GNAT
NC_008752	Acidovorax_avenae_citrulli_AAC00-1	120612608	Xre
NC_008752	Acidovorax_avenae_citrulli_AAC00-1	120612665	RHH
NC_008752	Acidovorax_avenae_citrulli_AAC00-1	120612752	Xre
NC_008752	Acidovorax_avenae_citrulli_AAC00-1	120612753	Xre
NC_008752	Acidovorax_avenae_citrulli_AAC00-1	120612854	GNAT
NC_008752	Acidovorax_avenae_citrulli_AAC00-1	120613074	COG3832
NC_008752	Acidovorax_avenae_citrulli_AAC00-1	120613099	RelE
NC_008752	Acidovorax_avenae_citrulli_AAC00-1	120613100	PHD
NC_008752	Acidovorax_avenae_citrulli_AAC00-1	120613134	Xre
NC_008752	Acidovorax_avenae_citrulli_AAC00-1	120613152	Xre
NC_008752	Acidovorax_avenae_citrulli_AAC00-1	120613153	HipA
NC_008752	Acidovorax_avenae_citrulli_AAC00-1	120613162	PIN
NC_008752	Acidovorax_avenae_citrulli_AAC00-1	120613257	Fic
NC_008752	Acidovorax_avenae_citrulli_AAC00-1	120613270	ArsR
NC_008752	Acidovorax_avenae_citrulli_AAC00-1	120613299	COG3832
NC_008752	Acidovorax_avenae_citrulli_AAC00-1	120613348	ArsR
NC_008752	Acidovorax_avenae_citrulli_AAC00-1	120613392	HipA
NC_008765	Acidovorax_JS42	121582524	Xre
NC_008765	Acidovorax_JS42	121582525	RelE
NC_008765	Acidovorax_JS42	121582545	Fic
NC_008766	Acidovorax_JS42	121582556	RelE
NC_008766	Acidovorax_JS42	121582557	RHH
NC_008766	Acidovorax_JS42	121582560	AbrB
NC_008766	Acidovorax_JS42	121582580	Xre
NC_008766	Acidovorax_JS42	121582593	RelE
NC_008766	Acidovorax_JS42	121582594	RHH
NC_008782	Acidovorax_JS42	121592613	COG3832
NC_008782	Acidovorax_JS42	121592723	GNAT
NC_008782	Acidovorax_JS42	121592784	PIN
NC_008782	Acidovorax_JS42	121592997	COG5654
NC_008782	Acidovorax_JS42	121592998	COG5642
NC_008782	Acidovorax_JS42	121593151	Xre
NC_008782	Acidovorax_JS42	121593164	RelE
NC_008782	Acidovorax_JS42	121593185	PIN
NC_008782	Acidovorax_JS42	121593185	RHH
NC_008782	Acidovorax_JS42	121593216	COG3832
NC_008782	Acidovorax_JS42	121593256	Fic
NC_008782	Acidovorax_JS42	121593352	Xre
NC_008782	Acidovorax_JS42	121593365	RelE
NC_008782	Acidovorax_JS42	121593366	Xre
NC_008782	Acidovorax_JS42	121593628	Xre
NC_008782	Acidovorax_JS42	121593650	AbrB
NC_008782	Acidovorax_JS42	121593651	RelE
NC_008782	Acidovorax_JS42	121593669	MerR
NC_008782	Acidovorax_JS42	121593670	PIN
NC_008782	Acidovorax_JS42	121593684	ArsR
NC_008782	Acidovorax_JS42	121593718	HicA
NC_008782	Acidovorax_JS42	121593724	RHH
NC_008782	Acidovorax_JS42	121593746	Xre
NC_008782	Acidovorax_JS42	121593760	ArsR
NC_008782	Acidovorax_JS42	121593768	ArsR
NC_008782	Acidovorax_JS42	121593783	Xre
NC_008782	Acidovorax_JS42	121593784	COG5654
NC_008782	Acidovorax_JS42	121593842	HicA
NC_008782	Acidovorax_JS42	121593920	Xre
NC_008782	Acidovorax_JS42	121593956	COG5654
NC_008782	Acidovorax_JS42	121593960	MerR
NC_008782	Acidovorax_JS42	121593961	PIN
NC_008782	Acidovorax_JS42	121594009	COG2856
NC_008782	Acidovorax_JS42	121594009	Xre
NC_008782	Acidovorax_JS42	121594168	COG3832
NC_008782	Acidovorax_JS42	121594174	Xre
NC_008782	Acidovorax_JS42	121594244	Xre
NC_008782	Acidovorax_JS42	121594245	RelE
NC_008782	Acidovorax_JS42	121594306	Xre
NC_008782	Acidovorax_JS42	121594333	Xre
NC_008782	Acidovorax_JS42	121594376	Xre
NC_008782	Acidovorax_JS42	121594519	Xre
NC_008782	Acidovorax_JS42	121594559	Xre
NC_008782	Acidovorax_JS42	121594581	RHH
NC_008782	Acidovorax_JS42	121594582	RelE
NC_008782	Acidovorax_JS42	121594583	RHH
NC_008782	Acidovorax_JS42	121594595	Xre
NC_008782	Acidovorax_JS42	121594596	HipA
NC_008782	Acidovorax_JS42	121594609	COG3832
NC_008782	Acidovorax_JS42	121594652	Xre
NC_008782	Acidovorax_JS42	121594776	ArsR
NC_008782	Acidovorax_JS42	121594794	COG2856
NC_008782	Acidovorax_JS42	121594794	Xre
NC_008782	Acidovorax_JS42	121594795	RelE
NC_008782	Acidovorax_JS42	121594854	ArsR
NC_008782	Acidovorax_JS42	121594951	HEPN
NC_008782	Acidovorax_JS42	121594952	MNT
NC_008782	Acidovorax_JS42	121594963	RelE
NC_008782	Acidovorax_JS42	121594964	Xre
NC_008782	Acidovorax_JS42	121594978	Xre
NC_008782	Acidovorax_JS42	121594988	RHH
NC_008782	Acidovorax_JS42	121595107	Xre
NC_008782	Acidovorax_JS42	121595176	ArsR
NC_008782	Acidovorax_JS42	121595233	RHH
NC_008782	Acidovorax_JS42	121595249	RHH
NC_008782	Acidovorax_JS42	121595255	Xre
NC_008782	Acidovorax_JS42	121595273	Xre
NC_008782	Acidovorax_JS42	121595274	RelE
NC_008782	Acidovorax_JS42	121595334	PIN
NC_008782	Acidovorax_JS42	121595341	RHH
NC_008782	Acidovorax_JS42	121595342	PIN
NC_008782	Acidovorax_JS42	121595365	ArsR
NC_008782	Acidovorax_JS42	121595640	RHH
NC_008782	Acidovorax_JS42	121595641	COG2929
NC_008782	Acidovorax_JS42	121595658	GNAT
NC_008782	Acidovorax_JS42	121595679	HipA
NC_008782	Acidovorax_JS42	121595715	ArsR
NC_008782	Acidovorax_JS42	121595850	GNAT
NC_008782	Acidovorax_JS42	121595880	HipA
NC_008782	Acidovorax_JS42	121595881	Xre
NC_008782	Acidovorax_JS42	121595882	Xre
NC_008782	Acidovorax_JS42	121595903	RHH
NC_008782	Acidovorax_JS42	121595970	AbrB
NC_008782	Acidovorax_JS42	121596219	RHH
NC_008782	Acidovorax_JS42	121596227	GNAT
NC_008782	Acidovorax_JS42	121596262	COG3832
NC_008782	Acidovorax_JS42	121596284	ArsR
NC_008782	Acidovorax_JS42	121596309	COG3832
NC_008782	Acidovorax_JS42	121596319	MNT
NC_008782	Acidovorax_JS42	121596320	HEPN
NC_008782	Acidovorax_JS42	121596394	HipA
NC_010611	Acinetobacter_baumannii_ACICU	184156399	GNAT
NC_010611	Acinetobacter_baumannii_ACICU	184156463	COG3832
NC_010611	Acinetobacter_baumannii_ACICU	184156476	MNT
NC_010611	Acinetobacter_baumannii_ACICU	184156649	Xre
NC_010611	Acinetobacter_baumannii_ACICU	184156734	COG3832
NC_010611	Acinetobacter_baumannii_ACICU	184156923	GNAT
NC_010611	Acinetobacter_baumannii_ACICU	184157010	RHH
NC_010611	Acinetobacter_baumannii_ACICU	184157277	COG3832
NC_010611	Acinetobacter_baumannii_ACICU	184157332	Xre
NC_010611	Acinetobacter_baumannii_ACICU	184157375	RHH
NC_010611	Acinetobacter_baumannii_ACICU	184157378	Bro
NC_010611	Acinetobacter_baumannii_ACICU	184157494	COG3832
NC_010611	Acinetobacter_baumannii_ACICU	184157525	Xre
NC_010611	Acinetobacter_baumannii_ACICU	184157599	COG3832
NC_010611	Acinetobacter_baumannii_ACICU	184157608	RHH
NC_010611	Acinetobacter_baumannii_ACICU	184157638	GNAT
NC_010611	Acinetobacter_baumannii_ACICU	184157650	Xre
NC_010611	Acinetobacter_baumannii_ACICU	184157778	GNAT
NC_010611	Acinetobacter_baumannii_ACICU	184157813	ArsR
NC_010611	Acinetobacter_baumannii_ACICU	184157829	Xre
NC_010611	Acinetobacter_baumannii_ACICU	184157878	Xre
NC_010611	Acinetobacter_baumannii_ACICU	184157879	GNAT
NC_010611	Acinetobacter_baumannii_ACICU	184157899	Xre
NC_010611	Acinetobacter_baumannii_ACICU	184157905	ArsR
NC_010611	Acinetobacter_baumannii_ACICU	184157915	HipA
NC_010611	Acinetobacter_baumannii_ACICU	184158068	Xre
NC_010611	Acinetobacter_baumannii_ACICU	184158157	Bro
NC_010611	Acinetobacter_baumannii_ACICU	184158160	Xre
NC_010611	Acinetobacter_baumannii_ACICU	184158212	PHD
NC_010611	Acinetobacter_baumannii_ACICU	184158287	Xre
NC_010611	Acinetobacter_baumannii_ACICU	184158399	GNAT
NC_010611	Acinetobacter_baumannii_ACICU	184158489	RelE
NC_010611	Acinetobacter_baumannii_ACICU	184158490	PHD
NC_010611	Acinetobacter_baumannii_ACICU	184158519	HicB
NC_010611	Acinetobacter_baumannii_ACICU	184158524	Xre
NC_010611	Acinetobacter_baumannii_ACICU	184158540	Xre
NC_010611	Acinetobacter_baumannii_ACICU	184158540	Xre
NC_010611	Acinetobacter_baumannii_ACICU	184158593	Xre
NC_010611	Acinetobacter_baumannii_ACICU	184158612	Xre
NC_010611	Acinetobacter_baumannii_ACICU	184158635	RHH
NC_010611	Acinetobacter_baumannii_ACICU	184158636	GNAT
NC_010611	Acinetobacter_baumannii_ACICU	184158747	Xre
NC_010611	Acinetobacter_baumannii_ACICU	184158842	Xre
NC_010611	Acinetobacter_baumannii_ACICU	184158921	PHD
NC_010611	Acinetobacter_baumannii_ACICU	184159045	HicB
NC_010611	Acinetobacter_baumannii_ACICU	184159046	HicA
NC_010611	Acinetobacter_baumannii_ACICU	184159337	Xre
NC_010611	Acinetobacter_baumannii_ACICU	184159341	Xre
NC_010611	Acinetobacter_baumannii_ACICU	184159390	HipA
NC_010611	Acinetobacter_baumannii_ACICU	184159391	COG3832
NC_010611	Acinetobacter_baumannii_ACICU	184159424	GNAT
NC_010611	Acinetobacter_baumannii_ACICU	184159430	RHH
NC_010611	Acinetobacter_baumannii_ACICU	184159521	COG3832
NC_010611	Acinetobacter_baumannii_ACICU	184159752	Xre
NC_010611	Acinetobacter_baumannii_ACICU	184159766	Xre
NC_010611	Acinetobacter_baumannii_ACICU	184159779	Xre
NC_010611	Acinetobacter_baumannii_ACICU	184159797	Xre
NC_010611	Acinetobacter_baumannii_ACICU	184159828	ArsR
NC_010611	Acinetobacter_baumannii_ACICU	184159928	COG3832
NC_010611	Acinetobacter_baumannii_ACICU	184159978	COG3832
NC_010605	Acinetobacter_baumannii_ACICU	184159997	PHD
NC_010605	Acinetobacter_baumannii_ACICU	184159998	RelE
NC_010605	Acinetobacter_baumannii_ACICU	184160014	Xre
NC_009083	Acinetobacter_baumannii_ATCC_17978	126640105	Xre
NC_009083	Acinetobacter_baumannii_ATCC_17978	126640106	RelE
NC_009085	Acinetobacter_baumannii_ATCC_17978	126640130	Fic
NC_009085	Acinetobacter_baumannii_ATCC_17978	126640234	MNT
NC_009085	Acinetobacter_baumannii_ATCC_17978	126640481	COG3832
NC_009085	Acinetobacter_baumannii_ATCC_17978	126640668	GNAT
NC_009085	Acinetobacter_baumannii_ATCC_17978	126640798	COG2856
NC_009085	Acinetobacter_baumannii_ATCC_17978	126640962	COG2856
NC_009085	Acinetobacter_baumannii_ATCC_17978	126641046	COG3832
NC_009085	Acinetobacter_baumannii_ATCC_17978	126641192	Xre
NC_009085	Acinetobacter_baumannii_ATCC_17978	126641192	Xre
NC_009085	Acinetobacter_baumannii_ATCC_17978	126641222	Xre
NC_009085	Acinetobacter_baumannii_ATCC_17978	126641272	Xre
NC_009085	Acinetobacter_baumannii_ATCC_17978	126641319	COG3832
NC_009085	Acinetobacter_baumannii_ATCC_17978	126641328	RHH
NC_009085	Acinetobacter_baumannii_ATCC_17978	126641364	GNAT
NC_009085	Acinetobacter_baumannii_ATCC_17978	126641376	Xre
NC_009085	Acinetobacter_baumannii_ATCC_17978	126641463	GNAT
NC_009085	Acinetobacter_baumannii_ATCC_17978	126641499	ArsR
NC_009085	Acinetobacter_baumannii_ATCC_17978	126641517	Xre
NC_009085	Acinetobacter_baumannii_ATCC_17978	126641560	Xre
NC_009085	Acinetobacter_baumannii_ATCC_17978	126641561	GNAT
NC_009085	Acinetobacter_baumannii_ATCC_17978	126641578	Xre
NC_009085	Acinetobacter_baumannii_ATCC_17978	126641584	ArsR
NC_009085	Acinetobacter_baumannii_ATCC_17978	126641593	HipA
NC_009085	Acinetobacter_baumannii_ATCC_17978	126641627	Xre
NC_009085	Acinetobacter_baumannii_ATCC_17978	126641758	Xre
NC_009085	Acinetobacter_baumannii_ATCC_17978	126641806	GNAT
NC_009085	Acinetobacter_baumannii_ATCC_17978	126641807	COG2856
NC_009085	Acinetobacter_baumannii_ATCC_17978	126641807	Xre
NC_009085	Acinetobacter_baumannii_ATCC_17978	126641809	Xre
NC_009085	Acinetobacter_baumannii_ATCC_17978	126641810	HipA
NC_009085	Acinetobacter_baumannii_ATCC_17978	126641900	Xre
NC_009085	Acinetobacter_baumannii_ATCC_17978	126642004	GNAT
NC_009085	Acinetobacter_baumannii_ATCC_17978	126642064	HicB
NC_009085	Acinetobacter_baumannii_ATCC_17978	126642065	HicA
NC_009085	Acinetobacter_baumannii_ATCC_17978	126642079	Bro
NC_009085	Acinetobacter_baumannii_ATCC_17978	126642082	Xre
NC_009085	Acinetobacter_baumannii_ATCC_17978	126642123	Xre
NC_009085	Acinetobacter_baumannii_ATCC_17978	126642163	RHH
NC_009085	Acinetobacter_baumannii_ATCC_17978	126642164	GNAT
NC_009085	Acinetobacter_baumannii_ATCC_17978	126642268	Xre
NC_009085	Acinetobacter_baumannii_ATCC_17978	126642360	Xre
NC_009085	Acinetobacter_baumannii_ATCC_17978	126642685	Xre
NC_009085	Acinetobacter_baumannii_ATCC_17978	126642797	Xre
NC_009085	Acinetobacter_baumannii_ATCC_17978	126642801	Xre
NC_009085	Acinetobacter_baumannii_ATCC_17978	126642846	HipA
NC_009085	Acinetobacter_baumannii_ATCC_17978	126642847	COG3832
NC_009085	Acinetobacter_baumannii_ATCC_17978	126642881	GNAT
NC_009085	Acinetobacter_baumannii_ATCC_17978	126643232	Xre
NC_009085	Acinetobacter_baumannii_ATCC_17978	126643247	Xre
NC_009085	Acinetobacter_baumannii_ATCC_17978	126643262	Xre
NC_009085	Acinetobacter_baumannii_ATCC_17978	126643272	Xre
NC_009085	Acinetobacter_baumannii_ATCC_17978	126643291	Xre
NC_009085	Acinetobacter_baumannii_ATCC_17978	126643322	ArsR
NC_009085	Acinetobacter_baumannii_ATCC_17978	126643467	COG3832
NC_009085	Acinetobacter_baumannii_ATCC_17978	162286722	RHH
NC_010401	Acinetobacter_baumannii_AYE	169302976	PHD
NC_010401	Acinetobacter_baumannii_AYE	169302977	RelE
NC_010402	Acinetobacter_baumannii_AYE	169302985	COG2929
NC_010402	Acinetobacter_baumannii_AYE	169302986	RHH
NC_010404	Acinetobacter_baumannii_AYE	169786894	Xre
NC_010404	Acinetobacter_baumannii_AYE	169786909	Xre
NC_010404	Acinetobacter_baumannii_AYE	169786923	RHH
NC_010404	Acinetobacter_baumannii_AYE	169786924	RelE
NC_010404	Acinetobacter_baumannii_AYE	169786925	RelE
NC_010404	Acinetobacter_baumannii_AYE	169786926	Xre
NC_010404	Acinetobacter_baumannii_AYE	169786930	Xre
NC_010404	Acinetobacter_baumannii_AYE	169786931	RelE
NC_010404	Acinetobacter_baumannii_AYE	169786951	Xre
NC_010404	Acinetobacter_baumannii_AYE	169786952	RelE
NC_010404	Acinetobacter_baumannii_AYE	169786953	Xre
NC_010404	Acinetobacter_baumannii_AYE	169786969	Xre
NC_010410	Acinetobacter_baumannii_AYE	169794221	COG3832
NC_010410	Acinetobacter_baumannii_AYE	169794269	COG3832
NC_010410	Acinetobacter_baumannii_AYE	169794368	ArsR
NC_010410	Acinetobacter_baumannii_AYE	169794401	Xre
NC_010410	Acinetobacter_baumannii_AYE	169794418	Xre
NC_010410	Acinetobacter_baumannii_AYE	169794442	Xre
NC_010410	Acinetobacter_baumannii_AYE	169794669	COG3832
NC_010410	Acinetobacter_baumannii_AYE	169794721	Xre
NC_010410	Acinetobacter_baumannii_AYE	169794797	RHH
NC_010410	Acinetobacter_baumannii_AYE	169794802	GNAT
NC_010410	Acinetobacter_baumannii_AYE	169794834	COG3832
NC_010410	Acinetobacter_baumannii_AYE	169794835	HipA
NC_010410	Acinetobacter_baumannii_AYE	169794884	Xre
NC_010410	Acinetobacter_baumannii_AYE	169794888	Xre
NC_010410	Acinetobacter_baumannii_AYE	169795217	PHD
NC_010410	Acinetobacter_baumannii_AYE	169795293	Xre
NC_010410	Acinetobacter_baumannii_AYE	169795366	Xre
NC_010410	Acinetobacter_baumannii_AYE	169795392	GNAT
NC_010410	Acinetobacter_baumannii_AYE	169795434	Xre
NC_010410	Acinetobacter_baumannii_AYE	169795558	GNAT
NC_010410	Acinetobacter_baumannii_AYE	169795559	RHH
NC_010410	Acinetobacter_baumannii_AYE	169795605	Xre
NC_010410	Acinetobacter_baumannii_AYE	169795700	GNAT
NC_010410	Acinetobacter_baumannii_AYE	169795807	Xre
NC_010410	Acinetobacter_baumannii_AYE	169795899	GNAT
NC_010410	Acinetobacter_baumannii_AYE	169796012	Xre
NC_010410	Acinetobacter_baumannii_AYE	169796156	HipA
NC_010410	Acinetobacter_baumannii_AYE	169796166	ArsR
NC_010410	Acinetobacter_baumannii_AYE	169796172	Xre
NC_010410	Acinetobacter_baumannii_AYE	169796191	GNAT
NC_010410	Acinetobacter_baumannii_AYE	169796192	Xre
NC_010410	Acinetobacter_baumannii_AYE	169796242	Xre
NC_010410	Acinetobacter_baumannii_AYE	169796258	ArsR
NC_010410	Acinetobacter_baumannii_AYE	169796289	GNAT
NC_010410	Acinetobacter_baumannii_AYE	169796420	Xre
NC_010410	Acinetobacter_baumannii_AYE	169796432	GNAT
NC_010410	Acinetobacter_baumannii_AYE	169796461	RHH
NC_010410	Acinetobacter_baumannii_AYE	169796469	COG3832
NC_010410	Acinetobacter_baumannii_AYE	169796566	Xre
NC_010410	Acinetobacter_baumannii_AYE	169796596	COG3832
NC_010410	Acinetobacter_baumannii_AYE	169796715	Xre
NC_010410	Acinetobacter_baumannii_AYE	169796760	Xre
NC_010410	Acinetobacter_baumannii_AYE	169796807	COG3832
NC_010410	Acinetobacter_baumannii_AYE	169796904	Bro
NC_010410	Acinetobacter_baumannii_AYE	169797186	COG2856
NC_010410	Acinetobacter_baumannii_AYE	169797186	Xre
NC_010410	Acinetobacter_baumannii_AYE	169797342	COG3832
NC_010410	Acinetobacter_baumannii_AYE	169797428	Xre
NC_010410	Acinetobacter_baumannii_AYE	169797528	MNT
NC_010410	Acinetobacter_baumannii_AYE	169797529	GNAT
NC_010410	Acinetobacter_baumannii_AYE	169797530	GNAT
NC_010410	Acinetobacter_baumannii_AYE	169797564	MNT
NC_010410	Acinetobacter_baumannii_AYE	169797590	ArsR
NC_010410	Acinetobacter_baumannii_AYE	169797666	MNT
NC_010410	Acinetobacter_baumannii_AYE	169797679	COG3832
NC_010400	Acinetobacter_baumannii_SDF	169632147	MNT
NC_010400	Acinetobacter_baumannii_SDF	169632474	RHH
NC_010400	Acinetobacter_baumannii_SDF	169632479	GNAT
NC_010400	Acinetobacter_baumannii_SDF	169632510	COG3832
NC_010400	Acinetobacter_baumannii_SDF	169632511	HipA
NC_010400	Acinetobacter_baumannii_SDF	169632563	Xre
NC_010400	Acinetobacter_baumannii_SDF	169632793	PIN
NC_010400	Acinetobacter_baumannii_SDF	169632794	COG2856
NC_010400	Acinetobacter_baumannii_SDF	169632796	Xre
NC_010400	Acinetobacter_baumannii_SDF	169632796	Xre
NC_010400	Acinetobacter_baumannii_SDF	169632805	Bro
NC_010400	Acinetobacter_baumannii_SDF	169632825	RHH
NC_010400	Acinetobacter_baumannii_SDF	169632826	Bro
NC_010400	Acinetobacter_baumannii_SDF	169633042	Xre
NC_010400	Acinetobacter_baumannii_SDF	169633172	COG3832
NC_010400	Acinetobacter_baumannii_SDF	169633225	GNAT
NC_010400	Acinetobacter_baumannii_SDF	169633280	GNAT
NC_010400	Acinetobacter_baumannii_SDF	169633281	RHH
NC_010400	Acinetobacter_baumannii_SDF	169633347	GNAT
NC_010400	Acinetobacter_baumannii_SDF	169633360	HipA
NC_010400	Acinetobacter_baumannii_SDF	169633393	Bro
NC_010400	Acinetobacter_baumannii_SDF	169633402	PIN
NC_010400	Acinetobacter_baumannii_SDF	169633403	COG2856
NC_010400	Acinetobacter_baumannii_SDF	169633405	Xre
NC_010400	Acinetobacter_baumannii_SDF	169633441	RHH
NC_010400	Acinetobacter_baumannii_SDF	169633561	Xre
NC_010400	Acinetobacter_baumannii_SDF	169633667	ArsR
NC_010400	Acinetobacter_baumannii_SDF	169633673	Xre
NC_010400	Acinetobacter_baumannii_SDF	169633694	GNAT
NC_010400	Acinetobacter_baumannii_SDF	169633695	Xre
NC_010400	Acinetobacter_baumannii_SDF	169633735	Xre
NC_010400	Acinetobacter_baumannii_SDF	169633856	Xre
NC_010400	Acinetobacter_baumannii_SDF	169633895	GNAT
NC_010400	Acinetobacter_baumannii_SDF	169634002	Xre
NC_010400	Acinetobacter_baumannii_SDF	169634082	Xre
NC_010400	Acinetobacter_baumannii_SDF	169634092	Bro
NC_010400	Acinetobacter_baumannii_SDF	169634215	Xre
NC_010400	Acinetobacter_baumannii_SDF	169634247	HicA
NC_010400	Acinetobacter_baumannii_SDF	169634248	HicB
NC_010400	Acinetobacter_baumannii_SDF	169634296	COG3832
NC_010400	Acinetobacter_baumannii_SDF	169634334	GNAT
NC_010400	Acinetobacter_baumannii_SDF	169634657	COG2856
NC_010400	Acinetobacter_baumannii_SDF	169634657	Xre
NC_010400	Acinetobacter_baumannii_SDF	169634691	Xre
NC_010400	Acinetobacter_baumannii_SDF	169634707	Xre
NC_010400	Acinetobacter_baumannii_SDF	169634750	ArsR
NC_010400	Acinetobacter_baumannii_SDF	169634843	COG2856
NC_010400	Acinetobacter_baumannii_SDF	169634867	COG3832
NC_010396	Acinetobacter_baumannii_SDF	169786858	RelE
NC_010396	Acinetobacter_baumannii_SDF	169786859	RHH
NC_005966	Acinetobacter_sp_ADP1	50083312	COG3832
NC_005966	Acinetobacter_sp_ADP1	50083445	Xre
NC_005966	Acinetobacter_sp_ADP1	50083608	Xre
NC_005966	Acinetobacter_sp_ADP1	50083695	COG3832
NC_005966	Acinetobacter_sp_ADP1	50083939	COG3832
NC_005966	Acinetobacter_sp_ADP1	50084076	GNAT
NC_005966	Acinetobacter_sp_ADP1	50084085	COG2856
NC_005966	Acinetobacter_sp_ADP1	50084178	GNAT
NC_005966	Acinetobacter_sp_ADP1	50084466	PIN
NC_005966	Acinetobacter_sp_ADP1	50084587	Xre
NC_005966	Acinetobacter_sp_ADP1	50084738	Xre
NC_005966	Acinetobacter_sp_ADP1	50084795	GNAT
NC_005966	Acinetobacter_sp_ADP1	50084796	Xre
NC_005966	Acinetobacter_sp_ADP1	50084900	Xre
NC_005966	Acinetobacter_sp_ADP1	50084948	HipA
NC_005966	Acinetobacter_sp_ADP1	50084949	Xre
NC_005966	Acinetobacter_sp_ADP1	50084958	ArsR
NC_005966	Acinetobacter_sp_ADP1	50084979	Xre
NC_005966	Acinetobacter_sp_ADP1	50085009	ArsR
NC_005966	Acinetobacter_sp_ADP1	50085017	Xre
NC_005966	Acinetobacter_sp_ADP1	50085147	Xre
NC_005966	Acinetobacter_sp_ADP1	50085157	Xre
NC_005966	Acinetobacter_sp_ADP1	50085205	Xre
NC_005966	Acinetobacter_sp_ADP1	50085254	Bro
NC_005966	Acinetobacter_sp_ADP1	50085255	RHH
NC_005966	Acinetobacter_sp_ADP1	50085282	Bro
NC_005966	Acinetobacter_sp_ADP1	50085283	RHH
NC_005966	Acinetobacter_sp_ADP1	50085292	Xre
NC_005966	Acinetobacter_sp_ADP1	50085293	RelE
NC_005966	Acinetobacter_sp_ADP1	50085301	Xre
NC_005966	Acinetobacter_sp_ADP1	50085433	Xre
NC_005966	Acinetobacter_sp_ADP1	50085460	HipA
NC_005966	Acinetobacter_sp_ADP1	50085468	RHH
NC_005966	Acinetobacter_sp_ADP1	50085469	GNAT
NC_005966	Acinetobacter_sp_ADP1	50085480	Xre
NC_005966	Acinetobacter_sp_ADP1	50085608	Xre
NC_005966	Acinetobacter_sp_ADP1	50086015	GNAT
NC_005966	Acinetobacter_sp_ADP1	50086031	COG3832
NC_005966	Acinetobacter_sp_ADP1	50086133	COG3832
NC_005966	Acinetobacter_sp_ADP1	50086365	GNAT
NC_005966	Acinetobacter_sp_ADP1	50086387	Fic
NC_005966	Acinetobacter_sp_ADP1	50086396	PIN
NC_005966	Acinetobacter_sp_ADP1	50086397	COG2856
NC_005966	Acinetobacter_sp_ADP1	50086455	ArsR
NC_009053	Actinobacillus_pleuropneumoniae_L20	126207497	AbrB
NC_009053	Actinobacillus_pleuropneumoniae_L20	126207955	RHH
NC_009053	Actinobacillus_pleuropneumoniae_L20	126207956	COG2929
NC_009053	Actinobacillus_pleuropneumoniae_L20	126207966	ArsR
NC_009053	Actinobacillus_pleuropneumoniae_L20	126207981	Xre
NC_009053	Actinobacillus_pleuropneumoniae_L20	126208138	COG3832
NC_009053	Actinobacillus_pleuropneumoniae_L20	126208145	PIN
NC_009053	Actinobacillus_pleuropneumoniae_L20	126208146	AbrB
NC_009053	Actinobacillus_pleuropneumoniae_L20	126208234	RHH
NC_009053	Actinobacillus_pleuropneumoniae_L20	126208336	Fic
NC_009053	Actinobacillus_pleuropneumoniae_L20	126208426	COG2856
NC_009053	Actinobacillus_pleuropneumoniae_L20	126208427	Xre
NC_009053	Actinobacillus_pleuropneumoniae_L20	126208562	ArsR
NC_009053	Actinobacillus_pleuropneumoniae_L20	126208674	PIN
NC_009053	Actinobacillus_pleuropneumoniae_L20	126208675	PHD
NC_009053	Actinobacillus_pleuropneumoniae_L20	126208678	GNAT
NC_009053	Actinobacillus_pleuropneumoniae_L20	126208688	RHH
NC_009053	Actinobacillus_pleuropneumoniae_L20	126208742	PHD
NC_009053	Actinobacillus_pleuropneumoniae_L20	126208821	Xre
NC_009053	Actinobacillus_pleuropneumoniae_L20	126208822	RelE
NC_009053	Actinobacillus_pleuropneumoniae_L20	126208959	Xre
NC_009053	Actinobacillus_pleuropneumoniae_L20	126208988	COG3832
NC_009053	Actinobacillus_pleuropneumoniae_L20	126209002	GNAT
NC_009053	Actinobacillus_pleuropneumoniae_L20	126209003	RHH
NC_009053	Actinobacillus_pleuropneumoniae_L20	126209014	GNAT
NC_009053	Actinobacillus_pleuropneumoniae_L20	126209143	Xre
NC_009053	Actinobacillus_pleuropneumoniae_L20	126209144	HipA
NC_009053	Actinobacillus_pleuropneumoniae_L20	126209186	Xre
NC_009053	Actinobacillus_pleuropneumoniae_L20	126209187	HipA
NC_009053	Actinobacillus_pleuropneumoniae_L20	126209194	AbrB
NC_009053	Actinobacillus_pleuropneumoniae_L20	126209195	PIN
NC_009053	Actinobacillus_pleuropneumoniae_L20	126209209	RelE
NC_009053	Actinobacillus_pleuropneumoniae_L20	126209210	RelE
NC_009053	Actinobacillus_pleuropneumoniae_L20	126209290	PIN
NC_009053	Actinobacillus_pleuropneumoniae_L20	126209291	PHD
NC_009053	Actinobacillus_pleuropneumoniae_L20	126209372	Xre
NC_009053	Actinobacillus_pleuropneumoniae_L20	126209461	GNAT
NC_009053	Actinobacillus_pleuropneumoniae_L20	126209496	HEPN
NC_010278	Actinobacillus_pleuropneumoniae_serovar_3_JL03	165975467	AbrB
NC_010278	Actinobacillus_pleuropneumoniae_serovar_3_JL03	165975930	RHH
NC_010278	Actinobacillus_pleuropneumoniae_serovar_3_JL03	165975931	COG2929
NC_010278	Actinobacillus_pleuropneumoniae_serovar_3_JL03	165975934	RelE
NC_010278	Actinobacillus_pleuropneumoniae_serovar_3_JL03	165975943	ArsR
NC_010278	Actinobacillus_pleuropneumoniae_serovar_3_JL03	165976068	COG3832
NC_010278	Actinobacillus_pleuropneumoniae_serovar_3_JL03	165976079	PIN
NC_010278	Actinobacillus_pleuropneumoniae_serovar_3_JL03	165976080	AbrB
NC_010278	Actinobacillus_pleuropneumoniae_serovar_3_JL03	165976171	COG2929
NC_010278	Actinobacillus_pleuropneumoniae_serovar_3_JL03	165976172	RHH
NC_010278	Actinobacillus_pleuropneumoniae_serovar_3_JL03	165976280	Fic
NC_010278	Actinobacillus_pleuropneumoniae_serovar_3_JL03	165976370	COG2856
NC_010278	Actinobacillus_pleuropneumoniae_serovar_3_JL03	165976371	Xre
NC_010278	Actinobacillus_pleuropneumoniae_serovar_3_JL03	165976513	ArsR
NC_010278	Actinobacillus_pleuropneumoniae_serovar_3_JL03	165976616	Xre
NC_010278	Actinobacillus_pleuropneumoniae_serovar_3_JL03	165976626	PIN
NC_010278	Actinobacillus_pleuropneumoniae_serovar_3_JL03	165976627	PHD
NC_010278	Actinobacillus_pleuropneumoniae_serovar_3_JL03	165976630	GNAT
NC_010278	Actinobacillus_pleuropneumoniae_serovar_3_JL03	165976640	RHH
NC_010278	Actinobacillus_pleuropneumoniae_serovar_3_JL03	165976694	PHD
NC_010278	Actinobacillus_pleuropneumoniae_serovar_3_JL03	165976695	RelE
NC_010278	Actinobacillus_pleuropneumoniae_serovar_3_JL03	165976782	Xre
NC_010278	Actinobacillus_pleuropneumoniae_serovar_3_JL03	165976783	RelE
NC_010278	Actinobacillus_pleuropneumoniae_serovar_3_JL03	165976923	Xre
NC_010278	Actinobacillus_pleuropneumoniae_serovar_3_JL03	165976953	COG3832
NC_010278	Actinobacillus_pleuropneumoniae_serovar_3_JL03	165976968	GNAT
NC_010278	Actinobacillus_pleuropneumoniae_serovar_3_JL03	165976969	RHH
NC_010278	Actinobacillus_pleuropneumoniae_serovar_3_JL03	165976981	GNAT
NC_010278	Actinobacillus_pleuropneumoniae_serovar_3_JL03	165977142	Xre
NC_010278	Actinobacillus_pleuropneumoniae_serovar_3_JL03	165977157	Xre
NC_010278	Actinobacillus_pleuropneumoniae_serovar_3_JL03	165977158	HipA
NC_010278	Actinobacillus_pleuropneumoniae_serovar_3_JL03	165977167	AbrB
NC_010278	Actinobacillus_pleuropneumoniae_serovar_3_JL03	165977168	PIN
NC_010278	Actinobacillus_pleuropneumoniae_serovar_3_JL03	165977182	RelE
NC_010278	Actinobacillus_pleuropneumoniae_serovar_3_JL03	165977265	PIN
NC_010278	Actinobacillus_pleuropneumoniae_serovar_3_JL03	165977266	PHD
NC_010278	Actinobacillus_pleuropneumoniae_serovar_3_JL03	165977358	Xre
NC_010278	Actinobacillus_pleuropneumoniae_serovar_3_JL03	165977453	GNAT
NC_010278	Actinobacillus_pleuropneumoniae_serovar_3_JL03	165977489	HEPN
NC_010939	Actinobacillus_pleuropneumoniae_serovar_7_AP76	190149278	AbrB
NC_010939	Actinobacillus_pleuropneumoniae_serovar_7_AP76	190149634	Xre
NC_010939	Actinobacillus_pleuropneumoniae_serovar_7_AP76	190149638	ArsR
NC_010939	Actinobacillus_pleuropneumoniae_serovar_7_AP76	190149729	Xre
NC_010939	Actinobacillus_pleuropneumoniae_serovar_7_AP76	190149741	HipA
NC_010939	Actinobacillus_pleuropneumoniae_serovar_7_AP76	190149742	Xre
NC_010939	Actinobacillus_pleuropneumoniae_serovar_7_AP76	190149743	Xre
NC_010939	Actinobacillus_pleuropneumoniae_serovar_7_AP76	190149817	RHH
NC_010939	Actinobacillus_pleuropneumoniae_serovar_7_AP76	190149818	COG2929
NC_010939	Actinobacillus_pleuropneumoniae_serovar_7_AP76	190149829	ArsR
NC_010939	Actinobacillus_pleuropneumoniae_serovar_7_AP76	190149967	COG3832
NC_010939	Actinobacillus_pleuropneumoniae_serovar_7_AP76	190149974	PIN
NC_010939	Actinobacillus_pleuropneumoniae_serovar_7_AP76	190149975	AbrB
NC_010939	Actinobacillus_pleuropneumoniae_serovar_7_AP76	190150068	COG2929
NC_010939	Actinobacillus_pleuropneumoniae_serovar_7_AP76	190150069	RHH
NC_010939	Actinobacillus_pleuropneumoniae_serovar_7_AP76	190150188	Fic
NC_010939	Actinobacillus_pleuropneumoniae_serovar_7_AP76	190150417	ArsR
NC_010939	Actinobacillus_pleuropneumoniae_serovar_7_AP76	190150515	Xre
NC_010939	Actinobacillus_pleuropneumoniae_serovar_7_AP76	190150526	PIN
NC_010939	Actinobacillus_pleuropneumoniae_serovar_7_AP76	190150527	PHD
NC_010939	Actinobacillus_pleuropneumoniae_serovar_7_AP76	190150530	GNAT
NC_010939	Actinobacillus_pleuropneumoniae_serovar_7_AP76	190150540	RHH
NC_010939	Actinobacillus_pleuropneumoniae_serovar_7_AP76	190150678	Xre
NC_010939	Actinobacillus_pleuropneumoniae_serovar_7_AP76	190150824	Xre
NC_010939	Actinobacillus_pleuropneumoniae_serovar_7_AP76	190150853	COG3832
NC_010939	Actinobacillus_pleuropneumoniae_serovar_7_AP76	190150868	GNAT
NC_010939	Actinobacillus_pleuropneumoniae_serovar_7_AP76	190150869	RHH
NC_010939	Actinobacillus_pleuropneumoniae_serovar_7_AP76	190150881	GNAT
NC_010939	Actinobacillus_pleuropneumoniae_serovar_7_AP76	190151051	Xre
NC_010939	Actinobacillus_pleuropneumoniae_serovar_7_AP76	190151052	HipA
NC_010939	Actinobacillus_pleuropneumoniae_serovar_7_AP76	190151060	AbrB
NC_010939	Actinobacillus_pleuropneumoniae_serovar_7_AP76	190151061	PIN
NC_010939	Actinobacillus_pleuropneumoniae_serovar_7_AP76	190151084	RelE
NC_010939	Actinobacillus_pleuropneumoniae_serovar_7_AP76	190151089	Xre
NC_010939	Actinobacillus_pleuropneumoniae_serovar_7_AP76	190151093	ArsR
NC_010939	Actinobacillus_pleuropneumoniae_serovar_7_AP76	190151183	PIN
NC_010939	Actinobacillus_pleuropneumoniae_serovar_7_AP76	190151184	PHD
NC_010939	Actinobacillus_pleuropneumoniae_serovar_7_AP76	190151270	Xre
NC_010939	Actinobacillus_pleuropneumoniae_serovar_7_AP76	190151363	GNAT
NC_009655	Actinobacillus_succinogenes_130Z	152977713	Xre
NC_009655	Actinobacillus_succinogenes_130Z	152977750	Xre
NC_009655	Actinobacillus_succinogenes_130Z	152977847	GNAT
NC_009655	Actinobacillus_succinogenes_130Z	152977873	COG3832
NC_009655	Actinobacillus_succinogenes_130Z	152978176	Xre
NC_009655	Actinobacillus_succinogenes_130Z	152978317	GNAT
NC_009655	Actinobacillus_succinogenes_130Z	152978357	GNAT
NC_009655	Actinobacillus_succinogenes_130Z	152978418	GNAT
NC_009655	Actinobacillus_succinogenes_130Z	152978501	Fic
NC_009655	Actinobacillus_succinogenes_130Z	152978503	HEPN
NC_009655	Actinobacillus_succinogenes_130Z	152978504	MNT
NC_009655	Actinobacillus_succinogenes_130Z	152978635	RHH
NC_009655	Actinobacillus_succinogenes_130Z	152978731	GNAT
NC_009655	Actinobacillus_succinogenes_130Z	152978810	Xre
NC_009655	Actinobacillus_succinogenes_130Z	152978879	RelE
NC_009655	Actinobacillus_succinogenes_130Z	152978880	RelE
NC_009655	Actinobacillus_succinogenes_130Z	152978881	COG2856
NC_009655	Actinobacillus_succinogenes_130Z	152978881	Xre
NC_009655	Actinobacillus_succinogenes_130Z	152978882	RelE
NC_009655	Actinobacillus_succinogenes_130Z	152978883	Xre
NC_009655	Actinobacillus_succinogenes_130Z	152978980	Xre
NC_009655	Actinobacillus_succinogenes_130Z	152978981	HipA
NC_009655	Actinobacillus_succinogenes_130Z	152978986	ArsR
NC_009655	Actinobacillus_succinogenes_130Z	152979059	Xre
NC_009655	Actinobacillus_succinogenes_130Z	152979060	Xre
NC_009655	Actinobacillus_succinogenes_130Z	152979107	GNAT
NC_009655	Actinobacillus_succinogenes_130Z	152979156	COG3832
NC_009655	Actinobacillus_succinogenes_130Z	152979303	COG3832
NC_009655	Actinobacillus_succinogenes_130Z	152979318	Xre
NC_009655	Actinobacillus_succinogenes_130Z	152979595	AbrB
NC_009655	Actinobacillus_succinogenes_130Z	152979680	Xre
NC_009655	Actinobacillus_succinogenes_130Z	152979702	Xre
NC_008570	Aeromonas_hydrophila_ATCC_7966	117617476	GNAT
NC_008570	Aeromonas_hydrophila_ATCC_7966	117617483	Xre
NC_008570	Aeromonas_hydrophila_ATCC_7966	117617514	ArsR
NC_008570	Aeromonas_hydrophila_ATCC_7966	117617742	GNAT
NC_008570	Aeromonas_hydrophila_ATCC_7966	117617763	Xre
NC_008570	Aeromonas_hydrophila_ATCC_7966	117617788	ArsR
NC_008570	Aeromonas_hydrophila_ATCC_7966	117617794	Xre
NC_008570	Aeromonas_hydrophila_ATCC_7966	117617835	GNAT
NC_008570	Aeromonas_hydrophila_ATCC_7966	117617886	Xre
NC_008570	Aeromonas_hydrophila_ATCC_7966	117618127	Xre
NC_008570	Aeromonas_hydrophila_ATCC_7966	117618498	GNAT
NC_008570	Aeromonas_hydrophila_ATCC_7966	117618519	GNAT
NC_008570	Aeromonas_hydrophila_ATCC_7966	117618559	COG2856
NC_008570	Aeromonas_hydrophila_ATCC_7966	117618572	Xre
NC_008570	Aeromonas_hydrophila_ATCC_7966	117618648	Xre
NC_008570	Aeromonas_hydrophila_ATCC_7966	117618675	COG3832
NC_008570	Aeromonas_hydrophila_ATCC_7966	117618680	Xre
NC_008570	Aeromonas_hydrophila_ATCC_7966	117618821	COG3832
NC_008570	Aeromonas_hydrophila_ATCC_7966	117618880	HipA
NC_008570	Aeromonas_hydrophila_ATCC_7966	117618914	HipA
NC_008570	Aeromonas_hydrophila_ATCC_7966	117618920	AbrB
NC_008570	Aeromonas_hydrophila_ATCC_7966	117619037	COG5654
NC_008570	Aeromonas_hydrophila_ATCC_7966	117619042	COG2856
NC_008570	Aeromonas_hydrophila_ATCC_7966	117619042	Xre
NC_008570	Aeromonas_hydrophila_ATCC_7966	117619091	Xre
NC_008570	Aeromonas_hydrophila_ATCC_7966	117619207	GNAT
NC_008570	Aeromonas_hydrophila_ATCC_7966	117619244	RHH
NC_008570	Aeromonas_hydrophila_ATCC_7966	117619251	Xre
NC_008570	Aeromonas_hydrophila_ATCC_7966	117619330	RHH
NC_008570	Aeromonas_hydrophila_ATCC_7966	117619338	RHH
NC_008570	Aeromonas_hydrophila_ATCC_7966	117619340	Xre
NC_008570	Aeromonas_hydrophila_ATCC_7966	117619429	COG3832
NC_008570	Aeromonas_hydrophila_ATCC_7966	117619588	GNAT
NC_008570	Aeromonas_hydrophila_ATCC_7966	117619610	Xre
NC_008570	Aeromonas_hydrophila_ATCC_7966	117619618	COG3832
NC_008570	Aeromonas_hydrophila_ATCC_7966	117619623	GNAT
NC_008570	Aeromonas_hydrophila_ATCC_7966	117619668	MNT
NC_008570	Aeromonas_hydrophila_ATCC_7966	117619678	Xre
NC_008570	Aeromonas_hydrophila_ATCC_7966	117619704	GNAT
NC_008570	Aeromonas_hydrophila_ATCC_7966	117619712	COG3832
NC_008570	Aeromonas_hydrophila_ATCC_7966	117619845	Xre
NC_008570	Aeromonas_hydrophila_ATCC_7966	117619971	GNAT
NC_008570	Aeromonas_hydrophila_ATCC_7966	117620020	Xre
NC_008570	Aeromonas_hydrophila_ATCC_7966	117620095	Xre
NC_008570	Aeromonas_hydrophila_ATCC_7966	117620122	COG3832
NC_008570	Aeromonas_hydrophila_ATCC_7966	117620294	Fic
NC_008570	Aeromonas_hydrophila_ATCC_7966	117620390	GNAT
NC_008570	Aeromonas_hydrophila_ATCC_7966	117620452	COG3832
NC_008570	Aeromonas_hydrophila_ATCC_7966	117620489	Xre
NC_008570	Aeromonas_hydrophila_ATCC_7966	117620725	GNAT
NC_008570	Aeromonas_hydrophila_ATCC_7966	117620739	ArsR
NC_008570	Aeromonas_hydrophila_ATCC_7966	117620881	COG3832
NC_008570	Aeromonas_hydrophila_ATCC_7966	117620896	Xre
NC_008570	Aeromonas_hydrophila_ATCC_7966	117620965	GNAT
NC_008570	Aeromonas_hydrophila_ATCC_7966	117621110	GNAT
NC_008570	Aeromonas_hydrophila_ATCC_7966	117621167	GNAT
NC_008570	Aeromonas_hydrophila_ATCC_7966	117621210	Xre
NC_008570	Aeromonas_hydrophila_ATCC_7966	117621256	Xre
NC_008570	Aeromonas_hydrophila_ATCC_7966	117621286	Xre
NC_008570	Aeromonas_hydrophila_ATCC_7966	117621400	Xre
NC_008570	Aeromonas_hydrophila_ATCC_7966	117621486	Xre
NC_008570	Aeromonas_hydrophila_ATCC_7966	117621499	Xre
NC_004923	Aeromonas_salmonicida_A449	32453761	RHH
NC_004923	Aeromonas_salmonicida_A449	32453762	RelE
NC_004924	Aeromonas_salmonicida_A449	32453770	RHH
NC_004924	Aeromonas_salmonicida_A449	32453771	RelE
NC_004925	Aeromonas_salmonicida_A449	32453781	COG5654
NC_009348	Aeromonas_salmonicida_A449	145297318	RHH
NC_009348	Aeromonas_salmonicida_A449	145297428	COG3832
NC_009348	Aeromonas_salmonicida_A449	145297476	AbrB
NC_009348	Aeromonas_salmonicida_A449	145297642	ArsR
NC_009348	Aeromonas_salmonicida_A449	145297648	ArsR
NC_009348	Aeromonas_salmonicida_A449	145297750	ArsR
NC_009348	Aeromonas_salmonicida_A449	145298277	Xre
NC_009348	Aeromonas_salmonicida_A449	145298283	Xre
NC_009348	Aeromonas_salmonicida_A449	145298340	Xre
NC_009348	Aeromonas_salmonicida_A449	145298341	ArsR
NC_009348	Aeromonas_salmonicida_A449	145298344	Xre
NC_009348	Aeromonas_salmonicida_A449	145298553	Xre
NC_009348	Aeromonas_salmonicida_A449	145298591	Xre
NC_009348	Aeromonas_salmonicida_A449	145298596	Xre
NC_009348	Aeromonas_salmonicida_A449	145298596	Xre
NC_009348	Aeromonas_salmonicida_A449	145298915	COG5654
NC_009348	Aeromonas_salmonicida_A449	145298916	Xre
NC_009348	Aeromonas_salmonicida_A449	145298931	PIN
NC_009348	Aeromonas_salmonicida_A449	145299003	Xre
NC_009348	Aeromonas_salmonicida_A449	145299213	Xre
NC_009348	Aeromonas_salmonicida_A449	145299223	GNAT
NC_009348	Aeromonas_salmonicida_A449	145299231	GNAT
NC_009348	Aeromonas_salmonicida_A449	145299298	Xre
NC_009348	Aeromonas_salmonicida_A449	145299346	Xre
NC_009348	Aeromonas_salmonicida_A449	145299453	COG3832
NC_009348	Aeromonas_salmonicida_A449	145299454	COG3832
NC_009348	Aeromonas_salmonicida_A449	145299532	Xre
NC_009348	Aeromonas_salmonicida_A449	145299576	COG3832
NC_009348	Aeromonas_salmonicida_A449	145299744	RHH
NC_009348	Aeromonas_salmonicida_A449	145299854	Xre
NC_009348	Aeromonas_salmonicida_A449	145299858	PIN
NC_009348	Aeromonas_salmonicida_A449	145299894	ArsR
NC_009348	Aeromonas_salmonicida_A449	145299920	COG3832
NC_009348	Aeromonas_salmonicida_A449	145299923	Xre
NC_009348	Aeromonas_salmonicida_A449	145299927	Xre
NC_009348	Aeromonas_salmonicida_A449	145299959	HipA
NC_009348	Aeromonas_salmonicida_A449	145299997	GNAT
NC_009348	Aeromonas_salmonicida_A449	145300036	GNAT
NC_009348	Aeromonas_salmonicida_A449	145300212	Xre
NC_009348	Aeromonas_salmonicida_A449	145300231	HipA
NC_009348	Aeromonas_salmonicida_A449	145300238	Xre
NC_009348	Aeromonas_salmonicida_A449	145300318	GNAT
NC_009348	Aeromonas_salmonicida_A449	145300534	Fic
NC_009348	Aeromonas_salmonicida_A449	145300542	Bro
NC_009348	Aeromonas_salmonicida_A449	145300579	COG3832
NC_009348	Aeromonas_salmonicida_A449	145300661	Xre
NC_009348	Aeromonas_salmonicida_A449	145300673	GNAT
NC_009348	Aeromonas_salmonicida_A449	145300727	Xre
NC_009348	Aeromonas_salmonicida_A449	145300731	Xre
NC_009348	Aeromonas_salmonicida_A449	145300754	GNAT
NC_009348	Aeromonas_salmonicida_A449	145300893	GNAT
NC_009348	Aeromonas_salmonicida_A449	145301000	Xre
NC_009348	Aeromonas_salmonicida_A449	145301004	Xre
NC_009348	Aeromonas_salmonicida_A449	145301017	COG3832
NC_009348	Aeromonas_salmonicida_A449	145301042	Xre
NC_009348	Aeromonas_salmonicida_A449	145301115	Xre
NC_009349	Aeromonas_salmonicida_A449	145301217	COG5642
NC_009349	Aeromonas_salmonicida_A449	145301270	Xre
NC_009349	Aeromonas_salmonicida_A449	145301308	MNT
NC_009349	Aeromonas_salmonicida_A449	145301318	HipA
NC_009349	Aeromonas_salmonicida_A449	145301319	Xre
NC_009350	Aeromonas_salmonicida_A449	145301443	Xre
NC_009350	Aeromonas_salmonicida_A449	145301483	RelE
NC_009350	Aeromonas_salmonicida_A449	145301503	PIN
NC_009350	Aeromonas_salmonicida_A449	145301519	AbrB
NC_009350	Aeromonas_salmonicida_A449	145301520	PIN
NC_000854	Aeropyrum_pernix	14600586	PIN
NC_000854	Aeropyrum_pernix	14600592	PIN
NC_000854	Aeropyrum_pernix	14600738	PIN
NC_000854	Aeropyrum_pernix	14600786	RHH
NC_000854	Aeropyrum_pernix	14600960	Xre
NC_000854	Aeropyrum_pernix	14600962	Xre
NC_000854	Aeropyrum_pernix	14601053	PIN
NC_000854	Aeropyrum_pernix	14601184	PIN
NC_000854	Aeropyrum_pernix	14601442	RHH
NC_000854	Aeropyrum_pernix	14601503	PIN
NC_000854	Aeropyrum_pernix	14601741	GNAT
NC_000854	Aeropyrum_pernix	14602047	ArsR
NC_000854	Aeropyrum_pernix	14602179	PIN
NC_000854	Aeropyrum_pernix	14602181	PIN
NC_000854	Aeropyrum_pernix	14602188	AbrB
NC_000854	Aeropyrum_pernix	118430839	MNT
NC_000854	Aeropyrum_pernix	118430859	Xre
NC_000854	Aeropyrum_pernix	118430927	Xre
NC_000854	Aeropyrum_pernix	118430937	MNT
NC_000854	Aeropyrum_pernix	118430966	AbrB
NC_000854	Aeropyrum_pernix	118430971	PIN
NC_000854	Aeropyrum_pernix	118430972	COG2886
NC_000854	Aeropyrum_pernix	118430974	PIN
NC_000854	Aeropyrum_pernix	118430975	AbrB
NC_000854	Aeropyrum_pernix	118430977	AbrB
NC_000854	Aeropyrum_pernix	118430978	ArsR
NC_000854	Aeropyrum_pernix	118431032	RHH
NC_000854	Aeropyrum_pernix	118431063	PIN
NC_000854	Aeropyrum_pernix	118431064	RHH
NC_000854	Aeropyrum_pernix	118431066	AbrB
NC_000854	Aeropyrum_pernix	118431123	PIN
NC_000854	Aeropyrum_pernix	118431183	HEPN
NC_000854	Aeropyrum_pernix	118431184	MNT
NC_000854	Aeropyrum_pernix	118431242	RHH
NC_000854	Aeropyrum_pernix	118431250	COG2886
NC_000854	Aeropyrum_pernix	118431281	RHH
NC_000854	Aeropyrum_pernix	118431282	RHH
NC_000854	Aeropyrum_pernix	118431365	PIN
NC_000854	Aeropyrum_pernix	118431366	AbrB
NC_000854	Aeropyrum_pernix	118431389	MNT
NC_000854	Aeropyrum_pernix	118431390	HEPN
NC_000854	Aeropyrum_pernix	118431508	RelE
NC_000854	Aeropyrum_pernix	118431512	PIN
NC_000854	Aeropyrum_pernix	118431529	ArsR
NC_000854	Aeropyrum_pernix	118431541	AbrB
NC_000854	Aeropyrum_pernix	118431587	Xre
NC_000854	Aeropyrum_pernix	118431633	RHH
NC_000854	Aeropyrum_pernix	118431687	Xre
NC_000854	Aeropyrum_pernix	118431759	HEPN
NC_000854	Aeropyrum_pernix	118431768	PIN
NC_000854	Aeropyrum_pernix	118431786	COG3832
NC_000854	Aeropyrum_pernix	118431850	PIN
NC_000854	Aeropyrum_pernix	118431926	RHH
NC_000854	Aeropyrum_pernix	118431943	AbrB
NC_000854	Aeropyrum_pernix	118431944	PIN
NC_000854	Aeropyrum_pernix	118431945	AbrB
NC_000854	Aeropyrum_pernix	118431946	PIN
NC_000854	Aeropyrum_pernix	118431947	AbrB
NC_000854	Aeropyrum_pernix	118431948	COG2442
NC_003062	Agrobacterium_tumefaciens_C58_Cereon	15887370	Xre
NC_003062	Agrobacterium_tumefaciens_C58_Cereon	15887385	HipA
NC_003062	Agrobacterium_tumefaciens_C58_Cereon	15887428	GNAT
NC_003062	Agrobacterium_tumefaciens_C58_Cereon	15887596	GNAT
NC_003062	Agrobacterium_tumefaciens_C58_Cereon	15887598	Xre
NC_003062	Agrobacterium_tumefaciens_C58_Cereon	15887614	Xre
NC_003062	Agrobacterium_tumefaciens_C58_Cereon	15887642	COG3832
NC_003062	Agrobacterium_tumefaciens_C58_Cereon	15887791	Xre
NC_003062	Agrobacterium_tumefaciens_C58_Cereon	15887953	COG2856
NC_003062	Agrobacterium_tumefaciens_C58_Cereon	15887953	Xre
NC_003062	Agrobacterium_tumefaciens_C58_Cereon	15888017	RelE
NC_003062	Agrobacterium_tumefaciens_C58_Cereon	15888018	RHH
NC_003062	Agrobacterium_tumefaciens_C58_Cereon	15888152	RelE
NC_003062	Agrobacterium_tumefaciens_C58_Cereon	15888153	RHH
NC_003062	Agrobacterium_tumefaciens_C58_Cereon	15888167	RHH
NC_003062	Agrobacterium_tumefaciens_C58_Cereon	15888177	COG3832
NC_003062	Agrobacterium_tumefaciens_C58_Cereon	15888206	Xre
NC_003062	Agrobacterium_tumefaciens_C58_Cereon	15888245	GNAT
NC_003062	Agrobacterium_tumefaciens_C58_Cereon	15888273	RelE
NC_003062	Agrobacterium_tumefaciens_C58_Cereon	15888274	RHH
NC_003062	Agrobacterium_tumefaciens_C58_Cereon	15888421	RelE
NC_003062	Agrobacterium_tumefaciens_C58_Cereon	15888422	RHH
NC_003062	Agrobacterium_tumefaciens_C58_Cereon	15888638	RelE
NC_003062	Agrobacterium_tumefaciens_C58_Cereon	15888817	ArsR
NC_003062	Agrobacterium_tumefaciens_C58_Cereon	15888836	RHH
NC_003062	Agrobacterium_tumefaciens_C58_Cereon	15888941	COG3832
NC_003062	Agrobacterium_tumefaciens_C58_Cereon	15889038	Xre
NC_003062	Agrobacterium_tumefaciens_C58_Cereon	15889086	RelE
NC_003062	Agrobacterium_tumefaciens_C58_Cereon	15889089	Xre
NC_003062	Agrobacterium_tumefaciens_C58_Cereon	15889139	Xre
NC_003062	Agrobacterium_tumefaciens_C58_Cereon	15889171	COG3832
NC_003062	Agrobacterium_tumefaciens_C58_Cereon	15889305	RelE
NC_003062	Agrobacterium_tumefaciens_C58_Cereon	15889315	COG3832
NC_003062	Agrobacterium_tumefaciens_C58_Cereon	15889316	ArsR
NC_003062	Agrobacterium_tumefaciens_C58_Cereon	15889364	GNAT
NC_003062	Agrobacterium_tumefaciens_C58_Cereon	15889405	ArsR
NC_003062	Agrobacterium_tumefaciens_C58_Cereon	15889921	ArsR
NC_003063	Agrobacterium_tumefaciens_C58_Cereon	15890161	COG5654
NC_003063	Agrobacterium_tumefaciens_C58_Cereon	15890229	GNAT
NC_003063	Agrobacterium_tumefaciens_C58_Cereon	15890331	Xre
NC_003063	Agrobacterium_tumefaciens_C58_Cereon	15890346	Xre
NC_003063	Agrobacterium_tumefaciens_C58_Cereon	15890465	Xre
NC_003063	Agrobacterium_tumefaciens_C58_Cereon	15890523	RelE
NC_003063	Agrobacterium_tumefaciens_C58_Cereon	15890524	RHH
NC_003063	Agrobacterium_tumefaciens_C58_Cereon	15890757	Xre
NC_003063	Agrobacterium_tumefaciens_C58_Cereon	15891246	COG3832
NC_003063	Agrobacterium_tumefaciens_C58_Cereon	15891295	MazF
NC_003063	Agrobacterium_tumefaciens_C58_Cereon	15891368	Xre
NC_003063	Agrobacterium_tumefaciens_C58_Cereon	15891471	ArsR
NC_003063	Agrobacterium_tumefaciens_C58_Cereon	15891515	GNAT
NC_003063	Agrobacterium_tumefaciens_C58_Cereon	15891606	Xre
NC_003063	Agrobacterium_tumefaciens_C58_Cereon	15891735	GNAT
NC_003063	Agrobacterium_tumefaciens_C58_Cereon	15891912	AbrB
NC_003063	Agrobacterium_tumefaciens_C58_Cereon	15891913	PIN
NC_003063	Agrobacterium_tumefaciens_C58_Cereon	15891915	ArsR
NC_003064	Agrobacterium_tumefaciens_C58_Cereon	16119245	RHH
NC_003064	Agrobacterium_tumefaciens_C58_Cereon	16119246	PIN
NC_003064	Agrobacterium_tumefaciens_C58_Cereon	16119266	Fic
NC_003064	Agrobacterium_tumefaciens_C58_Cereon	16119266	Fic
NC_003064	Agrobacterium_tumefaciens_C58_Cereon	16119341	HipA
NC_003064	Agrobacterium_tumefaciens_C58_Cereon	16119499	RelE
NC_003064	Agrobacterium_tumefaciens_C58_Cereon	16119504	Xre
NC_003064	Agrobacterium_tumefaciens_C58_Cereon	16119548	ArsR
NC_003064	Agrobacterium_tumefaciens_C58_Cereon	16119577	Fic
NC_003064	Agrobacterium_tumefaciens_C58_Cereon	16119611	Fic
NC_003064	Agrobacterium_tumefaciens_C58_Cereon	16119611	Fic
NC_003065	Agrobacterium_tumefaciens_C58_Cereon	16119862	Xre
NC_003065	Agrobacterium_tumefaciens_C58_Cereon	16119863	COG5654
NC_003065	Agrobacterium_tumefaciens_C58_Cereon	16119911	Fic
NC_003065	Agrobacterium_tumefaciens_C58_Cereon	16119912	Xre
NC_003065	Agrobacterium_tumefaciens_C58_Cereon	16119973	HipA
NC_003062	Agrobacterium_tumefaciens_C58_Cereon	17935988	AbrB
NC_003064	Agrobacterium_tumefaciens_C58_Cereon	17938699	Xre
NC_003064	Agrobacterium_tumefaciens_C58_Cereon	17938884	PIN
NC_003062	Agrobacterium_tumefaciens_C58_Cereon	159184226	Xre
NC_003062	Agrobacterium_tumefaciens_C58_Cereon	159184228	Xre
NC_003062	Agrobacterium_tumefaciens_C58_Cereon	159184276	Xre
NC_003062	Agrobacterium_tumefaciens_C58_Cereon	159184299	Xre
NC_003062	Agrobacterium_tumefaciens_C58_Cereon	159184318	Xre
NC_003062	Agrobacterium_tumefaciens_C58_Cereon	159184446	Xre
NC_003062	Agrobacterium_tumefaciens_C58_Cereon	159184465	RHH
NC_003062	Agrobacterium_tumefaciens_C58_Cereon	159184496	COG5642
NC_003062	Agrobacterium_tumefaciens_C58_Cereon	159184497	COG5654
NC_003062	Agrobacterium_tumefaciens_C58_Cereon	159184510	GNAT
NC_003062	Agrobacterium_tumefaciens_C58_Cereon	159184540	AbrB
NC_003062	Agrobacterium_tumefaciens_C58_Cereon	159184541	MazF
NC_003062	Agrobacterium_tumefaciens_C58_Cereon	159184571	PIN
NC_003062	Agrobacterium_tumefaciens_C58_Cereon	159184572	RHH
NC_003062	Agrobacterium_tumefaciens_C58_Cereon	159184605	Xre
NC_003062	Agrobacterium_tumefaciens_C58_Cereon	159184684	ArsR
NC_003062	Agrobacterium_tumefaciens_C58_Cereon	159184704	GNAT
NC_003062	Agrobacterium_tumefaciens_C58_Cereon	159184705	RHH
NC_003062	Agrobacterium_tumefaciens_C58_Cereon	159184710	GNAT
NC_003062	Agrobacterium_tumefaciens_C58_Cereon	159184711	GNAT
NC_003062	Agrobacterium_tumefaciens_C58_Cereon	159184717	ArsR
NC_003062	Agrobacterium_tumefaciens_C58_Cereon	159184760	Xre
NC_003062	Agrobacterium_tumefaciens_C58_Cereon	159184790	RelE
NC_003062	Agrobacterium_tumefaciens_C58_Cereon	159184845	ArsR
NC_003062	Agrobacterium_tumefaciens_C58_Cereon	159184907	Xre
NC_003062	Agrobacterium_tumefaciens_C58_Cereon	159184916	RHH
NC_003062	Agrobacterium_tumefaciens_C58_Cereon	159185012	PHD
NC_003062	Agrobacterium_tumefaciens_C58_Cereon	159185019	COG3832
NC_003062	Agrobacterium_tumefaciens_C58_Cereon	159185020	ArsR
NC_003062	Agrobacterium_tumefaciens_C58_Cereon	159185027	RHH
NC_003062	Agrobacterium_tumefaciens_C58_Cereon	159185069	PIN
NC_003062	Agrobacterium_tumefaciens_C58_Cereon	159185070	Xre
NC_003062	Agrobacterium_tumefaciens_C58_Cereon	159185076	PIN
NC_003062	Agrobacterium_tumefaciens_C58_Cereon	159185093	ArsR
NC_003062	Agrobacterium_tumefaciens_C58_Cereon	159185137	ArsR
NC_003062	Agrobacterium_tumefaciens_C58_Cereon	159185143	GNAT
NC_003062	Agrobacterium_tumefaciens_C58_Cereon	159185158	HEPN
NC_003062	Agrobacterium_tumefaciens_C58_Cereon	159185159	MNT
NC_003062	Agrobacterium_tumefaciens_C58_Cereon	159185164	GNAT
NC_003062	Agrobacterium_tumefaciens_C58_Cereon	159185430	RHH
NC_003063	Agrobacterium_tumefaciens_C58_Cereon	159185564	COG3832
NC_003063	Agrobacterium_tumefaciens_C58_Cereon	159185626	Xre
NC_003063	Agrobacterium_tumefaciens_C58_Cereon	159185727	GNAT
NC_003063	Agrobacterium_tumefaciens_C58_Cereon	159185779	GNAT
NC_003063	Agrobacterium_tumefaciens_C58_Cereon	159185809	COG2856
NC_003063	Agrobacterium_tumefaciens_C58_Cereon	159185809	Xre
NC_003063	Agrobacterium_tumefaciens_C58_Cereon	159185927	GNAT
NC_003063	Agrobacterium_tumefaciens_C58_Cereon	159185991	Xre
NC_003063	Agrobacterium_tumefaciens_C58_Cereon	159186071	Xre
NC_003063	Agrobacterium_tumefaciens_C58_Cereon	159186103	Xre
NC_003063	Agrobacterium_tumefaciens_C58_Cereon	159186110	Xre
NC_003063	Agrobacterium_tumefaciens_C58_Cereon	159186113	Xre
NC_003063	Agrobacterium_tumefaciens_C58_Cereon	159186168	RHH
NC_003063	Agrobacterium_tumefaciens_C58_Cereon	159186192	GNAT
NC_003063	Agrobacterium_tumefaciens_C58_Cereon	159186194	ArsR
NC_003063	Agrobacterium_tumefaciens_C58_Cereon	159186211	Xre
NC_003063	Agrobacterium_tumefaciens_C58_Cereon	159186339	Xre
NC_003063	Agrobacterium_tumefaciens_C58_Cereon	159186350	HEPN
NC_003063	Agrobacterium_tumefaciens_C58_Cereon	159186351	HEPN
NC_003063	Agrobacterium_tumefaciens_C58_Cereon	159186356	RHH
NC_003063	Agrobacterium_tumefaciens_C58_Cereon	159186360	GNAT
NC_003064	Agrobacterium_tumefaciens_C58_Cereon	159186495	HEPN
NC_003064	Agrobacterium_tumefaciens_C58_Cereon	159186623	RHH
NC_010655	Akkermansia_muciniphila_ATCC_BAA_835	187734603	HipA
NC_010655	Akkermansia_muciniphila_ATCC_BAA_835	187734774	Xre
NC_010655	Akkermansia_muciniphila_ATCC_BAA_835	187734881	GNAT
NC_010655	Akkermansia_muciniphila_ATCC_BAA_835	187734939	GNAT
NC_010655	Akkermansia_muciniphila_ATCC_BAA_835	187735155	AbrB
NC_010655	Akkermansia_muciniphila_ATCC_BAA_835	187735336	GNAT
NC_010655	Akkermansia_muciniphila_ATCC_BAA_835	187735502	Xre
NC_010655	Akkermansia_muciniphila_ATCC_BAA_835	187735562	ArsR
NC_010655	Akkermansia_muciniphila_ATCC_BAA_835	187735854	HicB
NC_010655	Akkermansia_muciniphila_ATCC_BAA_835	187735854	Xre
NC_010655	Akkermansia_muciniphila_ATCC_BAA_835	187735855	HicA
NC_010655	Akkermansia_muciniphila_ATCC_BAA_835	187735860	Bro
NC_010655	Akkermansia_muciniphila_ATCC_BAA_835	187736177	HEPN
NC_010655	Akkermansia_muciniphila_ATCC_BAA_835	187736178	MNT
NC_010655	Akkermansia_muciniphila_ATCC_BAA_835	187736186	HipA
NC_010655	Akkermansia_muciniphila_ATCC_BAA_835	187736417	GNAT
NC_010655	Akkermansia_muciniphila_ATCC_BAA_835	187736529	RelE
NC_008260	Alcanivorax_borkumensis_SK2	110832880	Xre
NC_008260	Alcanivorax_borkumensis_SK2	110832940	GNAT
NC_008260	Alcanivorax_borkumensis_SK2	110833005	Xre
NC_008260	Alcanivorax_borkumensis_SK2	110833442	COG3832
NC_008260	Alcanivorax_borkumensis_SK2	110833450	AbrB
NC_008260	Alcanivorax_borkumensis_SK2	110833501	GNAT
NC_008260	Alcanivorax_borkumensis_SK2	110833737	COG3832
NC_008260	Alcanivorax_borkumensis_SK2	110834119	RHH
NC_008260	Alcanivorax_borkumensis_SK2	110834231	Xre
NC_008260	Alcanivorax_borkumensis_SK2	110834233	AbrB
NC_008260	Alcanivorax_borkumensis_SK2	110834366	COG5642
NC_008260	Alcanivorax_borkumensis_SK2	110834367	COG5654
NC_008260	Alcanivorax_borkumensis_SK2	110834564	ArsR
NC_008260	Alcanivorax_borkumensis_SK2	110834688	Fic
NC_008260	Alcanivorax_borkumensis_SK2	110834722	Xre
NC_008260	Alcanivorax_borkumensis_SK2	110834856	Xre
NC_008260	Alcanivorax_borkumensis_SK2	110834905	HipA
NC_008260	Alcanivorax_borkumensis_SK2	110834937	AbrB
NC_008260	Alcanivorax_borkumensis_SK2	110834938	RHH
NC_008260	Alcanivorax_borkumensis_SK2	110834978	RHH
NC_008260	Alcanivorax_borkumensis_SK2	110835253	COG2856
NC_008260	Alcanivorax_borkumensis_SK2	110835406	Xre
NC_008260	Alcanivorax_borkumensis_SK2	110835477	ArsR
NC_008260	Alcanivorax_borkumensis_SK2	110835496	ArsR
NC_008260	Alcanivorax_borkumensis_SK2	110835541	ArsR
NC_008340	Alkalilimnicola_ehrlichei_MLHE-1	114319360	HipA
NC_008340	Alkalilimnicola_ehrlichei_MLHE-1	114319412	MNT
NC_008340	Alkalilimnicola_ehrlichei_MLHE-1	114319413	RelE
NC_008340	Alkalilimnicola_ehrlichei_MLHE-1	114319654	COG5642
NC_008340	Alkalilimnicola_ehrlichei_MLHE-1	114319655	COG5654
NC_008340	Alkalilimnicola_ehrlichei_MLHE-1	114319670	Fic
NC_008340	Alkalilimnicola_ehrlichei_MLHE-1	114319670	Fic
NC_008340	Alkalilimnicola_ehrlichei_MLHE-1	114319714	GNAT
NC_008340	Alkalilimnicola_ehrlichei_MLHE-1	114319760	HipA
NC_008340	Alkalilimnicola_ehrlichei_MLHE-1	114319784	ArsR
NC_008340	Alkalilimnicola_ehrlichei_MLHE-1	114319917	ArsR
NC_008340	Alkalilimnicola_ehrlichei_MLHE-1	114320024	MNT
NC_008340	Alkalilimnicola_ehrlichei_MLHE-1	114320025	HEPN
NC_008340	Alkalilimnicola_ehrlichei_MLHE-1	114320032	MNT
NC_008340	Alkalilimnicola_ehrlichei_MLHE-1	114320281	Fic
NC_008340	Alkalilimnicola_ehrlichei_MLHE-1	114320381	GNAT
NC_008340	Alkalilimnicola_ehrlichei_MLHE-1	114320407	Xre
NC_008340	Alkalilimnicola_ehrlichei_MLHE-1	114320462	ArsR
NC_008340	Alkalilimnicola_ehrlichei_MLHE-1	114320660	COG4636
NC_008340	Alkalilimnicola_ehrlichei_MLHE-1	114320693	RHH
NC_008340	Alkalilimnicola_ehrlichei_MLHE-1	114320769	HipA
NC_008340	Alkalilimnicola_ehrlichei_MLHE-1	114320928	GNAT
NC_008340	Alkalilimnicola_ehrlichei_MLHE-1	114320929	ArsR
NC_008340	Alkalilimnicola_ehrlichei_MLHE-1	114320937	RelE
NC_008340	Alkalilimnicola_ehrlichei_MLHE-1	114320938	PHD
NC_008340	Alkalilimnicola_ehrlichei_MLHE-1	114321084	COG3832
NC_008340	Alkalilimnicola_ehrlichei_MLHE-1	114321148	Xre
NC_008340	Alkalilimnicola_ehrlichei_MLHE-1	114321157	RHH
NC_008340	Alkalilimnicola_ehrlichei_MLHE-1	114321351	AbrB
NC_008340	Alkalilimnicola_ehrlichei_MLHE-1	114321357	COG3832
NC_008340	Alkalilimnicola_ehrlichei_MLHE-1	114321421	HicB
NC_008340	Alkalilimnicola_ehrlichei_MLHE-1	114321422	HicB
NC_008340	Alkalilimnicola_ehrlichei_MLHE-1	114321449	Xre
NC_008340	Alkalilimnicola_ehrlichei_MLHE-1	114321450	HipA
NC_008340	Alkalilimnicola_ehrlichei_MLHE-1	114321452	RHH
NC_008340	Alkalilimnicola_ehrlichei_MLHE-1	114321453	PIN
NC_008340	Alkalilimnicola_ehrlichei_MLHE-1	114321454	Xre
NC_008340	Alkalilimnicola_ehrlichei_MLHE-1	114321456	Xre
NC_008340	Alkalilimnicola_ehrlichei_MLHE-1	114321457	HipA
NC_008340	Alkalilimnicola_ehrlichei_MLHE-1	114321473	GNAT
NC_008340	Alkalilimnicola_ehrlichei_MLHE-1	114321647	RHH
NC_008340	Alkalilimnicola_ehrlichei_MLHE-1	114321703	PIN
NC_008340	Alkalilimnicola_ehrlichei_MLHE-1	114321707	RelE
NC_008340	Alkalilimnicola_ehrlichei_MLHE-1	114321708	Xre
NC_008340	Alkalilimnicola_ehrlichei_MLHE-1	114321709	PHD
NC_008340	Alkalilimnicola_ehrlichei_MLHE-1	114321710	RelE
NC_008340	Alkalilimnicola_ehrlichei_MLHE-1	114321724	ArsR
NC_008340	Alkalilimnicola_ehrlichei_MLHE-1	114321860	ArsR
NC_009633	Alkaliphilus_metalliredigens_QYMF	150387945	AbrB
NC_009633	Alkaliphilus_metalliredigens_QYMF	150387978	ArsR
NC_009633	Alkaliphilus_metalliredigens_QYMF	150388009	AbrB
NC_009633	Alkaliphilus_metalliredigens_QYMF	150388021	Xre
NC_009633	Alkaliphilus_metalliredigens_QYMF	150388022	Xre
NC_009633	Alkaliphilus_metalliredigens_QYMF	150388042	HEPN
NC_009633	Alkaliphilus_metalliredigens_QYMF	150388061	RelE
NC_009633	Alkaliphilus_metalliredigens_QYMF	150388085	RelE
NC_009633	Alkaliphilus_metalliredigens_QYMF	150388151	HipA
NC_009633	Alkaliphilus_metalliredigens_QYMF	150388213	RelE
NC_009633	Alkaliphilus_metalliredigens_QYMF	150388216	PHD
NC_009633	Alkaliphilus_metalliredigens_QYMF	150388217	RelE
NC_009633	Alkaliphilus_metalliredigens_QYMF	150388221	Xre
NC_009633	Alkaliphilus_metalliredigens_QYMF	150388221	Xre
NC_009633	Alkaliphilus_metalliredigens_QYMF	150388225	Xre
NC_009633	Alkaliphilus_metalliredigens_QYMF	150388231	AbrB
NC_009633	Alkaliphilus_metalliredigens_QYMF	150388381	Xre
NC_009633	Alkaliphilus_metalliredigens_QYMF	150388432	PHD
NC_009633	Alkaliphilus_metalliredigens_QYMF	150388433	RelE
NC_009633	Alkaliphilus_metalliredigens_QYMF	150388574	HEPN
NC_009633	Alkaliphilus_metalliredigens_QYMF	150388575	MNT
NC_009633	Alkaliphilus_metalliredigens_QYMF	150388581	PHD
NC_009633	Alkaliphilus_metalliredigens_QYMF	150388582	RelE
NC_009633	Alkaliphilus_metalliredigens_QYMF	150388583	RelE
NC_009633	Alkaliphilus_metalliredigens_QYMF	150388588	Xre
NC_009633	Alkaliphilus_metalliredigens_QYMF	150388590	MNT
NC_009633	Alkaliphilus_metalliredigens_QYMF	150388591	HEPN
NC_009633	Alkaliphilus_metalliredigens_QYMF	150388598	Xre
NC_009633	Alkaliphilus_metalliredigens_QYMF	150388640	GNAT
NC_009633	Alkaliphilus_metalliredigens_QYMF	150388672	COG2856
NC_009633	Alkaliphilus_metalliredigens_QYMF	150388673	Xre
NC_009633	Alkaliphilus_metalliredigens_QYMF	150388674	Xre
NC_009633	Alkaliphilus_metalliredigens_QYMF	150388676	Bro
NC_009633	Alkaliphilus_metalliredigens_QYMF	150388690	Xre
NC_009633	Alkaliphilus_metalliredigens_QYMF	150388691	COG2856
NC_009633	Alkaliphilus_metalliredigens_QYMF	150388692	PIN
NC_009633	Alkaliphilus_metalliredigens_QYMF	150388702	Xre
NC_009633	Alkaliphilus_metalliredigens_QYMF	150388718	Xre
NC_009633	Alkaliphilus_metalliredigens_QYMF	150388720	Xre
NC_009633	Alkaliphilus_metalliredigens_QYMF	150388808	ArsR
NC_009633	Alkaliphilus_metalliredigens_QYMF	150388830	MerR
NC_009633	Alkaliphilus_metalliredigens_QYMF	150388835	MerR
NC_009633	Alkaliphilus_metalliredigens_QYMF	150389047	ArsR
NC_009633	Alkaliphilus_metalliredigens_QYMF	150389233	GNAT
NC_009633	Alkaliphilus_metalliredigens_QYMF	150389245	GNAT
NC_009633	Alkaliphilus_metalliredigens_QYMF	150389264	GNAT
NC_009633	Alkaliphilus_metalliredigens_QYMF	150389272	Xre
NC_009633	Alkaliphilus_metalliredigens_QYMF	150389308	Xre
NC_009633	Alkaliphilus_metalliredigens_QYMF	150389363	Xre
NC_009633	Alkaliphilus_metalliredigens_QYMF	150389370	Xre
NC_009633	Alkaliphilus_metalliredigens_QYMF	150389386	Xre
NC_009633	Alkaliphilus_metalliredigens_QYMF	150389484	GNAT
NC_009633	Alkaliphilus_metalliredigens_QYMF	150389515	MerR
NC_009633	Alkaliphilus_metalliredigens_QYMF	150389577	Xre
NC_009633	Alkaliphilus_metalliredigens_QYMF	150389607	ArsR
NC_009633	Alkaliphilus_metalliredigens_QYMF	150389617	ArsR
NC_009633	Alkaliphilus_metalliredigens_QYMF	150389621	ArsR
NC_009633	Alkaliphilus_metalliredigens_QYMF	150389675	Xre
NC_009633	Alkaliphilus_metalliredigens_QYMF	150389685	Xre
NC_009633	Alkaliphilus_metalliredigens_QYMF	150389695	Xre
NC_009633	Alkaliphilus_metalliredigens_QYMF	150389695	Xre
NC_009633	Alkaliphilus_metalliredigens_QYMF	150389699	Xre
NC_009633	Alkaliphilus_metalliredigens_QYMF	150389704	AbrB
NC_009633	Alkaliphilus_metalliredigens_QYMF	150389758	Xre
NC_009633	Alkaliphilus_metalliredigens_QYMF	150389768	HipA
NC_009633	Alkaliphilus_metalliredigens_QYMF	150389786	ArsR
NC_009633	Alkaliphilus_metalliredigens_QYMF	150389852	Xre
NC_009633	Alkaliphilus_metalliredigens_QYMF	150389874	Xre
NC_009633	Alkaliphilus_metalliredigens_QYMF	150389878	Xre
NC_009633	Alkaliphilus_metalliredigens_QYMF	150389885	Xre
NC_009633	Alkaliphilus_metalliredigens_QYMF	150389893	MazF
NC_009633	Alkaliphilus_metalliredigens_QYMF	150389955	Xre
NC_009633	Alkaliphilus_metalliredigens_QYMF	150390025	Xre
NC_009633	Alkaliphilus_metalliredigens_QYMF	150390029	GNAT
NC_009633	Alkaliphilus_metalliredigens_QYMF	150390150	COG2856
NC_009633	Alkaliphilus_metalliredigens_QYMF	150390151	Xre
NC_009633	Alkaliphilus_metalliredigens_QYMF	150390152	Xre
NC_009633	Alkaliphilus_metalliredigens_QYMF	150390153	Xre
NC_009633	Alkaliphilus_metalliredigens_QYMF	150390154	Xre
NC_009633	Alkaliphilus_metalliredigens_QYMF	150390156	Xre
NC_009633	Alkaliphilus_metalliredigens_QYMF	150390374	Xre
NC_009633	Alkaliphilus_metalliredigens_QYMF	150390375	Xre
NC_009633	Alkaliphilus_metalliredigens_QYMF	150390409	Xre
NC_009633	Alkaliphilus_metalliredigens_QYMF	150390576	Xre
NC_009633	Alkaliphilus_metalliredigens_QYMF	150390611	Xre
NC_009633	Alkaliphilus_metalliredigens_QYMF	150390648	AbrB
NC_009633	Alkaliphilus_metalliredigens_QYMF	150390710	GNAT
NC_009633	Alkaliphilus_metalliredigens_QYMF	150390882	Xre
NC_009633	Alkaliphilus_metalliredigens_QYMF	150391042	Fic
NC_009633	Alkaliphilus_metalliredigens_QYMF	150391059	Xre
NC_009633	Alkaliphilus_metalliredigens_QYMF	150391093	HicB
NC_009633	Alkaliphilus_metalliredigens_QYMF	150391094	HicA
NC_009633	Alkaliphilus_metalliredigens_QYMF	150391102	AbrB
NC_009633	Alkaliphilus_metalliredigens_QYMF	150391103	Fic
NC_009633	Alkaliphilus_metalliredigens_QYMF	150391104	GNAT
NC_009633	Alkaliphilus_metalliredigens_QYMF	150391107	RelE
NC_009633	Alkaliphilus_metalliredigens_QYMF	150391108	Xre
NC_009633	Alkaliphilus_metalliredigens_QYMF	150391271	Xre
NC_009633	Alkaliphilus_metalliredigens_QYMF	150391372	ArsR
NC_009633	Alkaliphilus_metalliredigens_QYMF	150391522	RelE
NC_009633	Alkaliphilus_metalliredigens_QYMF	150391548	RelE
NC_009633	Alkaliphilus_metalliredigens_QYMF	150391571	Xre
NC_009633	Alkaliphilus_metalliredigens_QYMF	150391573	Xre
NC_009633	Alkaliphilus_metalliredigens_QYMF	150391691	ArsR
NC_009633	Alkaliphilus_metalliredigens_QYMF	150391696	Xre
NC_009633	Alkaliphilus_metalliredigens_QYMF	150391746	COG2856
NC_009633	Alkaliphilus_metalliredigens_QYMF	150391751	PHD
NC_009633	Alkaliphilus_metalliredigens_QYMF	150391834	MazF
NC_009633	Alkaliphilus_metalliredigens_QYMF	150391835	RHH
NC_009633	Alkaliphilus_metalliredigens_QYMF	150391969	GNAT
NC_009633	Alkaliphilus_metalliredigens_QYMF	150391972	HicB
NC_009633	Alkaliphilus_metalliredigens_QYMF	150392073	AbrB
NC_009633	Alkaliphilus_metalliredigens_QYMF	150392078	Xre
NC_009633	Alkaliphilus_metalliredigens_QYMF	150392083	Xre
NC_009633	Alkaliphilus_metalliredigens_QYMF	150392083	Xre
NC_009633	Alkaliphilus_metalliredigens_QYMF	150392353	Xre
NC_009633	Alkaliphilus_metalliredigens_QYMF	150392404	GNAT
NC_009922	Alkaliphilus_oremlandii_OhILAs	158319163	GNAT
NC_009922	Alkaliphilus_oremlandii_OhILAs	158319202	Xre
NC_009922	Alkaliphilus_oremlandii_OhILAs	158319235	Xre
NC_009922	Alkaliphilus_oremlandii_OhILAs	158319286	Xre
NC_009922	Alkaliphilus_oremlandii_OhILAs	158319324	Xre
NC_009922	Alkaliphilus_oremlandii_OhILAs	158319359	Xre
NC_009922	Alkaliphilus_oremlandii_OhILAs	158319550	MNT
NC_009922	Alkaliphilus_oremlandii_OhILAs	158319643	Xre
NC_009922	Alkaliphilus_oremlandii_OhILAs	158319651	MerR
NC_009922	Alkaliphilus_oremlandii_OhILAs	158319731	Xre
NC_009922	Alkaliphilus_oremlandii_OhILAs	158319817	Xre
NC_009922	Alkaliphilus_oremlandii_OhILAs	158319932	ArsR
NC_009922	Alkaliphilus_oremlandii_OhILAs	158319940	GNAT
NC_009922	Alkaliphilus_oremlandii_OhILAs	158320046	RHH
NC_009922	Alkaliphilus_oremlandii_OhILAs	158320083	COG2856
NC_009922	Alkaliphilus_oremlandii_OhILAs	158320084	Xre
NC_009922	Alkaliphilus_oremlandii_OhILAs	158320085	Xre
NC_009922	Alkaliphilus_oremlandii_OhILAs	158320120	ArsR
NC_009922	Alkaliphilus_oremlandii_OhILAs	158320141	ArsR
NC_009922	Alkaliphilus_oremlandii_OhILAs	158320142	ArsR
NC_009922	Alkaliphilus_oremlandii_OhILAs	158320147	ArsR
NC_009922	Alkaliphilus_oremlandii_OhILAs	158320156	ArsR
NC_009922	Alkaliphilus_oremlandii_OhILAs	158320297	GNAT
NC_009922	Alkaliphilus_oremlandii_OhILAs	158320308	Xre
NC_009922	Alkaliphilus_oremlandii_OhILAs	158320319	COG2856
NC_009922	Alkaliphilus_oremlandii_OhILAs	158320320	Xre
NC_009922	Alkaliphilus_oremlandii_OhILAs	158320321	Xre
NC_009922	Alkaliphilus_oremlandii_OhILAs	158320334	Xre
NC_009922	Alkaliphilus_oremlandii_OhILAs	158320403	AbrB
NC_009922	Alkaliphilus_oremlandii_OhILAs	158320616	Xre
NC_009922	Alkaliphilus_oremlandii_OhILAs	158320706	Xre
NC_009922	Alkaliphilus_oremlandii_OhILAs	158320732	GNAT
NC_009922	Alkaliphilus_oremlandii_OhILAs	158320830	GNAT
NC_009922	Alkaliphilus_oremlandii_OhILAs	158320838	GNAT
NC_009922	Alkaliphilus_oremlandii_OhILAs	158320850	Xre
NC_009922	Alkaliphilus_oremlandii_OhILAs	158320869	PIN
NC_009922	Alkaliphilus_oremlandii_OhILAs	158320881	Xre
NC_009922	Alkaliphilus_oremlandii_OhILAs	158320882	Xre
NC_009922	Alkaliphilus_oremlandii_OhILAs	158320916	RHH
NC_009922	Alkaliphilus_oremlandii_OhILAs	158320950	Fic
NC_009922	Alkaliphilus_oremlandii_OhILAs	158321021	Xre
NC_009922	Alkaliphilus_oremlandii_OhILAs	158321188	ArsR
NC_009922	Alkaliphilus_oremlandii_OhILAs	158321295	MazF
NC_009922	Alkaliphilus_oremlandii_OhILAs	158321296	RHH
NC_009922	Alkaliphilus_oremlandii_OhILAs	158321370	Xre
NC_009922	Alkaliphilus_oremlandii_OhILAs	158321410	Xre
NC_009922	Alkaliphilus_oremlandii_OhILAs	158321428	Xre
NC_009922	Alkaliphilus_oremlandii_OhILAs	158321467	MNT
NC_009922	Alkaliphilus_oremlandii_OhILAs	158321489	GNAT
NC_009922	Alkaliphilus_oremlandii_OhILAs	158321493	Xre
NC_009922	Alkaliphilus_oremlandii_OhILAs	158321660	AbrB
NC_009922	Alkaliphilus_oremlandii_OhILAs	158321687	AbrB
NC_009922	Alkaliphilus_oremlandii_OhILAs	158321699	ArsR
NC_009922	Alkaliphilus_oremlandii_OhILAs	158321743	GNAT
NC_009922	Alkaliphilus_oremlandii_OhILAs	158321764	Xre
NC_009922	Alkaliphilus_oremlandii_OhILAs	158321765	Xre
NC_009922	Alkaliphilus_oremlandii_OhILAs	158321768	Xre
NC_009922	Alkaliphilus_oremlandii_OhILAs	158321816	GNAT
NC_009922	Alkaliphilus_oremlandii_OhILAs	158321828	Xre
NC_009922	Alkaliphilus_oremlandii_OhILAs	158321840	ArsR
NC_009922	Alkaliphilus_oremlandii_OhILAs	158321855	Xre
NC_009922	Alkaliphilus_oremlandii_OhILAs	158321856	Xre
NC_009922	Alkaliphilus_oremlandii_OhILAs	158321862	GNAT
NC_009922	Alkaliphilus_oremlandii_OhILAs	158321864	Xre
NC_011138	Alteromonas_macleodii__Deep_ecotype_	196154898	RelE
NC_011138	Alteromonas_macleodii__Deep_ecotype_	196154899	Xre
NC_011138	Alteromonas_macleodii__Deep_ecotype_	196154904	HipA
NC_011138	Alteromonas_macleodii__Deep_ecotype_	196154905	Xre
NC_011138	Alteromonas_macleodii__Deep_ecotype_	196155300	Xre
NC_011138	Alteromonas_macleodii__Deep_ecotype_	196155428	GNAT
NC_011138	Alteromonas_macleodii__Deep_ecotype_	196155431	PIN
NC_011138	Alteromonas_macleodii__Deep_ecotype_	196155432	RHH
NC_011138	Alteromonas_macleodii__Deep_ecotype_	196155433	COG2929
NC_011138	Alteromonas_macleodii__Deep_ecotype_	196155434	COG2856
NC_011138	Alteromonas_macleodii__Deep_ecotype_	196155434	Xre
NC_011138	Alteromonas_macleodii__Deep_ecotype_	196155435	PHD
NC_011138	Alteromonas_macleodii__Deep_ecotype_	196155436	RelE
NC_011138	Alteromonas_macleodii__Deep_ecotype_	196155437	RelE
NC_011138	Alteromonas_macleodii__Deep_ecotype_	196155438	RHH
NC_011138	Alteromonas_macleodii__Deep_ecotype_	196155439	RHH
NC_011138	Alteromonas_macleodii__Deep_ecotype_	196155446	RHH
NC_011138	Alteromonas_macleodii__Deep_ecotype_	196155452	PIN
NC_011138	Alteromonas_macleodii__Deep_ecotype_	196155453	PHD
NC_011138	Alteromonas_macleodii__Deep_ecotype_	196155544	PIN
NC_011138	Alteromonas_macleodii__Deep_ecotype_	196155664	Xre
NC_011138	Alteromonas_macleodii__Deep_ecotype_	196155695	Fic
NC_011138	Alteromonas_macleodii__Deep_ecotype_	196155721	COG3832
NC_011138	Alteromonas_macleodii__Deep_ecotype_	196155761	COG5654
NC_011138	Alteromonas_macleodii__Deep_ecotype_	196155762	Xre
NC_011138	Alteromonas_macleodii__Deep_ecotype_	196155823	Xre
NC_011138	Alteromonas_macleodii__Deep_ecotype_	196155863	PHD
NC_011138	Alteromonas_macleodii__Deep_ecotype_	196155890	PIN
NC_011138	Alteromonas_macleodii__Deep_ecotype_	196155964	GNAT
NC_011138	Alteromonas_macleodii__Deep_ecotype_	196156005	GNAT
NC_011138	Alteromonas_macleodii__Deep_ecotype_	196156015	RHH
NC_011138	Alteromonas_macleodii__Deep_ecotype_	196156100	ArsR
NC_011138	Alteromonas_macleodii__Deep_ecotype_	196156295	AbrB
NC_011138	Alteromonas_macleodii__Deep_ecotype_	196156296	MazF
NC_011138	Alteromonas_macleodii__Deep_ecotype_	196156371	PHD
NC_011138	Alteromonas_macleodii__Deep_ecotype_	196156372	RelE
NC_011138	Alteromonas_macleodii__Deep_ecotype_	196156373	RHH
NC_011138	Alteromonas_macleodii__Deep_ecotype_	196156374	RelE
NC_011138	Alteromonas_macleodii__Deep_ecotype_	196156419	COG3832
NC_011138	Alteromonas_macleodii__Deep_ecotype_	196156422	COG3832
NC_011138	Alteromonas_macleodii__Deep_ecotype_	196156480	COG3832
NC_011138	Alteromonas_macleodii__Deep_ecotype_	196156634	HEPN
NC_011138	Alteromonas_macleodii__Deep_ecotype_	196156639	RHH
NC_011138	Alteromonas_macleodii__Deep_ecotype_	196156981	RelE
NC_011138	Alteromonas_macleodii__Deep_ecotype_	196156982	RHH
NC_011138	Alteromonas_macleodii__Deep_ecotype_	196156983	RelE
NC_011138	Alteromonas_macleodii__Deep_ecotype_	196156985	RelE
NC_011138	Alteromonas_macleodii__Deep_ecotype_	196156986	RHH
NC_011138	Alteromonas_macleodii__Deep_ecotype_	196156987	PHD
NC_011138	Alteromonas_macleodii__Deep_ecotype_	196156988	RelE
NC_011138	Alteromonas_macleodii__Deep_ecotype_	196157024	RHH
NC_011138	Alteromonas_macleodii__Deep_ecotype_	196157037	PHD
NC_011138	Alteromonas_macleodii__Deep_ecotype_	196157146	GNAT
NC_011138	Alteromonas_macleodii__Deep_ecotype_	196157433	Xre
NC_011138	Alteromonas_macleodii__Deep_ecotype_	196157462	GNAT
NC_011138	Alteromonas_macleodii__Deep_ecotype_	196157601	GNAT
NC_011138	Alteromonas_macleodii__Deep_ecotype_	196157627	COG3832
NC_011138	Alteromonas_macleodii__Deep_ecotype_	196157783	Xre
NC_011138	Alteromonas_macleodii__Deep_ecotype_	196157999	COG3832
NC_011138	Alteromonas_macleodii__Deep_ecotype_	196158066	AbrB
NC_011138	Alteromonas_macleodii__Deep_ecotype_	196158078	RHH
NC_011138	Alteromonas_macleodii__Deep_ecotype_	196158110	Xre
NC_011138	Alteromonas_macleodii__Deep_ecotype_	196158130	ArsR
NC_011138	Alteromonas_macleodii__Deep_ecotype_	196158240	Xre
NC_011138	Alteromonas_macleodii__Deep_ecotype_	196158262	Xre
NC_011138	Alteromonas_macleodii__Deep_ecotype_	196158265	RHH
NC_011138	Alteromonas_macleodii__Deep_ecotype_	196158274	PIN
NC_011138	Alteromonas_macleodii__Deep_ecotype_	196158275	AbrB
NC_011138	Alteromonas_macleodii__Deep_ecotype_	196158311	AbrB
NC_011138	Alteromonas_macleodii__Deep_ecotype_	196158312	RelE
NC_011138	Alteromonas_macleodii__Deep_ecotype_	196158328	GNAT
NC_011138	Alteromonas_macleodii__Deep_ecotype_	196158409	COG2856
NC_011138	Alteromonas_macleodii__Deep_ecotype_	196158409	Xre
NC_011138	Alteromonas_macleodii__Deep_ecotype_	196158446	PIN
NC_011138	Alteromonas_macleodii__Deep_ecotype_	196158555	Xre
NC_011138	Alteromonas_macleodii__Deep_ecotype_	196158619	COG5642
NC_011138	Alteromonas_macleodii__Deep_ecotype_	196158709	AbrB
NC_011138	Alteromonas_macleodii__Deep_ecotype_	196158710	PIN
NC_011138	Alteromonas_macleodii__Deep_ecotype_	196158847	HipA
NC_011138	Alteromonas_macleodii__Deep_ecotype_	196158848	Xre
NC_011138	Alteromonas_macleodii__Deep_ecotype_	196158849	RelE
NC_011138	Alteromonas_macleodii__Deep_ecotype_	196158850	Xre
NC_011138	Alteromonas_macleodii__Deep_ecotype_	196158861	Xre
NC_011138	Alteromonas_macleodii__Deep_ecotype_	196158864	HipA
NC_011138	Alteromonas_macleodii__Deep_ecotype_	196158865	Xre
NC_011138	Alteromonas_macleodii__Deep_ecotype_	196158866	RelE
NC_011138	Alteromonas_macleodii__Deep_ecotype_	196158868	Fic
NC_011138	Alteromonas_macleodii__Deep_ecotype_	196158868	Fic
NC_011138	Alteromonas_macleodii__Deep_ecotype_	196158875	COG3832
NC_007410	Anabaena_variabilis_ATCC_29413	75812338	GNAT
NC_007410	Anabaena_variabilis_ATCC_29413	75812368	Xre
NC_007410	Anabaena_variabilis_ATCC_29413	75812376	COG4636
NC_007410	Anabaena_variabilis_ATCC_29413	75812436	AbrB
NC_007410	Anabaena_variabilis_ATCC_29413	75812501	RHH
NC_007410	Anabaena_variabilis_ATCC_29413	75812576	RHH
NC_007410	Anabaena_variabilis_ATCC_29413	75812598	Xre
NC_007410	Anabaena_variabilis_ATCC_29413	75812615	RHH
NC_007412	Anabaena_variabilis_ATCC_29413	75812688	Xre
NC_007412	Anabaena_variabilis_ATCC_29413	75812775	Xre
NC_007412	Anabaena_variabilis_ATCC_29413	75812825	COG3832
NC_007412	Anabaena_variabilis_ATCC_29413	75812886	Xre
NC_007413	Anabaena_variabilis_ATCC_29413	75906243	ArsR
NC_007413	Anabaena_variabilis_ATCC_29413	75906324	HicB
NC_007413	Anabaena_variabilis_ATCC_29413	75906325	COG4636
NC_007413	Anabaena_variabilis_ATCC_29413	75906424	COG3832
NC_007413	Anabaena_variabilis_ATCC_29413	75906426	RHH
NC_007413	Anabaena_variabilis_ATCC_29413	75906440	COG4636
NC_007413	Anabaena_variabilis_ATCC_29413	75906470	RelE
NC_007413	Anabaena_variabilis_ATCC_29413	75906473	HicB
NC_007413	Anabaena_variabilis_ATCC_29413	75906474	HicB
NC_007413	Anabaena_variabilis_ATCC_29413	75906475	HicA
NC_007413	Anabaena_variabilis_ATCC_29413	75906516	COG3832
NC_007413	Anabaena_variabilis_ATCC_29413	75906587	RHH
NC_007413	Anabaena_variabilis_ATCC_29413	75906596	COG4636
NC_007413	Anabaena_variabilis_ATCC_29413	75906669	Xre
NC_007413	Anabaena_variabilis_ATCC_29413	75906692	COG4636
NC_007413	Anabaena_variabilis_ATCC_29413	75906747	AbrB
NC_007413	Anabaena_variabilis_ATCC_29413	75906866	COG4636
NC_007413	Anabaena_variabilis_ATCC_29413	75906897	COG2442
NC_007413	Anabaena_variabilis_ATCC_29413	75906898	PIN
NC_007413	Anabaena_variabilis_ATCC_29413	75906949	COG4636
NC_007413	Anabaena_variabilis_ATCC_29413	75906983	Xre
NC_007413	Anabaena_variabilis_ATCC_29413	75906984	COG4636
NC_007413	Anabaena_variabilis_ATCC_29413	75906989	PHD
NC_007413	Anabaena_variabilis_ATCC_29413	75906990	PIN
NC_007413	Anabaena_variabilis_ATCC_29413	75906992	Xre
NC_007413	Anabaena_variabilis_ATCC_29413	75906993	PIN
NC_007413	Anabaena_variabilis_ATCC_29413	75907110	GNAT
NC_007413	Anabaena_variabilis_ATCC_29413	75907134	GNAT
NC_007413	Anabaena_variabilis_ATCC_29413	75907144	COG4636
NC_007413	Anabaena_variabilis_ATCC_29413	75907152	Xre
NC_007413	Anabaena_variabilis_ATCC_29413	75907169	COG2442
NC_007413	Anabaena_variabilis_ATCC_29413	75907221	COG4636
NC_007413	Anabaena_variabilis_ATCC_29413	75907283	COG4636
NC_007413	Anabaena_variabilis_ATCC_29413	75907306	COG2886
NC_007413	Anabaena_variabilis_ATCC_29413	75907311	COG4636
NC_007413	Anabaena_variabilis_ATCC_29413	75907349	ArsR
NC_007413	Anabaena_variabilis_ATCC_29413	75907357	MazF
NC_007413	Anabaena_variabilis_ATCC_29413	75907361	Xre
NC_007413	Anabaena_variabilis_ATCC_29413	75907406	PIN
NC_007413	Anabaena_variabilis_ATCC_29413	75907407	Xre
NC_007413	Anabaena_variabilis_ATCC_29413	75907454	RHH
NC_007413	Anabaena_variabilis_ATCC_29413	75907533	PHD
NC_007413	Anabaena_variabilis_ATCC_29413	75907534	RelE
NC_007413	Anabaena_variabilis_ATCC_29413	75907559	Xre
NC_007413	Anabaena_variabilis_ATCC_29413	75907577	PIN
NC_007413	Anabaena_variabilis_ATCC_29413	75907578	COG2886
NC_007413	Anabaena_variabilis_ATCC_29413	75907580	COG4636
NC_007413	Anabaena_variabilis_ATCC_29413	75907625	GNAT
NC_007413	Anabaena_variabilis_ATCC_29413	75907664	COG4636
NC_007413	Anabaena_variabilis_ATCC_29413	75907665	COG4636
NC_007413	Anabaena_variabilis_ATCC_29413	75907704	GNAT
NC_007413	Anabaena_variabilis_ATCC_29413	75907714	COG4636
NC_007413	Anabaena_variabilis_ATCC_29413	75907716	Xre
NC_007413	Anabaena_variabilis_ATCC_29413	75907724	COG4636
NC_007413	Anabaena_variabilis_ATCC_29413	75907725	COG4636
NC_007413	Anabaena_variabilis_ATCC_29413	75907804	ArsR
NC_007413	Anabaena_variabilis_ATCC_29413	75907810	COG4636
NC_007413	Anabaena_variabilis_ATCC_29413	75907886	COG4636
NC_007413	Anabaena_variabilis_ATCC_29413	75907928	RHH
NC_007413	Anabaena_variabilis_ATCC_29413	75907946	COG2442
NC_007413	Anabaena_variabilis_ATCC_29413	75907947	PIN
NC_007413	Anabaena_variabilis_ATCC_29413	75907950	PIN
NC_007413	Anabaena_variabilis_ATCC_29413	75907961	HicB
NC_007413	Anabaena_variabilis_ATCC_29413	75907962	COG2442
NC_007413	Anabaena_variabilis_ATCC_29413	75907964	COG4636
NC_007413	Anabaena_variabilis_ATCC_29413	75908011	COG4636
NC_007413	Anabaena_variabilis_ATCC_29413	75908015	ArsR
NC_007413	Anabaena_variabilis_ATCC_29413	75908042	Xre
NC_007413	Anabaena_variabilis_ATCC_29413	75908052	COG4636
NC_007413	Anabaena_variabilis_ATCC_29413	75908096	COG4636
NC_007413	Anabaena_variabilis_ATCC_29413	75908097	COG4636
NC_007413	Anabaena_variabilis_ATCC_29413	75908101	COG4636
NC_007413	Anabaena_variabilis_ATCC_29413	75908128	COG3832
NC_007413	Anabaena_variabilis_ATCC_29413	75908158	HicA
NC_007413	Anabaena_variabilis_ATCC_29413	75908159	HicB
NC_007413	Anabaena_variabilis_ATCC_29413	75908223	COG3832
NC_007413	Anabaena_variabilis_ATCC_29413	75908300	COG4636
NC_007413	Anabaena_variabilis_ATCC_29413	75908308	PHD
NC_007413	Anabaena_variabilis_ATCC_29413	75908309	RelE
NC_007413	Anabaena_variabilis_ATCC_29413	75908345	COG4636
NC_007413	Anabaena_variabilis_ATCC_29413	75908347	COG4636
NC_007413	Anabaena_variabilis_ATCC_29413	75908348	Xre
NC_007413	Anabaena_variabilis_ATCC_29413	75908349	RelE
NC_007413	Anabaena_variabilis_ATCC_29413	75908397	HicB
NC_007413	Anabaena_variabilis_ATCC_29413	75908412	RHH
NC_007413	Anabaena_variabilis_ATCC_29413	75908414	Xre
NC_007413	Anabaena_variabilis_ATCC_29413	75908417	Xre
NC_007413	Anabaena_variabilis_ATCC_29413	75908421	COG4636
NC_007413	Anabaena_variabilis_ATCC_29413	75908437	COG3832
NC_007413	Anabaena_variabilis_ATCC_29413	75908454	COG4636
NC_007413	Anabaena_variabilis_ATCC_29413	75908526	COG4636
NC_007413	Anabaena_variabilis_ATCC_29413	75908530	ArsR
NC_007413	Anabaena_variabilis_ATCC_29413	75908551	COG4636
NC_007413	Anabaena_variabilis_ATCC_29413	75908591	COG2856
NC_007413	Anabaena_variabilis_ATCC_29413	75908624	MazF
NC_007413	Anabaena_variabilis_ATCC_29413	75908639	RHH
NC_007413	Anabaena_variabilis_ATCC_29413	75908697	COG3832
NC_007413	Anabaena_variabilis_ATCC_29413	75908707	COG2442
NC_007413	Anabaena_variabilis_ATCC_29413	75908708	PIN
NC_007413	Anabaena_variabilis_ATCC_29413	75908711	RelE
NC_007413	Anabaena_variabilis_ATCC_29413	75908712	COG2442
NC_007413	Anabaena_variabilis_ATCC_29413	75908719	PIN
NC_007413	Anabaena_variabilis_ATCC_29413	75908720	Xre
NC_007413	Anabaena_variabilis_ATCC_29413	75908823	COG4636
NC_007413	Anabaena_variabilis_ATCC_29413	75908838	COG3832
NC_007413	Anabaena_variabilis_ATCC_29413	75909060	RelE
NC_007413	Anabaena_variabilis_ATCC_29413	75909188	GNAT
NC_007413	Anabaena_variabilis_ATCC_29413	75909197	COG4636
NC_007413	Anabaena_variabilis_ATCC_29413	75909234	GNAT
NC_007413	Anabaena_variabilis_ATCC_29413	75909241	RHH
NC_007413	Anabaena_variabilis_ATCC_29413	75909247	COG2442
NC_007413	Anabaena_variabilis_ATCC_29413	75909248	PIN
NC_007413	Anabaena_variabilis_ATCC_29413	75909291	COG4636
NC_007413	Anabaena_variabilis_ATCC_29413	75909332	AbrB
NC_007413	Anabaena_variabilis_ATCC_29413	75909356	COG4636
NC_007413	Anabaena_variabilis_ATCC_29413	75909359	PIN
NC_007413	Anabaena_variabilis_ATCC_29413	75909449	RelE
NC_007413	Anabaena_variabilis_ATCC_29413	75909450	Xre
NC_007413	Anabaena_variabilis_ATCC_29413	75909456	COG2442
NC_007413	Anabaena_variabilis_ATCC_29413	75909457	PIN
NC_007413	Anabaena_variabilis_ATCC_29413	75909469	Xre
NC_007413	Anabaena_variabilis_ATCC_29413	75909471	RHH
NC_007413	Anabaena_variabilis_ATCC_29413	75909476	PIN
NC_007413	Anabaena_variabilis_ATCC_29413	75909477	RHH
NC_007413	Anabaena_variabilis_ATCC_29413	75909481	AbrB
NC_007413	Anabaena_variabilis_ATCC_29413	75909485	GNAT
NC_007413	Anabaena_variabilis_ATCC_29413	75909500	COG4636
NC_007413	Anabaena_variabilis_ATCC_29413	75909527	HicA
[truncated: 49,319 more rows]

## Sheet: Pairs
Acaryochloris_marina_MBIC11017	158333874	RHH	158333875	PIN
Acaryochloris_marina_MBIC11017	158333876	RHH	158333877	PIN
Acaryochloris_marina_MBIC11017	158334063	PHD	158334064	RelE
Acaryochloris_marina_MBIC11017	158334225	AbrB	158334226	PIN
Acaryochloris_marina_MBIC11017	158335256	Xre	158335257	RelE
Acaryochloris_marina_MBIC11017	158335749	MazF	158335750	Xre
Acaryochloris_marina_MBIC11017	158335752	PHD	158335753	RelE
Acaryochloris_marina_MBIC11017	158335865	ArsR	158335866	COG3832
Acaryochloris_marina_MBIC11017	158335882	RelE	158335883	PHD
Acaryochloris_marina_MBIC11017	158335892	PHD	158335893	RelE
Acaryochloris_marina_MBIC11017	158336202	RelE	158336203	Xre
Acaryochloris_marina_MBIC11017	158336941	PIN	158336942	PHD
Acaryochloris_marina_MBIC11017	158337436	HicA	158337437	HicB
Acaryochloris_marina_MBIC11017	158337852	RHH	158337853	GNAT
Acaryochloris_marina_MBIC11017	158337920	RHH	158337921	PIN
Acaryochloris_marina_MBIC11017	158338325	RelE	158338326	Xre
Acaryochloris_marina_MBIC11017	158338957	COG2886	158338958	PIN
Acaryochloris_marina_MBIC11017	158339028	RelE	158339029	Xre
Acaryochloris_marina_MBIC11017	158339202	HicA	158339203	HicB
Acaryochloris_marina_MBIC11017	158339288	RelE	158339289	Xre
Acaryochloris_marina_MBIC11017	158339439	Xre	158339440	RelE
Acaryochloris_marina_MBIC11017	158339783	HicB	158339784	HicA
Acaryochloris_marina_MBIC11017	158339785	PHD	158339786	PIN
Acaryochloris_marina_MBIC11017	158340052	HicB	158340053	HicA
Acaryochloris_marina_MBIC11017	158340056	RelE	158340057	RHH
Acaryochloris_marina_MBIC11017	158340208	AbrB	158340209	RelE
Acaryochloris_marina_MBIC11017	158340236	Xre	158340237	RelE
Acaryochloris_marina_MBIC11017	158340584	HicB	158340585	HicA
Acaryochloris_marina_MBIC11017	158340743	Xre	158340744	RelE
Acaryochloris_marina_MBIC11017	158340963	Xre	158340964	RelE
Acaryochloris_marina_MBIC11017	158341003	PIN	158341004	PHD
Acaryochloris_marina_MBIC11017	158341131	PHD	158341132	RelE
Acholeplasma_laidlawii_PG_8A	162448152	Fic	162448153	RHH
Acidiphilium_cryptum_JF-5	148243705	PIN	148243706	RHH
Acidiphilium_cryptum_JF-5	148243763	Xre	148243764	RelE
Acidiphilium_cryptum_JF-5	148243785	PIN	148243786	RHH
Acidiphilium_cryptum_JF-5	148243787	GNAT	148243788	RHH
Acidiphilium_cryptum_JF-5	148243795	PIN	148243796	MerR
Acidiphilium_cryptum_JF-5	148243881	Xre	148243882	COG5654
Acidiphilium_cryptum_JF-5	148243885	Xre	148243886	HipA
Acidiphilium_cryptum_JF-5	148244015	PIN	148244016	RHH
Acidiphilium_cryptum_JF-5	148244020	RelE	148244021	COG5606
Acidiphilium_cryptum_JF-5	148244100	MazF	148244101	AbrB
Acidiphilium_cryptum_JF-5	148259300	RHH	148259301	GNAT
Acidithiobacillus_ferrooxidans_ATCC_53993	198282235	PHD	198282236	PIN
Acidithiobacillus_ferrooxidans_ATCC_53993	198282238	RelE	198282239	Xre
Acidithiobacillus_ferrooxidans_ATCC_53993	198282279	COG2929	198282280	RHH
Acidithiobacillus_ferrooxidans_ATCC_53993	198282373	PIN	198282374	RHH
Acidithiobacillus_ferrooxidans_ATCC_53993	198282377	PIN	198282378	MerR
Acidithiobacillus_ferrooxidans_ATCC_53993	198282407	RHH	198282408	RelE
Acidithiobacillus_ferrooxidans_ATCC_53993	198282716	PIN	198282717	PHD
Acidithiobacillus_ferrooxidans_ATCC_53993	198282777	AbrB	198282778	PIN
Acidithiobacillus_ferrooxidans_ATCC_53993	198283126	PHD	198283127	RelE
Acidithiobacillus_ferrooxidans_ATCC_53993	198283139	PHD	198283140	RelE
Acidithiobacillus_ferrooxidans_ATCC_53993	198283259	RelE	198283260	AbrB
Acidithiobacillus_ferrooxidans_ATCC_53993	198283263	GNAT	198283264	RHH
Acidithiobacillus_ferrooxidans_ATCC_53993	198283413	PIN	198283414	RHH
Acidithiobacillus_ferrooxidans_ATCC_53993	198283435	RHH	198283436	COG2929
Acidithiobacillus_ferrooxidans_ATCC_53993	198283452	RelE	198283453	RHH
Acidithiobacillus_ferrooxidans_ATCC_53993	198283518	RHH	198283519	RelE
Acidithiobacillus_ferrooxidans_ATCC_53993	198283572	RHH	198283573	PIN
Acidithiobacillus_ferrooxidans_ATCC_53993	198283895	PIN	198283896	AbrB
Acidithiobacillus_ferrooxidans_ATCC_53993	198284146	COG2929	198284147	RHH
Acidithiobacillus_ferrooxidans_ATCC_53993	198284370	COG2929	198284371	RHH
Acidithiobacillus_ferrooxidans_ATCC_53993	198284477	PIN	198284478	AbrB
Acidithiobacillus_ferrooxidans_ATCC_53993	198284585	MazF	198284586	AbrB
Acidithiobacillus_ferrooxidans_ATCC_53993	198284588	PIN	198284589	AbrB
Acidithiobacillus_ferrooxidans_ATCC_53993	198284676	PHD	198284677	PIN
Acidithiobacillus_ferrooxidans_ATCC_53993	198284846	PIN	198284847	PHD
Acidithiobacillus_ferrooxidans_ATCC_53993	198284937	PHD	198284938	PIN
Acidobacteria_bacterium_Ellin345	94967186	Xre	94967187	HipA
Acidobacteria_bacterium_Ellin345	94967257	COG2856	94967258	Xre
Acidobacteria_bacterium_Ellin345	94968022	PIN	94968023	PHD
Acidobacteria_bacterium_Ellin345	94968150	COG2856	94968151	Xre
Acidobacteria_bacterium_Ellin345	94968154	RHH	94968155	RelE
Acidobacteria_bacterium_Ellin345	94968425	PIN	94968426	PHD
Acidobacteria_bacterium_Ellin345	94968995	MNT	94968996	HEPN
Acidobacteria_bacterium_Ellin345	94969116	RelE	94969117	RHH
Acidobacteria_bacterium_Ellin345	94969453	HipA	94969454	Xre
Acidobacteria_bacterium_Ellin345	94969663	PIN	94969664	PHD
Acidobacteria_bacterium_Ellin345	94969911	RHH	94969912	RelE
Acidobacteria_bacterium_Ellin345	94970451	Xre	94970452	RelE
Acidobacteria_bacterium_Ellin345	94970584	RHH	94970585	RelE
Acidobacteria_bacterium_Ellin345	94970613	RelE	94970614	Xre
Acidobacteria_bacterium_Ellin345	94970977	ArsR	94970978	COG3832
Acidobacteria_bacterium_Ellin345	94971134	Fic	94971135	AbrB
Acidobacteria_bacterium_Ellin345	94971173	YgiU	94971174	Xre
Acidobacteria_bacterium_Ellin345	94971460	PHD	94971461	PIN
Acidobacteria_bacterium_Ellin345	94971476	COG5606	94971477	RelE
Acidobacteria_bacterium_Ellin345	94971596	Xre	94971597	HipA
Acidobacteria_bacterium_Ellin345	94971620	COG3832	94971621	ArsR
Acidobacteria_bacterium_Ellin345	94971649	AbrB	94971650	MazF
Acidobacteria_bacterium_Ellin345	94971698	PIN	94971699	AbrB
Acidobacteria_bacterium_Ellin345	94971804	RelE	94971805	RHH
Acidovorax_avenae_citrulli_AAC00-1	120609279	AbrB	120609280	PIN
Acidovorax_avenae_citrulli_AAC00-1	120609722	RHH	120609723	PIN
Acidovorax_avenae_citrulli_AAC00-1	120610402	RHH	120610403	COG2929
Acidovorax_avenae_citrulli_AAC00-1	120610870	Xre	120610871	GNAT
Acidovorax_avenae_citrulli_AAC00-1	120611412	GNAT	120611413	RHH
Acidovorax_avenae_citrulli_AAC00-1	120612022	PIN	120612023	PHD
Acidovorax_avenae_citrulli_AAC00-1	120613099	RelE	120613100	PHD
Acidovorax_avenae_citrulli_AAC00-1	120613152	Xre	120613153	HipA
Acidovorax_JS42	121582524	Xre	121582525	RelE
Acidovorax_JS42	121582593	RelE	121582594	RHH
Acidovorax_JS42	121592997	COG5654	121592998	COG5642
Acidovorax_JS42	121593365	RelE	121593366	Xre
Acidovorax_JS42	121593650	AbrB	121593651	RelE
Acidovorax_JS42	121593669	MerR	121593670	PIN
Acidovorax_JS42	121593783	Xre	121593784	COG5654
Acidovorax_JS42	121593960	MerR	121593961	PIN
Acidovorax_JS42	121594244	Xre	121594245	RelE
Acidovorax_JS42	121594581	RHH	121594582	RelE
Acidovorax_JS42	121594595	Xre	121594596	HipA
Acidovorax_JS42	121594951	HEPN	121594952	MNT
Acidovorax_JS42	121594963	RelE	121594964	Xre
Acidovorax_JS42	121595273	Xre	121595274	RelE
Acidovorax_JS42	121595341	RHH	121595342	PIN
Acidovorax_JS42	121595640	RHH	121595641	COG2929
Acidovorax_JS42	121595880	HipA	121595881	Xre
Acidovorax_JS42	121596319	MNT	121596320	HEPN
Acinetobacter_baumannii_ACICU	184157878	Xre	184157879	GNAT
Acinetobacter_baumannii_ACICU	184158489	RelE	184158490	PHD
Acinetobacter_baumannii_ACICU	184158635	RHH	184158636	GNAT
Acinetobacter_baumannii_ACICU	184159045	HicB	184159046	HicA
Acinetobacter_baumannii_ACICU	184159997	PHD	184159998	RelE
Acinetobacter_baumannii_ATCC_17978	126640105	Xre	126640106	RelE
Acinetobacter_baumannii_ATCC_17978	126641560	Xre	126641561	GNAT
Acinetobacter_baumannii_ATCC_17978	126641809	Xre	126641810	HipA
Acinetobacter_baumannii_ATCC_17978	126642064	HicB	126642065	HicA
Acinetobacter_baumannii_ATCC_17978	126642163	RHH	126642164	GNAT
Acinetobacter_baumannii_AYE	169302976	PHD	169302977	RelE
Acinetobacter_baumannii_AYE	169302985	COG2929	169302986	RHH
Acinetobacter_baumannii_AYE	169786923	RHH	169786924	RelE
Acinetobacter_baumannii_AYE	169786925	RelE	169786926	Xre
Acinetobacter_baumannii_AYE	169786930	Xre	169786931	RelE
Acinetobacter_baumannii_AYE	169786951	Xre	169786952	RelE
Acinetobacter_baumannii_AYE	169795558	GNAT	169795559	RHH
Acinetobacter_baumannii_AYE	169796191	GNAT	169796192	Xre
Acinetobacter_baumannii_SDF	169633280	GNAT	169633281	RHH
Acinetobacter_baumannii_SDF	169633694	GNAT	169633695	Xre
Acinetobacter_baumannii_SDF	169634247	HicA	169634248	HicB
Acinetobacter_baumannii_SDF	169786858	RelE	169786859	RHH
Acinetobacter_sp_ADP1	50084795	GNAT	50084796	Xre
Acinetobacter_sp_ADP1	50084948	HipA	50084949	Xre
Acinetobacter_sp_ADP1	50085292	Xre	50085293	RelE
Acinetobacter_sp_ADP1	50085468	RHH	50085469	GNAT
Actinobacillus_pleuropneumoniae_L20	126207955	RHH	126207956	COG2929
Actinobacillus_pleuropneumoniae_L20	126208145	PIN	126208146	AbrB
Actinobacillus_pleuropneumoniae_L20	126208426	COG2856	126208427	Xre
Actinobacillus_pleuropneumoniae_L20	126208674	PIN	126208675	PHD
Actinobacillus_pleuropneumoniae_L20	126208821	Xre	126208822	RelE
Actinobacillus_pleuropneumoniae_L20	126209002	GNAT	126209003	RHH
Actinobacillus_pleuropneumoniae_L20	126209143	Xre	126209144	HipA
Actinobacillus_pleuropneumoniae_L20	126209186	Xre	126209187	HipA
Actinobacillus_pleuropneumoniae_L20	126209194	AbrB	126209195	PIN
Actinobacillus_pleuropneumoniae_L20	126209290	PIN	126209291	PHD
Actinobacillus_pleuropneumoniae_serovar_3_JL03	165975930	RHH	165975931	COG2929
Actinobacillus_pleuropneumoniae_serovar_3_JL03	165976079	PIN	165976080	AbrB
Actinobacillus_pleuropneumoniae_serovar_3_JL03	165976171	COG2929	165976172	RHH
Actinobacillus_pleuropneumoniae_serovar_3_JL03	165976370	COG2856	165976371	Xre
Actinobacillus_pleuropneumoniae_serovar_3_JL03	165976626	PIN	165976627	PHD
Actinobacillus_pleuropneumoniae_serovar_3_JL03	165976694	PHD	165976695	RelE
Actinobacillus_pleuropneumoniae_serovar_3_JL03	165976782	Xre	165976783	RelE
Actinobacillus_pleuropneumoniae_serovar_3_JL03	165976968	GNAT	165976969	RHH
Actinobacillus_pleuropneumoniae_serovar_3_JL03	165977157	Xre	165977158	HipA
Actinobacillus_pleuropneumoniae_serovar_3_JL03	165977167	AbrB	165977168	PIN
Actinobacillus_pleuropneumoniae_serovar_3_JL03	165977265	PIN	165977266	PHD
Actinobacillus_pleuropneumoniae_serovar_7_AP76	190149741	HipA	190149742	Xre
Actinobacillus_pleuropneumoniae_serovar_7_AP76	190149817	RHH	190149818	COG2929
Actinobacillus_pleuropneumoniae_serovar_7_AP76	190149974	PIN	190149975	AbrB
Actinobacillus_pleuropneumoniae_serovar_7_AP76	190150068	COG2929	190150069	RHH
Actinobacillus_pleuropneumoniae_serovar_7_AP76	190150526	PIN	190150527	PHD
Actinobacillus_pleuropneumoniae_serovar_7_AP76	190150868	GNAT	190150869	RHH
Actinobacillus_pleuropneumoniae_serovar_7_AP76	190151051	Xre	190151052	HipA
Actinobacillus_pleuropneumoniae_serovar_7_AP76	190151060	AbrB	190151061	PIN
Actinobacillus_pleuropneumoniae_serovar_7_AP76	190151183	PIN	190151184	PHD
Actinobacillus_succinogenes_130Z	152978503	HEPN	152978504	MNT
Actinobacillus_succinogenes_130Z	152978882	RelE	152978883	Xre
Actinobacillus_succinogenes_130Z	152978980	Xre	152978981	HipA
Aeromonas_hydrophila_ATCC_7966	117618572	Xre	117619037	COG5654
Aeromonas_hydrophila_ATCC_7966	117620489	Xre	117619042	COG2856
Aeromonas_salmonicida_A449	32453761	RHH	32453762	RelE
Aeromonas_salmonicida_A449	32453770	RHH	32453771	RelE
Aeromonas_salmonicida_A449	145298915	COG5654	145298916	Xre
Aeromonas_salmonicida_A449	145301318	HipA	145301319	Xre
Aeromonas_salmonicida_A449	145301519	AbrB	145301520	PIN
Aeropyrum_pernix	14600586	PIN	118430966	AbrB
Aeropyrum_pernix	14601053	PIN	118431250	COG2886
Aeropyrum_pernix	14602179	PIN	118431943	AbrB
Aeropyrum_pernix	14602181	PIN	118431948	COG2442
Aeropyrum_pernix	118430971	PIN	118430972	COG2886
Aeropyrum_pernix	118430974	PIN	118430975	AbrB
Aeropyrum_pernix	118431063	PIN	118431064	RHH
Aeropyrum_pernix	118431183	HEPN	118431184	MNT
Aeropyrum_pernix	118431365	PIN	118431366	AbrB
Aeropyrum_pernix	118431389	MNT	118431390	HEPN
Aeropyrum_pernix	118431944	PIN	118431945	AbrB
Aeropyrum_pernix	118431946	PIN	118431947	AbrB
Agrobacterium_tumefaciens_C58_Cereon	15888017	RelE	15888018	RHH
Agrobacterium_tumefaciens_C58_Cereon	15888152	RelE	15888153	RHH
Agrobacterium_tumefaciens_C58_Cereon	15888273	RelE	15888274	RHH
Agrobacterium_tumefaciens_C58_Cereon	15888421	RelE	15888422	RHH
Agrobacterium_tumefaciens_C58_Cereon	15888941	COG3832	159184845	ArsR
Agrobacterium_tumefaciens_C58_Cereon	15889086	RelE	159184916	RHH
Agrobacterium_tumefaciens_C58_Cereon	15889305	RelE	159185012	PHD
Agrobacterium_tumefaciens_C58_Cereon	15889315	COG3832	15889316	ArsR
Agrobacterium_tumefaciens_C58_Cereon	15890161	COG5654	159186339	Xre
Agrobacterium_tumefaciens_C58_Cereon	15890524	RHH	15890523	RelE
Agrobacterium_tumefaciens_C58_Cereon	15891913	PIN	15891912	AbrB
Agrobacterium_tumefaciens_C58_Cereon	16119245	RHH	16119246	PIN
Agrobacterium_tumefaciens_C58_Cereon	16119341	HipA	17938699	Xre
Agrobacterium_tumefaciens_C58_Cereon	16119862	Xre	16119863	COG5654
Agrobacterium_tumefaciens_C58_Cereon	16119911	Fic	16119912	Xre
Agrobacterium_tumefaciens_C58_Cereon	159184228	Xre	15887596	GNAT
Agrobacterium_tumefaciens_C58_Cereon	159184496	COG5642	159184497	COG5654
Agrobacterium_tumefaciens_C58_Cereon	159184540	AbrB	159184541	MazF
Agrobacterium_tumefaciens_C58_Cereon	159184571	PIN	159184572	RHH
Agrobacterium_tumefaciens_C58_Cereon	159184704	GNAT	159184705	RHH
Agrobacterium_tumefaciens_C58_Cereon	159184790	RelE	15888836	RHH
Agrobacterium_tumefaciens_C58_Cereon	159185019	COG3832	159185020	ArsR
Agrobacterium_tumefaciens_C58_Cereon	159185069	PIN	159185070	Xre
Agrobacterium_tumefaciens_C58_Cereon	159185158	HEPN	159185159	MNT
Agrobacterium_tumefaciens_C58_Cereon	159185564	COG3832	15891915	ArsR
Akkermansia_muciniphila_ATCC_BAA_835	187736177	HEPN	187736178	MNT
Alcanivorax_borkumensis_SK2	110834366	COG5642	110834367	COG5654
Alkalilimnicola_ehrlichei_MLHE-1	114319654	COG5642	114319655	COG5654
Alkalilimnicola_ehrlichei_MLHE-1	114320024	MNT	114320025	HEPN
Alkalilimnicola_ehrlichei_MLHE-1	114320937	RelE	114320938	PHD
Alkalilimnicola_ehrlichei_MLHE-1	114321449	Xre	114321450	HipA
Alkalilimnicola_ehrlichei_MLHE-1	114321452	RHH	114321453	PIN
Alkalilimnicola_ehrlichei_MLHE-1	114321456	Xre	114321457	HipA
Alkalilimnicola_ehrlichei_MLHE-1	114321707	RelE	114321708	Xre
Alkalilimnicola_ehrlichei_MLHE-1	114321709	PHD	114321710	RelE
Alkaliphilus_metalliredigens_QYMF	150388216	PHD	150388217	RelE
Alkaliphilus_metalliredigens_QYMF	150388432	PHD	150388433	RelE
Alkaliphilus_metalliredigens_QYMF	150388574	HEPN	150388575	MNT
Alkaliphilus_metalliredigens_QYMF	150388581	PHD	150388582	RelE
Alkaliphilus_metalliredigens_QYMF	150388590	MNT	150388591	HEPN
Alkaliphilus_metalliredigens_QYMF	150388672	COG2856	150388673	Xre
Alkaliphilus_metalliredigens_QYMF	150390150	COG2856	150390151	Xre
Alkaliphilus_metalliredigens_QYMF	150391093	HicB	150391094	HicA
Alkaliphilus_metalliredigens_QYMF	150391102	AbrB	150391103	Fic
Alkaliphilus_metalliredigens_QYMF	150391107	RelE	150391108	Xre
Alkaliphilus_metalliredigens_QYMF	150391834	MazF	150391835	RHH
Alkaliphilus_oremlandii_OhILAs	158320083	COG2856	158320084	Xre
Alkaliphilus_oremlandii_OhILAs	158320319	COG2856	158320320	Xre
Alkaliphilus_oremlandii_OhILAs	158321295	MazF	158321296	RHH
Alteromonas_macleodii__Deep_ecotype_	196154898	RelE	196154899	Xre
Alteromonas_macleodii__Deep_ecotype_	196154904	HipA	196154905	Xre
Alteromonas_macleodii__Deep_ecotype_	196155431	PIN	196155432	RHH
Alteromonas_macleodii__Deep_ecotype_	196155435	PHD	196155436	RelE
Alteromonas_macleodii__Deep_ecotype_	196155437	RelE	196155438	RHH
Alteromonas_macleodii__Deep_ecotype_	196155452	PIN	196155453	PHD
Alteromonas_macleodii__Deep_ecotype_	196155761	COG5654	196155762	Xre
Alteromonas_macleodii__Deep_ecotype_	196156295	AbrB	196156296	MazF
Alteromonas_macleodii__Deep_ecotype_	196156371	PHD	196156372	RelE
Alteromonas_macleodii__Deep_ecotype_	196156373	RHH	196156374	RelE
Alteromonas_macleodii__Deep_ecotype_	196156981	RelE	196156982	RHH
Alteromonas_macleodii__Deep_ecotype_	196156985	RelE	196156986	RHH
Alteromonas_macleodii__Deep_ecotype_	196156987	PHD	196156988	RelE
Alteromonas_macleodii__Deep_ecotype_	196158274	PIN	196158275	AbrB
Alteromonas_macleodii__Deep_ecotype_	196158311	AbrB	196158312	RelE
Alteromonas_macleodii__Deep_ecotype_	196158709	AbrB	196158710	PIN
Alteromonas_macleodii__Deep_ecotype_	196158847	HipA	196158848	Xre
Alteromonas_macleodii__Deep_ecotype_	196158849	RelE	196158850	Xre
Alteromonas_macleodii__Deep_ecotype_	196158864	HipA	196158865	Xre
Anabaena_variabilis_ATCC_29413	75906474	HicB	75906475	HicA
Anabaena_variabilis_ATCC_29413	75906897	COG2442	75906898	PIN
Anabaena_variabilis_ATCC_29413	75906989	PHD	75906990	PIN
Anabaena_variabilis_ATCC_29413	75906992	Xre	75906993	PIN
Anabaena_variabilis_ATCC_29413	75907406	PIN	75907407	Xre
Anabaena_variabilis_ATCC_29413	75907533	PHD	75907534	RelE
Anabaena_variabilis_ATCC_29413	75907577	PIN	75907578	COG2886
Anabaena_variabilis_ATCC_29413	75907946	COG2442	75907947	PIN
Anabaena_variabilis_ATCC_29413	75908158	HicA	75908159	HicB
Anabaena_variabilis_ATCC_29413	75908308	PHD	75908309	RelE
Anabaena_variabilis_ATCC_29413	75908348	Xre	75908349	RelE
Anabaena_variabilis_ATCC_29413	75908707	COG2442	75908708	PIN
Anabaena_variabilis_ATCC_29413	75908719	PIN	75908720	Xre
Anabaena_variabilis_ATCC_29413	75909247	COG2442	75909248	PIN
Anabaena_variabilis_ATCC_29413	75909449	RelE	75909450	Xre
Anabaena_variabilis_ATCC_29413	75909456	COG2442	75909457	PIN
Anabaena_variabilis_ATCC_29413	75909476	PIN	75909477	RHH
Anabaena_variabilis_ATCC_29413	75909527	HicA	75909528	HicB
Anabaena_variabilis_ATCC_29413	75909530	PIN	75909531	AbrB
Anabaena_variabilis_ATCC_29413	75909706	COG2886	75909707	PIN
Anabaena_variabilis_ATCC_29413	75909895	COG5606	75909896	RelE
Anabaena_variabilis_ATCC_29413	75909965	COG2442	75909966	PIN
Anabaena_variabilis_ATCC_29413	75910234	PIN	75910235	COG2886
Anabaena_variabilis_ATCC_29413	75910237	PHD	75910238	PIN
Anabaena_variabilis_ATCC_29413	75910246	Xre	75910247	PIN
Anabaena_variabilis_ATCC_29413	75910365	COG2442	75910366	PIN
Anabaena_variabilis_ATCC_29413	75910788	COG2442	75910789	PIN
Anabaena_variabilis_ATCC_29413	75910851	RelE	75910852	PHD
Anabaena_variabilis_ATCC_29413	75911065	MazF	75911066	AbrB
Anaeromyxobacter_dehalogenans_2CP-C	86157636	ArsR	86157637	COG3832
Anaeromyxobacter_dehalogenans_2CP-C	86158175	COG5642	86158176	COG5654
Anaeromyxobacter_dehalogenans_2CP-C	86158311	Xre	86158312	RelE
Anaeromyxobacter_dehalogenans_2CP-C	86159292	AbrB	86159293	Fic
Anaeromyxobacter_dehalogenans_2CP-C	86159629	Xre	86159630	RelE
Anaeromyxobacter_dehalogenans_2CP-C	86159953	Xre	86159954	RelE
Anaeromyxobacter_dehalogenans_2CP-C	86160230	ArsR	86160231	COG3832
Anaeromyxobacter_Fw109-5	153003357	COG3832	153003358	ArsR
Anaeromyxobacter_Fw109-5	153003384	COG3832	153003385	ArsR
Anaeromyxobacter_Fw109-5	153003475	ArsR	153003476	COG3832
Anaeromyxobacter_Fw109-5	153003931	COG3832	153003932	ArsR
Anaeromyxobacter_Fw109-5	153005659	AbrB	153005660	Fic
Anaeromyxobacter_Fw109-5	153005664	ArsR	153005665	COG3832
Anaeromyxobacter_Fw109-5	153006512	Xre	153006513	RelE
Anaeromyxobacter_Fw109-5	153006967	Xre	153006968	COG5654
Anaeromyxobacter_K	197120438	Xre	197120439	RelE
Anaeromyxobacter_K	197122497	COG5654	197122498	COG5642
Anaeromyxobacter_K	197123061	COG3832	197123062	ArsR
Anaeromyxobacter_K	197124016	Xre	197124017	RelE
Anaeromyxobacter_K	197124258	ArsR	197124259	COG3832
Archaeoglobus_fulgidus	11497685	PIN	11497686	AbrB
Archaeoglobus_fulgidus	11497719	PIN	11497720	COG2886
Archaeoglobus_fulgidus	11497913	HEPN	11497914	MNT
Archaeoglobus_fulgidus	11497915	PIN	11497916	Xre
Archaeoglobus_fulgidus	11497927	PIN	11497928	AbrB
Archaeoglobus_fulgidus	11497929	PIN	11497930	AbrB
Archaeoglobus_fulgidus	11497933	AbrB	11497934	PIN
Archaeoglobus_fulgidus	11498201	HEPN	11498202	MNT
Archaeoglobus_fulgidus	11498205	COG2886	11498206	PIN
Archaeoglobus_fulgidus	11498552	HEPN	11498553	MNT
Archaeoglobus_fulgidus	11498678	AbrB	11498679	RelE
Archaeoglobus_fulgidus	11498683	AbrB	11498684	RelE
Archaeoglobus_fulgidus	11498686	AbrB	11500021	PIN
Archaeoglobus_fulgidus	11498689	PIN	11498690	AbrB
Archaeoglobus_fulgidus	11498691	PIN	11498692	AbrB
Archaeoglobus_fulgidus	11499073	RHH	11499074	PIN
Archaeoglobus_fulgidus	11499075	PIN	11499076	RHH
Archaeoglobus_fulgidus	11499180	HEPN	11499181	MNT
Archaeoglobus_fulgidus	11499205	MNT	11499206	HEPN
Archaeoglobus_fulgidus	11499272	RHH	11499273	PIN
Archaeoglobus_fulgidus	11499279	RHH	11499280	PIN
Archaeoglobus_fulgidus	11499301	PIN	11499302	AbrB
Archaeoglobus_fulgidus	11499578	PIN	11499579	RHH
Archaeoglobus_fulgidus	11499593	AbrB	11499594	PIN
Archaeoglobus_fulgidus	11499751	MNT	11499752	HEPN
Archaeoglobus_fulgidus	11499771	AbrB	11499772	PIN
Archaeoglobus_fulgidus	11499794	AbrB	11499795	PIN
Archaeoglobus_fulgidus	11499885	MNT	11499886	HEPN
Archaeoglobus_fulgidus	11499936	AbrB	11499937	PIN
Archaeoglobus_fulgidus	11500008	MNT	11500009	HEPN
Arcobacter_butzleri_RM4018	157737048	HEPN	157737049	MNT
Arcobacter_butzleri_RM4018	157737627	RelE	157737628	RHH
Arcobacter_butzleri_RM4018	157737799	HicA	157737800	HicB
Arcobacter_butzleri_RM4018	157737805	Xre	157737806	MazF
Arthrobacter_aurescens_TC1	119952276	Xre	119952461	HipA
Arthrobacter_aurescens_TC1	119962262	ArsR	119960780	COG3832
Arthrobacter_aurescens_TC1	119963172	Xre	119961697	HipA
Arthrobacter_aurescens_TC1	119963762	RelE	119962950	PHD
Arthrobacter_aurescens_TC1	119964023	COG3832	119962842	ArsR
Arthrobacter_aurescens_TC1	119964426	COG3832	119963558	ArsR
Arthrobacter_FB24	116669184	ArsR	116669185	COG3832
Arthrobacter_FB24	116669275	Xre	116669276	COG5654
Arthrobacter_FB24	116669382	COG3832	116669383	ArsR
Arthrobacter_FB24	116669917	PHD	116669918	RelE
Arthrobacter_FB24	116672094	COG3832	116672095	ArsR
Arthrobacter_FB24	116672514	HipA	116672515	Xre
Azoarcus_BH72	119896436	MNT	119896437	HEPN
Azoarcus_BH72	119896578	PIN	119896579	PHD
Azoarcus_BH72	119898314	PHD	119898315	RelE
Azoarcus_BH72	119898316	GNAT	119898317	RHH
Azoarcus_BH72	119899164	COG5654	119899165	Xre
Azoarcus_BH72	119899366	RHH	119899367	RelE
Azoarcus_sp_EbN1	56475490	COG5606	56475491	RelE
Azoarcus_sp_EbN1	56475777	AbrB	56475778	PIN
Azoarcus_sp_EbN1	56476256	HipA	56476257	Xre
Azoarcus_sp_EbN1	56476280	PHD	56476281	RelE
Azoarcus_sp_EbN1	56476292	RelE	56476293	Xre
Azoarcus_sp_EbN1	56476364	PIN	56476365	PHD
Azoarcus_sp_EbN1	56476541	RHH	56476542	GNAT
Azoarcus_sp_EbN1	56476543	PHD	56476544	RelE
Azoarcus_sp_EbN1	56476545	RHH	56476546	PIN
Azoarcus_sp_EbN1	56476699	RHH	56476700	PIN
Azoarcus_sp_EbN1	56476714	PHD	56476715	RelE
Azoarcus_sp_EbN1	56476949	Xre	56476950	RelE
Azoarcus_sp_EbN1	56477327	MazF	56477328	XF1863
Azoarcus_sp_EbN1	56477390	PIN	56477391	RHH
Azoarcus_sp_EbN1	56477560	COG5606	56477561	RelE
Azoarcus_sp_EbN1	56477651	MNT	56477652	HEPN
Azoarcus_sp_EbN1	56477710	RHH	56477711	MazF
Azoarcus_sp_EbN1	56478673	PHD	56478674	RelE
Azoarcus_sp_EbN1	56478767	MNT	56478768	HEPN
Azoarcus_sp_EbN1	56478798	PHD	56478799	PIN
Azoarcus_sp_EbN1	56478833	PHD	56478834	RelE
Azoarcus_sp_EbN1	56478835	Xre	56478836	PIN
Azoarcus_sp_EbN1	56478839	PHD	56478840	PIN
Azoarcus_sp_EbN1	56478846	AbrB	56478847	PIN
Azoarcus_sp_EbN1	56478905	Xre	56478906	COG5654
Azoarcus_sp_EbN1	56478907	RelE	56478908	PHD
Azoarcus_sp_EbN1	56479280	COG5654	56479281	COG5642
Azoarcus_sp_EbN1	56479459	Xre	56479460	RelE
Azoarcus_sp_EbN1	56479528	AbrB	56479529	PIN
Azoarcus_sp_EbN1	58616238	GNAT	58616239	RHH
Azoarcus_sp_EbN1	58616327	COG5654	58616328	COG5642
Azorhizobium_caulinodans_ORS_571	158422162	PHD	158422163	RelE
Azorhizobium_caulinodans_ORS_571	158422495	Xre	158422496	RelE
Azorhizobium_caulinodans_ORS_571	158423859	RelE	158423860	RHH
Azorhizobium_caulinodans_ORS_571	158425156	Xre	158425157	GNAT
Azorhizobium_caulinodans_ORS_571	158425264	RHH	158425265	COG2929
Azorhizobium_caulinodans_ORS_571	158425296	PIN	158425297	PHD
Azorhizobium_caulinodans_ORS_571	158425463	PIN	158425464	RHH
Azorhizobium_caulinodans_ORS_571	158425766	COG2929	158425767	RHH
Azorhizobium_caulinodans_ORS_571	158425854	HicA	158425855	HicB
Azorhizobium_caulinodans_ORS_571	158425934	COG5654	158425935	COG5642
Azorhizobium_caulinodans_ORS_571	158426181	RHH	158426182	RelE
Azorhizobium_caulinodans_ORS_571	158426270	RelE	158426271	Xre
Bacillus_amyloliquefaciens_FZB42	154684968	RHH	154684969	MazF
Bacillus_amyloliquefaciens_FZB42	154685683	COG2856	154685684	Xre
Bacillus_anthracis_Ames	30260429	RHH	30260430	MazF
Bacillus_anthracis_Ames	30263702	Bro	30263703	Xre
Bacillus_anthracis_Ames	30263704	Xre	30263705	COG2856
Bacillus_anthracis_Ames	30264780	ArsR	30264781	COG3832
Bacillus_anthracis_Ames_0581	47525510	RHH	47777792	MazF
Bacillus_anthracis_Ames_0581	47529111	Bro	47529112	Xre
Bacillus_anthracis_Ames_0581	47529113	Xre	47529114	COG2856
Bacillus_anthracis_Ames_0581	47530260	ArsR	47530261	COG3832
Bacillus_anthracis_str_Sterne	49183272	RHH	49183273	MazF
Bacillus_anthracis_str_Sterne	49186545	Bro	49186546	Xre
Bacillus_anthracis_str_Sterne	49186547	Xre	49186548	COG2856
Bacillus_anthracis_str_Sterne	49187599	ArsR	49187600	COG3832
Bacillus_cereus_ATCC_10987	42779354	RHH	42779355	MazF
Bacillus_cereus_ATCC_10987	42783668	Xre	42783669	COG2856
Bacillus_cereus_ATCC_10987	42783898	ArsR	42783899	COG3832
Bacillus_cereus_ATCC_10987	44004441	MNT	44004442	HEPN
Bacillus_cereus_ATCC14579	30018502	RHH	30018503	MazF
Bacillus_cereus_ATCC14579	30021799	Bro	30021800	Xre
Bacillus_cereus_ATCC14579	30022781	ArsR	30022782	COG3832
Bacillus_cereus_cytotoxis_NVH_391-98	152974083	RHH	152974084	MazF
Bacillus_cereus_cytotoxis_NVH_391-98	152975621	Xre	152975622	COG2856
Bacillus_cereus_cytotoxis_NVH_391-98	152976675	Bro	152976676	Xre
Bacillus_cereus_cytotoxis_NVH_391-98	152976677	Xre	152976678	COG2856
Bacillus_cereus_cytotoxis_NVH_391-98	152977066	ArsR	152977067	COG3832
Bacillus_cereus_ZK	52140792	ArsR	52140787	COG3832
Bacillus_cereus_ZK	52141788	Xre	52141785	COG2856
Bacillus_cereus_ZK	52141790	Bro	52141787	Xre
Bacillus_cereus_ZK	52144987	RHH	52144984	MazF
Bacillus_cereus_ZK	67078139	MNT	67078140	HEPN
Bacillus_clausii_KSM-K16	56962582	RHH	56962583	MazF
Bacillus_clausii_KSM-K16	56962621	COG3832	56962622	ArsR
Bacillus_clausii_KSM-K16	56962790	AbrB	56962791	Fic
Bacillus_clausii_KSM-K16	56963130	COG2856	56963131	Xre
Bacillus_clausii_KSM-K16	56964619	Bro	56964620	Xre
Bacillus_halodurans	15613084	RHH	15613085	MazF
Bacillus_halodurans	15613257	ArsR	15613258	COG3832
Bacillus_halodurans	15613850	COG2856	15613851	Xre
Bacillus_halodurans	15614649	ArsR	15614650	COG3832
Bacillus_halodurans	15616111	Xre	15616112	COG2856
Bacillus_halodurans	15616282	AbrB	15616283	MazF
Bacillus_licheniformis_ATCC_14580	52079717	COG2856	52079718	Xre
Bacillus_licheniformis_ATCC_14580	52081279	COG3832	52081280	ArsR
Bacillus_licheniformis_ATCC_14580	163119247	RHH	52079001	MazF
Bacillus_licheniformis_DSM_13	52784372	RHH	52784373	MazF
Bacillus_licheniformis_DSM_13	52785085	COG2856	52785086	Xre
Bacillus_licheniformis_DSM_13	52786658	COG3832	52786659	ArsR
Bacillus_pumilus_SAFR-032	157691231	RHH	157691232	MazF
Bacillus_pumilus_SAFR-032	157691374	Xre	157691375	GNAT
Bacillus_subtilis	16077532	RHH	16077533	MazF
Bacillus_subtilis	16077548	COG2856	16077549	Xre
Bacillus_subtilis	16078965	Xre	16078966	GNAT
Bacillus_subtilis	50812221	COG2856	16078316	Xre
Bacillus_thuringiensis_Al_Hakam	118445202	Bro	118445203	Xre
Bacillus_thuringiensis_Al_Hakam	118476001	RHH	118476002	MazF
Bacillus_thuringiensis_Al_Hakam	118479846	ArsR	118479847	COG3832
Bacillus_thuringiensis_konkukian	49479913	RHH	49479124	MazF
Bacillus_thuringiensis_konkukian	49481422	ArsR	49481421	COG3832
Bacillus_weihenstephanensis_KBAB4	163937951	COG2856	163937952	Xre
Bacillus_weihenstephanensis_KBAB4	163937953	Xre	163937954	Bro
Bacillus_weihenstephanensis_KBAB4	163938243	RHH	163938244	MazF
Bacillus_weihenstephanensis_KBAB4	163940821	COG3832	163940822	ArsR
Bacillus_weihenstephanensis_KBAB4	163941380	Bro	163941381	Xre
Bacillus_weihenstephanensis_KBAB4	163941382	Xre	163941383	COG2856
Bacillus_weihenstephanensis_KBAB4	163942441	ArsR	163942442	COG3832
Bacillus_weihenstephanensis_KBAB4	163943387	MNT	163943388	HEPN
Bacteroides_fragilis_NCTC_9434	60679932	Xre	60679933	RelE
Bacteroides_fragilis_NCTC_9434	60680281	HipA	60680282	Xre
Bacteroides_fragilis_NCTC_9434	60680611	HipA	60680612	Xre
Bacteroides_fragilis_NCTC_9434	60682936	GNAT	60682937	Xre
Bacteroides_fragilis_YCH46	52421238	RelE	52421239	Xre
Bacteroides_fragilis_YCH46	53711688	Xre	53711689	RelE
Bacteroides_fragilis_YCH46	53712089	HipA	53712090	Xre
Bacteroides_fragilis_YCH46	53712439	Xre	53712440	HipA
Bacteroides_fragilis_YCH46	53713773	HicA	53713774	HicB
Bacteroides_fragilis_YCH46	53714234	RelE	53714235	Xre
Bacteroides_fragilis_YCH46	53714970	GNAT	53714971	Xre
Bacteroides_fragilis_YCH46	53715351	RelE	53715352	Xre
Bacteroides_thetaiotaomicron_VPI-5482	29345577	HEPN	29345578	MNT
Bacteroides_thetaiotaomicron_VPI-5482	29347619	MNT	29347620	HEPN
Bacteroides_thetaiotaomicron_VPI-5482	29349937	Xre	29349938	Fic
Bacteroides_thetaiotaomicron_VPI-5482	29350140	RelE	29350141	Xre
Bacteroides_vulgatus_ATCC_8482	150005482	MNT	150005483	HEPN
Bacteroides_vulgatus_ATCC_8482	150006183	HipA	150006184	Xre
Bacteroides_vulgatus_ATCC_8482	150006247	HipA	150006248	Xre
Bacteroides_vulgatus_ATCC_8482	150006414	HEPN	150006415	MNT
Bacteroides_vulgatus_ATCC_8482	150006494	HEPN	150006495	MNT
Bacteroides_vulgatus_ATCC_8482	150006647	HipA	150006648	Xre
Bartonella_bacilliformis_KC583	121601752	Xre	121602412	RelE
Bartonella_bacilliformis_KC583	121601783	Xre	121602060	RelE
Bartonella_bacilliformis_KC583	121602246	Xre	121602212	Bro
Bartonella_bacilliformis_KC583	121602636	AbrB	121602619	PIN
Bartonella_henselae_Houston-1	49475096	RHH	49475097	RelE
Bartonella_henselae_Houston-1	49475124	HicA	49475125	HicB
Bartonella_henselae_Houston-1	49475139	RelE	49475140	Xre
Bartonella_henselae_Houston-1	49475142	RHH	49475143	RelE
Bartonella_henselae_Houston-1	49475153	HicB	49475154	HicA
Bartonella_henselae_Houston-1	49475446	Xre	49475447	RelE
Bartonella_henselae_Houston-1	49475464	RelE	49475465	Xre
Bartonella_henselae_Houston-1	49475483	RelE	49475484	RHH
Bartonella_henselae_Houston-1	49475487	AbrB	49475488	MazF
Bartonella_henselae_Houston-1	49475489	RHH	49475490	RelE
Bartonella_henselae_Houston-1	49475704	RelE	49475705	Xre
Bartonella_tribocorum_CIP_105476	163659864	RelE	163659865	Xre
Bartonella_tribocorum_CIP_105476	163867570	RHH	163867571	RelE
Bartonella_tribocorum_CIP_105476	163867575	RelE	163867576	Xre
Bartonella_tribocorum_CIP_105476	163867596	RelE	163867597	Xre
Bartonella_tribocorum_CIP_105476	163867611	COG2929	163867612	RHH
Bartonella_tribocorum_CIP_105476	163867671	RelE	163867672	Xre
Bartonella_tribocorum_CIP_105476	163867690	MazF	163867691	XF1863
Bartonella_tribocorum_CIP_105476	163867694	AbrB	163867695	MazF
Bartonella_tribocorum_CIP_105476	163867696	RHH	163867697	RelE
Bartonella_tribocorum_CIP_105476	163867726	RHH	163867727	RelE
Bartonella_tribocorum_CIP_105476	163867744	Xre	163867745	RelE
Bartonella_tribocorum_CIP_105476	163867746	PHD	163867747	MazFn
Bartonella_tribocorum_CIP_105476	163867758	HicA	163867759	HicB
Bartonella_tribocorum_CIP_105476	163867761	RHH	163867762	COG2929
Bartonella_tribocorum_CIP_105476	163867771	COG2929	163867772	RHH
Bartonella_tribocorum_CIP_105476	163867781	RHH	163867782	RelE
Bartonella_tribocorum_CIP_105476	163868139	RelE	163868140	Xre
Bartonella_tribocorum_CIP_105476	163868145	HicB	163868146	HicA
Bartonella_tribocorum_CIP_105476	163868236	RelE	163868237	RHH
Bartonella_tribocorum_CIP_105476	163868242	RHH	163868243	RelE
Bartonella_tribocorum_CIP_105476	163868253	Xre	163868254	RelE
Bartonella_tribocorum_CIP_105476	163868979	PIN	163868980	AbrB
Bartonella_tribocorum_CIP_105476	163869061	RelE	163869062	Xre
Bdellovibrio_bacteriovorus	42522817	Xre	42522818	RelE
Bdellovibrio_bacteriovorus	42523202	Xre	42523203	Fic
Bdellovibrio_bacteriovorus	42525005	ArsR	42525006	COG3832
Beijerinckia_indica_ATCC_9039	182676836	PHD	182676837	RelE
Beijerinckia_indica_ATCC_9039	182676856	RHH	182676857	PIN
Beijerinckia_indica_ATCC_9039	182676902	RHH	182676903	RelE
Beijerinckia_indica_ATCC_9039	182676917	PIN	182676918	PHD
Beijerinckia_indica_ATCC_9039	182678028	XF1863	182678029	MazF
Beijerinckia_indica_ATCC_9039	182678423	Xre	182678424	COG5654
Beijerinckia_indica_ATCC_9039	182678472	RelE	182678473	Xre
Beijerinckia_indica_ATCC_9039	182678486	COG5654	182678487	COG5642
Beijerinckia_indica_ATCC_9039	182678626	MNT	182678627	HEPN
Beijerinckia_indica_ATCC_9039	182678654	RelE	182678655	Xre
Beijerinckia_indica_ATCC_9039	182679366	Xre	182679367	RelE
Beijerinckia_indica_ATCC_9039	182679483	PHD	182679484	PIN
Beijerinckia_indica_ATCC_9039	182679707	PIN	182679708	RHH
Beijerinckia_indica_ATCC_9039	182680078	RHH	182680079	COG2929
Beijerinckia_indica_ATCC_9039	182680426	PIN	182680427	PHD
Beijerinckia_indica_ATCC_9039	182680508	AbrB	182680509	PIN
Bifidobacterium_longum	23465958	RHH	23465959	PIN
Bifidobacterium_longum	23466303	MNT	23466304	HEPN
Bifidobacterium_longum_DJO10A	189439128	RHH	189439129	PIN
Bifidobacterium_longum_DJO10A	189439907	RHH	189439908	PIN
Bifidobacterium_longum_DJO10A	189439918	Xre	189439919	HipA
Bifidobacterium_longum_DJO10A	189439995	COG2929	189439996	RHH
Bifidobacterium_longum_DJO10A	189440798	MNT	189440799	HEPN
Bordetella_avium_197N	187476873	HEPN	187476874	MNT
Bordetella_avium_197N	187477444	RHH	187477445	COG2929
Bordetella_avium_197N	187477807	Xre	187477808	RelE
Bordetella_avium_197N	187477957	RHH	187477958	COG2929
Bordetella_avium_197N	187477988	Xre	187477989	RelE
Bordetella_bronchiseptica	33599517	HipA	33599518	Xre
Bordetella_bronchiseptica	33599924	COG3832	33599925	ArsR
Bordetella_bronchiseptica	33600397	YgiU	33600398	Xre
Bordetella_bronchiseptica	33600673	RHH	33600674	COG2929
Bordetella_bronchiseptica	33601123	RHH	33601124	COG2929
Bordetella_bronchiseptica	33601380	ArsR	33601381	COG3832
Bordetella_bronchiseptica	33601451	PIN	33601452	RHH
Bordetella_bronchiseptica	33601697	HipA	33601698	Xre
Bordetella_bronchiseptica	33601718	Xre	33601719	RelE
Bordetella_bronchiseptica	33601873	COG5654	33601874	COG5642
Bordetella_bronchiseptica	33601940	RelE	33601941	Xre
Bordetella_bronchiseptica	33602135	Xre	33602136	RelE
Bordetella_parapertussis	33595090	RHH	33595091	GNAT
Bordetella_parapertussis	33595230	Xre	33595231	HipA
Bordetella_parapertussis	33595346	HipA	33595347	Xre
Bordetella_parapertussis	33595994	ArsR	33595995	COG3832
Bordetella_parapertussis	33596059	PIN	33596060	RHH
Bordetella_parapertussis	33596570	RHH	33596571	COG2929
Bordetella_parapertussis	33596692	HicB	33596693	HicA
Bordetella_parapertussis	33597312	RelE	33597313	Xre
Bordetella_parapertussis	33597328	Xre	33597329	HipA
Bordetella_parapertussis	33597395	Xre	33597396	RelE
Bordetella_parapertussis	33597477	COG5654	33597478	COG5642
Bordetella_parapertussis	33597541	RelE	33597542	Xre
Bordetella_pertussis	33591323	HipA	33591324	Xre
Bordetella_pertussis	33592413	COG5642	33592414	COG5654
Bordetella_pertussis	33592613	YgiU	33592614	Xre
Bordetella_pertussis	33592673	Xre	33592674	RelE
Bordetella_pertussis	33593154	COG3832	33593155	ArsR
Bordetella_pertussis	33593600	HipA	33593601	Xre
Bordetella_pertussis	33594344	COG3832	33594345	ArsR
Bordetella_petrii	163854308	Xre	163854309	HipA
Bordetella_petrii	163854535	Xre	163854536	HipA
Bordetella_petrii	163854574	COG5654	163854576	Xre
Bordetella_petrii	163855395	COG5654	163855396	Xre
Bordetella_petrii	163855614	GNAT	163855615	RHH
Bordetella_petrii	163855659	HipA	163855660	Xre
Bordetella_petrii	163855816	RelE	163855817	AbrB
Bordetella_petrii	163856478	RelE	163856479	COG5606
Bordetella_petrii	163856567	Xre	163856568	HipA
Bordetella_petrii	163857294	ArsR	163857295	COG3832
Bordetella_petrii	163857813	ArsR	163857814	COG3832
Bordetella_petrii	163858573	AbrB	163858574	RelE
Bordetella_petrii	163858866	COG2929	163858867	RHH
Bordetella_petrii	163858958	COG2856	163858959	Xre
Bradyrhizobium_BTAi1	148240891	Xre	148240892	COG2856
Bradyrhizobium_BTAi1	148241087	RelE	148241088	AbrB
Bradyrhizobium_BTAi1	148241094	PIN	148241095	RHH
Bradyrhizobium_BTAi1	148252027	MazFn	148252028	PHD
Bradyrhizobium_BTAi1	148252038	Xre	148252039	RelE
Bradyrhizobium_BTAi1	148252110	PIN	148252111	PHD
Bradyrhizobium_BTAi1	148252988	Xre	148252989	HipA
Bradyrhizobium_BTAi1	148254902	COG3832	148254903	ArsR
Bradyrhizobium_BTAi1	148255835	Xre	148255836	GNAT
Bradyrhizobium_BTAi1	148255948	AbrB	148255949	PIN
Bradyrhizobium_BTAi1	148256209	RelE	148256210	RHH
Bradyrhizobium_BTAi1	148256212	GNAT	148256213	RHH
Bradyrhizobium_BTAi1	148256557	COG3832	148256558	ArsR
Bradyrhizobium_BTAi1	148257852	RelE	148257853	Xre
Bradyrhizobium_BTAi1	148257996	ArsR	148257997	COG3832
Bradyrhizobium_BTAi1	148258068	Fic	148258069	AbrB
Bradyrhizobium_BTAi1	148258574	Xre	148258575	HipA
Bradyrhizobium_BTAi1	148258861	COG2856	148258862	Xre
Bradyrhizobium_BTAi1	148258883	RHH	148258884	PIN
Bradyrhizobium_japonicum	27375180	COG2856	27375181	Xre
Bradyrhizobium_japonicum	27375720	ArsR	27375721	COG3832
Bradyrhizobium_japonicum	27375957	ArsR	27375958	COG3832
Bradyrhizobium_japonicum	27376226	Xre	27376227	GNAT
Bradyrhizobium_japonicum	27376779	COG2856	27376780	Xre
Bradyrhizobium_japonicum	27376798	RelE	27376799	AbrB
Bradyrhizobium_japonicum	27377096	HipA	27377097	Xre
Bradyrhizobium_japonicum	27377224	RelE	27377225	COG5606
Bradyrhizobium_japonicum	27377545	PIN	27377546	PHD
Bradyrhizobium_japonicum	27378122	Xre	27378123	RelE
Bradyrhizobium_japonicum	27379114	COG3832	27379115	ArsR
Bradyrhizobium_japonicum	27380401	COG3832	27380402	ArsR
Bradyrhizobium_japonicum	27380763	ArsR	27380764	COG3832
Bradyrhizobium_japonicum	27381861	ArsR	27381862	COG3832
Bradyrhizobium_japonicum	27382470	ArsR	27382471	COG3832
Bradyrhizobium_ORS278	146337658	ArsR	146337659	COG3832
Bradyrhizobium_ORS278	146338289	AbrB	146338290	Fic
Bradyrhizobium_ORS278	146338427	COG3832	146338428	ArsR
Bradyrhizobium_ORS278	146338736	HicA	146338737	HicB
Bradyrhizobium_ORS278	146339802	ArsR	146339803	COG3832
Bradyrhizobium_ORS278	146339923	ArsR	146339924	COG3832
Bradyrhizobium_ORS278	146341034	Xre	146341035	GNAT
Bradyrhizobium_ORS278	146341606	ArsR	146341607	COG3832
Bradyrhizobium_ORS278	146343833	PHD	146343834	PIN
Brucella_abortus_9-941	62289236	Xre	62289237	COG2856
Brucella_abortus_9-941	62289394	RelE	62289395	RHH
Brucella_abortus_9-941	62289526	Fic	62289527	AbrB
Brucella_abortus_9-941	62289901	RHH	62289902	COG2929
Brucella_abortus_9-941	62317804	COG5642	62317805	COG5654
Brucella_abortus_S19	189023057	COG5642	189023058	COG5654
Brucella_abortus_S19	189023646	RelE	189023647	RHH
Brucella_abortus_S19	189023783	Fic	189023784	AbrB
Brucella_abortus_S19	189024145	RHH	189024146	COG2929
Brucella_abortus_S19	189024716	COG2856	189024717	Xre
Brucella_canis_ATCC_23365	161618382	RelE	161618383	RHH
Brucella_canis_ATCC_23365	161618530	Fic	161618531	AbrB
Brucella_canis_ATCC_23365	161618928	RHH	161618929	COG2929
Brucella_canis_ATCC_23365	161620346	COG5654	161620347	COG5642
Brucella_melitensis	17987658	AbrB	17987659	Fic
Brucella_melitensis	17987808	RHH	17987809	RelE
Brucella_melitensis	17989322	COG5642	17989323	COG5654
Brucella_melitensis_biovar_Abortus	82699322	RelE	82699323	RHH
Brucella_melitensis_biovar_Abortus	82699456	Fic	82699457	AbrB
Brucella_melitensis_biovar_Abortus	82699830	RHH	82699831	COG2929
Brucella_melitensis_biovar_Abortus	83269785	COG5642	83269786	COG5654
Brucella_ovis	148558582	COG5654	148558494	COG5642
Brucella_ovis	148558772	MazFn	148558611	PHD
Brucella_ovis	148559305	Fic	148560010	AbrB
Brucella_ovis	148560034	Xre	148559941	COG2856
Brucella_ovis	148560134	RelE	148560216	RHH
Brucella_suis_1330	23500027	COG5654	23500028	COG5642
Brucella_suis_1330	23501311	RelE	23501312	RHH
Brucella_suis_1330	23501446	Fic	23501447	AbrB
Brucella_suis_1330	23501857	RHH	23501858	COG2929
Brucella_suis_ATCC_23445	163842689	RelE	163842690	RHH
Brucella_suis_ATCC_23445	163842834	Fic	163842835	AbrB
Brucella_suis_ATCC_23445	163843243	RHH	163843244	COG2929
Brucella_suis_ATCC_23445	163844454	COG5654	163844455	COG5642
Burkholderia_383	78059735	COG5642	78059736	COG5654
Burkholderia_383	78060914	GNAT	78060915	Xre
Burkholderia_383	78061007	PHD	78061008	RelE
Burkholderia_383	78061015	HicB	78061016	HicA
Burkholderia_383	78061041	COG3832	78061042	ArsR
Burkholderia_383	78061181	PIN	78061182	RHH
Burkholderia_383	78061693	RelE	78061694	PHD
Burkholderia_383	78061745	RHH	78061746	PIN
Burkholderia_383	78062386	Xre	78062387	YgiU
Burkholderia_383	78062472	Xre	78062473	HipA
Burkholderia_383	78062704	Xre	78062705	RelE
Burkholderia_383	78062858	ArsR	78062859	COG3832
Burkholderia_383	78063007	COG3832	78063008	ArsR
Burkholderia_383	78063099	COG5654	78063100	COG5642
Burkholderia_383	78063160	RelE	78063161	Xre
Burkholderia_383	78063363	RelE	78063364	Xre
Burkholderia_383	78063676	RelE	78063677	RHH
Burkholderia_383	78064796	AbrB	78064797	PIN
Burkholderia_383	78065269	ArsR	78065270	COG3832
Burkholderia_383	78065300	PIN	78065301	PHD
Burkholderia_383	78065730	GNAT	78065731	Xre
Burkholderia_383	78065806	Xre	78065807	RelE
Burkholderia_383	78066263	AbrB	78066264	PIN
Burkholderia_383	78066446	COG3832	78066447	ArsR
Burkholderia_383	78067697	HipA	78067698	Xre
Burkholderia_383	78067768	PIN	78067769	PHD
Burkholderia_383	78067801	RelE	78067802	Xre
Burkholderia_383	78067902	Xre	78067903	RelE
Burkholderia_ambifaria_MC40_6	172059205	RHH	172059206	RelE
Burkholderia_ambifaria_MC40_6	172060083	GNAT	172060084	Xre
Burkholderia_ambifaria_MC40_6	172060616	AbrB	172060617	PIN
Burkholderia_ambifaria_MC40_6	172061933	RelE	172061934	Xre
Burkholderia_ambifaria_MC40_6	172062317	Xre	172062318	RelE
Burkholderia_ambifaria_MC40_6	172062534	Xre	172062535	RelE
Burkholderia_ambifaria_MC40_6	172062704	Xre	172062705	RelE
Burkholderia_ambifaria_MC40_6	172062772	COG5642	172062773	COG5654
Burkholderia_ambifaria_MC40_6	172062850	ArsR	172062851	COG3832
Burkholderia_ambifaria_MC40_6	172062997	AbrB	172062998	PIN
Burkholderia_ambifaria_MC40_6	172063093	RelE	172063094	Xre
Burkholderia_ambifaria_MC40_6	172063255	Xre	172063256	HipA
Burkholderia_ambifaria_MC40_6	172063299	AbrB	172063300	PIN
Burkholderia_ambifaria_MC40_6	172063304	HipA	172063305	Xre
Burkholderia_ambifaria_MC40_6	172063387	PIN	172063388	RHH
Burkholderia_ambifaria_MC40_6	172063729	PIN	172063730	RHH
Burkholderia_ambifaria_MC40_6	172063735	PHD	172063736	PIN
Burkholderia_ambifaria_MC40_6	172063784	PHD	172063785	RelE
Burkholderia_ambifaria_MC40_6	172063906	Xre	172063907	PIN
Burkholderia_ambifaria_MC40_6	172063953	HEPN	172063954	MNT
Burkholderia_ambifaria_MC40_6	172064391	RelE	172064392	PHD
Burkholderia_ambifaria_MC40_6	172064741	MazF	172064742	AbrB
Burkholderia_ambifaria_MC40_6	172064747	COG2856	172064748	Xre
Burkholderia_ambifaria_MC40_6	172064757	COG5642	172064758	COG5654
Burkholderia_ambifaria_MC40_6	172065028	COG5654	172065029	COG5642
Burkholderia_ambifaria_MC40_6	172065128	COG5642	172065129	COG5654
Burkholderia_ambifaria_MC40_6	172065528	Xre	172065529	HipA
Burkholderia_cenocepacia_AU_1054	107021586	PHD	107021587	PIN
Burkholderia_cenocepacia_AU_1054	107021868	MazF	107021869	XF1863
Burkholderia_cenocepacia_AU_1054	107022223	GNAT	107022224	Xre
Burkholderia_cenocepacia_AU_1054	107022301	Xre	107022302	RelE
Burkholderia_cenocepacia_AU_1054	107022803	Xre	107022804	HipA
Burkholderia_cenocepacia_AU_1054	107023280	MNT	107023281	HEPN
Burkholderia_cenocepacia_AU_1054	107023880	PIN	107023881	PHD
Burkholderia_cenocepacia_AU_1054	107023915	RelE	107023916	Xre
Burkholderia_cenocepacia_AU_1054	107024014	Xre	107024015	RelE
Burkholderia_cenocepacia_AU_1054	107024456	AbrB	107024457	RelE
Burkholderia_cenocepacia_AU_1054	107025404	PIN	107025405	RHH
Burkholderia_cenocepacia_AU_1054	107025544	COG2856	107025545	Xre
Burkholderia_cenocepacia_AU_1054	107025773	PIN	107025774	Xre
Burkholderia_cenocepacia_AU_1054	107025844	RelE	107025845	PHD
Burkholderia_cenocepacia_AU_1054	107026253	RHH	107026254	PIN
Burkholderia_cenocepacia_AU_1054	107026321	Xre	107026322	HipA
Burkholderia_cenocepacia_AU_1054	107026386	HipA	107026387	Xre
Burkholderia_cenocepacia_AU_1054	107026538	Xre	107026539	RelE
Burkholderia_cenocepacia_AU_1054	107026621	RHH	107026622	PIN
Burkholderia_cenocepacia_AU_1054	107026785	COG3832	107026786	ArsR
Burkholderia_cenocepacia_AU_1054	107026864	COG5654	107026865	COG5642
Burkholderia_cenocepacia_AU_1054	107026925	RelE	107026926	Xre
Burkholderia_cenocepacia_AU_1054	107027156	PIN	107027157	AbrB
Burkholderia_cenocepacia_AU_1054	107027174	PIN	107027175	PHD
Burkholderia_cenocepacia_AU_1054	107027201	RHH	107027202	GNAT
Burkholderia_cenocepacia_AU_1054	107027714	HipA	107027715	Xre
Burkholderia_cenocepacia_AU_1054	107027736	COG3832	107027737	ArsR
Burkholderia_cenocepacia_AU_1054	107028588	COG5642	107028589	COG5654
Burkholderia_cenocepacia_HI2424	116686590	COG5642	116686591	COG5654
Burkholderia_cenocepacia_HI2424	116686956	HipA	116686957	Xre
Burkholderia_cenocepacia_HI2424	116687253	AbrB	116687254	PIN
Burkholderia_cenocepacia_HI2424	116687313	RelE	116687314	Xre
Burkholderia_cenocepacia_HI2424	116688069	PIN	116688070	PHD
Burkholderia_cenocepacia_HI2424	116688163	RHH	116688164	RelE
Burkholderia_cenocepacia_HI2424	116688816	MazF	116688817	XF1863
Burkholderia_cenocepacia_HI2424	116689168	GNAT	116689169	Xre
Burkholderia_cenocepacia_HI2424	116689248	Xre	116689249	RelE
Burkholderia_cenocepacia_HI2424	116690363	MNT	116690364	HEPN
Burkholderia_cenocepacia_HI2424	116690965	PIN	116690966	PHD
Burkholderia_cenocepacia_HI2424	116691001	RelE	116691002	Xre
Burkholderia_cenocepacia_HI2424	116691101	Xre	116691102	RelE
Burkholderia_cenocepacia_HI2424	116691406	GNAT	116691407	RHH
Burkholderia_cenocepacia_HI2424	116691433	PHD	116691434	PIN
Burkholderia_cenocepacia_HI2424	116691452	AbrB	116691453	PIN
Burkholderia_cenocepacia_HI2424	116691691	RHH	116691692	RelE
Burkholderia_cenocepacia_HI2424	116691697	Xre	116691698	RelE
Burkholderia_cenocepacia_HI2424	116691877	Xre	116691878	RelE
Burkholderia_cenocepacia_HI2424	116691940	COG5642	116691941	COG5654
Burkholderia_cenocepacia_HI2424	116692022	ArsR	116692023	COG3832
Burkholderia_cenocepacia_HI2424	116692188	PIN	116692189	RHH
Burkholderia_cenocepacia_HI2424	116692272	RelE	116692273	Xre
Burkholderia_cenocepacia_HI2424	116692424	Xre	116692425	HipA
Burkholderia_cenocepacia_HI2424	116692490	HipA	116692491	Xre
Burkholderia_cenocepacia_HI2424	116692559	PIN	116692560	RHH
Burkholderia_cenocepacia_HI2424	116692971	PHD	116692972	RelE
Burkholderia_cenocepacia_HI2424	116693045	Xre	116693046	PIN
Burkholderia_cenocepacia_HI2424	116693273	Xre	116693274	COG2856
Burkholderia_cenocepacia_HI2424	116693412	RHH	116693413	PIN
Burkholderia_cenocepacia_HI2424	116693552	ArsR	116693553	COG3832
Burkholderia_cenocepacia_HI2424	116693574	Xre	116693575	HipA
Burkholderia_cenocepacia_MC0_3	170731419	PIN	170731420	PHD
Burkholderia_cenocepacia_MC0_3	170731508	AbrB	170731509	PIN
Burkholderia_cenocepacia_MC0_3	170732059	PIN	170732060	PHD
Burkholderia_cenocepacia_MC0_3	170732115	MazF	170732116	XF1863
Burkholderia_cenocepacia_MC0_3	170732472	GNAT	170732473	Xre
Burkholderia_cenocepacia_MC0_3	170732501	RHH	170732502	COG2929
Burkholderia_cenocepacia_MC0_3	170732549	Xre	170732550	RelE
Burkholderia_cenocepacia_MC0_3	170734301	PIN	170734302	PHD
Burkholderia_cenocepacia_MC0_3	170734336	RelE	170734337	Xre
Burkholderia_cenocepacia_MC0_3	170735183	COG5642	170735184	COG5654
Burkholderia_cenocepacia_MC0_3	170735725	Xre	170735726	RelE
Burkholderia_cenocepacia_MC0_3	170735813	RHH	170735814	PIN
Burkholderia_cenocepacia_MC0_3	170735984	COG3832	170735985	ArsR
Burkholderia_cenocepacia_MC0_3	170736065	COG5654	170736066	COG5642
Burkholderia_cenocepacia_MC0_3	170736124	RelE	170736125	Xre
Burkholderia_cenocepacia_MC0_3	170736302	RelE	170736303	Xre
Burkholderia_cenocepacia_MC0_3	170736308	RelE	170736309	RHH
Burkholderia_cenocepacia_MC0_3	170736537	RelE	170736538	Xre
Burkholderia_cenocepacia_MC0_3	170736545	PIN	170736546	AbrB
Burkholderia_cenocepacia_MC0_3	170736563	PIN	170736564	PHD
Burkholderia_cenocepacia_MC0_3	170736634	PHD	170736635	PIN
Burkholderia_cenocepacia_MC0_3	170737128	PHD	170737129	RelE
Burkholderia_cenocepacia_MC0_3	170737169	COG3832	170737170	ArsR
Burkholderia_cenocepacia_MC0_3	170737308	PIN	170737309	RHH
Burkholderia_cenocepacia_MC0_3	170737458	COG2856	170737459	Xre
Burkholderia_cenocepacia_MC0_3	170737493	Xre	170737494	HipA
Burkholderia_cenocepacia_MC0_3	170737691	PIN	170737692	Xre
Burkholderia_cenocepacia_MC0_3	170737765	RelE	170737766	PHD
Burkholderia_cenocepacia_MC0_3	170738187	RHH	170738188	PIN
Burkholderia_cenocepacia_MC0_3	170738309	Xre	170738310	HipA
Burkholderia_cepacia_AMMD	115345486	RelE	115345487	RHH
Burkholderia_cepacia_AMMD	115350195	Xre	115350196	RelE
Burkholderia_cepacia_AMMD	115350682	PIN	115350683	PHD
Burkholderia_cepacia_AMMD	115351078	GNAT	115351079	Xre
Burkholderia_cepacia_AMMD	115351163	Xre	115351164	RelE
Burkholderia_cepacia_AMMD	115351597	AbrB	115351598	PIN
Burkholderia_cepacia_AMMD	115353081	RelE	115353082	Xre
Burkholderia_cepacia_AMMD	115358053	ArsR	115358054	COG3832
Burkholderia_cepacia_AMMD	115358210	AbrB	115358211	PIN
Burkholderia_cepacia_AMMD	115358333	RelE	115358334	Xre
Burkholderia_cepacia_AMMD	115358502	Xre	115358503	HipA
Burkholderia_cepacia_AMMD	115358557	HipA	115358558	Xre
Burkholderia_cepacia_AMMD	115358652	PIN	115358653	RHH
Burkholderia_cepacia_AMMD	115358937	PIN	115358938	RHH
Burkholderia_cepacia_AMMD	115358942	PHD	115358943	PIN
Burkholderia_cepacia_AMMD	115359124	Xre	115359125	PIN
Burkholderia_cepacia_AMMD	115359286	HipA	115359287	Xre
Burkholderia_cepacia_AMMD	115359581	RelE	115359582	PHD
Burkholderia_cepacia_AMMD	115359976	COG5654	115359977	COG5642
Burkholderia_cepacia_AMMD	115360076	Xre	115360077	RelE
Burkholderia_cepacia_AMMD	115360180	HipA	115360181	Xre
Burkholderia_cepacia_AMMD	115360250	Xre	115360251	RelE
Burkholderia_cepacia_AMMD	115360309	COG5642	115360310	COG5654
Burkholderia_cepacia_AMMD	115360420	PIN	115360421	AbrB
Burkholderia_cepacia_AMMD	115360730	COG5654	115360731	COG5642
Burkholderia_cepacia_AMMD	115360824	RHH	115360825	RelE
Burkholderia_cepacia_AMMD	115361280	Xre	115361281	HipA
Burkholderia_mallei_ATCC_23344	53716229	Xre	53716230	HipA
Burkholderia_mallei_ATCC_23344	53725534	Xre	53725535	GNAT
Burkholderia_mallei_NCTC_10229	124383132	HipA	124383017	Xre
Burkholderia_mallei_NCTC_10229	124384152	GNAT	124383500	Xre
Burkholderia_mallei_NCTC_10229	124384983	Xre	124383708	RelE
Burkholderia_mallei_NCTC_10247	126446852	HipA	126447378	Xre
Burkholderia_mallei_NCTC_10247	126448125	RelE	126450985	Xre
Burkholderia_mallei_NCTC_10247	126450800	Xre	126450026	GNAT
Burkholderia_mallei_SAVP1	121601542	GNAT	121600358	Xre
Burkholderia_multivorans_ATCC_17616_JGI	161506586	AbrB	161506587	PIN
Burkholderia_multivorans_ATCC_17616_JGI	161519925	MazF	161519926	AbrB
Burkholderia_multivorans_ATCC_17616_JGI	161520213	PIN	161520214	Xre
Burkholderia_multivorans_ATCC_17616_JGI	161520340	PIN	161520341	PHD
Burkholderia_multivorans_ATCC_17616_JGI	161520345	RHH	161520346	PIN
Burkholderia_multivorans_ATCC_17616_JGI	161520739	Xre	161520740	YgiU
Burkholderia_multivorans_ATCC_17616_JGI	161520770	Xre	161520771	HipA
Burkholderia_multivorans_ATCC_17616_JGI	161520776	RelE	161520777	RHH
Burkholderia_multivorans_ATCC_17616_JGI	161521199	COG3832	161521200	ArsR
Burkholderia_multivorans_ATCC_17616_JGI	161521436	COG5654	161521437	Xre
Burkholderia_multivorans_ATCC_17616_JGI	161521487	RelE	161521488	Xre
Burkholderia_multivorans_ATCC_17616_JGI	161522365	COG5642	161522366	COG5654
Burkholderia_multivorans_ATCC_17616_JGI	161522403	ArsR	161522404	COG3832
Burkholderia_multivorans_ATCC_17616_JGI	161522424	HipA	161522425	Xre
Burkholderia_multivorans_ATCC_17616_JGI	161522688	Xre	161522689	RelE
Burkholderia_multivorans_ATCC_17616_JGI	161522726	MazF	161522727	AbrB
Burkholderia_multivorans_ATCC_17616_JGI	161523317	AbrB	161523318	PIN
Burkholderia_multivorans_ATCC_17616_JGI	161524111	Xre	161524112	RelE
Burkholderia_multivorans_ATCC_17616_JGI	161525328	Xre	161525329	GNAT
Burkholderia_multivorans_ATCC_17616_JGI	161525816	PHD	161525817	PIN
Burkholderia_multivorans_ATCC_17616_Tohoku	189348419	AbrB	189348420	MazF
Burkholderia_multivorans_ATCC_17616_Tohoku	189348455	RelE	189348456	Xre
Burkholderia_multivorans_ATCC_17616_Tohoku	189348699	Xre	189348700	HipA
Burkholderia_multivorans_ATCC_17616_Tohoku	189348720	COG3832	189348721	ArsR
Burkholderia_multivorans_ATCC_17616_Tohoku	189348757	COG5654	189348758	COG5642
Burkholderia_multivorans_ATCC_17616_Tohoku	189348889	PIN	189348890	AbrB
Burkholderia_multivorans_ATCC_17616_Tohoku	189349137	RelE	189349138	Xre
Burkholderia_multivorans_ATCC_17616_Tohoku	189349462	PIN	189349463	PHD
Burkholderia_multivorans_ATCC_17616_Tohoku	189349934	GNAT	189349935	Xre
Burkholderia_multivorans_ATCC_17616_Tohoku	189351131	RelE	189351132	Xre
Burkholderia_multivorans_ATCC_17616_Tohoku	189351909	PIN	189351910	AbrB
Burkholderia_multivorans_ATCC_17616_Tohoku	189352343	Xre	189352344	RelE
Burkholderia_multivorans_ATCC_17616_Tohoku	189352395	COG5642	189352396	COG5654
Burkholderia_multivorans_ATCC_17616_Tohoku	189352624	ArsR	189352625	COG3832
Burkholderia_multivorans_ATCC_17616_Tohoku	189353041	RHH	189353042	RelE
Burkholderia_multivorans_ATCC_17616_Tohoku	189353047	HipA	189353048	Xre
Burkholderia_multivorans_ATCC_17616_Tohoku	189353477	PIN	189353478	RHH
Burkholderia_multivorans_ATCC_17616_Tohoku	189353482	PHD	189353483	PIN
Burkholderia_multivorans_ATCC_17616_Tohoku	189353608	Xre	189353609	PIN
Burkholderia_multivorans_ATCC_17616_Tohoku	189353897	AbrB	189353898	MazF
Burkholderia_phymatum_STM815	186470436	Xre	186470437	HipA
Burkholderia_phymatum_STM815	186473004	GNAT	186473005	Xre
Burkholderia_phymatum_STM815	186473215	COG5654	186473216	COG5642
Burkholderia_phymatum_STM815	186473456	GNAT	186473457	Xre
Burkholderia_phymatum_STM815	186474350	MazF	186474351	RHH
Burkholderia_phymatum_STM815	186474367	COG5654	186474368	COG5642
Burkholderia_phymatum_STM815	186474442	COG5654	186474443	COG5642
Burkholderia_phymatum_STM815	186474558	RHH	186474559	GNAT
Burkholderia_phymatum_STM815	186474607	RelE	186474608	RHH
Burkholderia_phymatum_STM815	186475832	Xre	186475833	HipA
Burkholderia_phytofirmans_PsJN	187919095	PIN	187919096	PHD
Burkholderia_phytofirmans_PsJN	187919258	GNAT	187919259	Xre
Burkholderia_phytofirmans_PsJN	187919604	HipA	187919605	Xre
Burkholderia_phytofirmans_PsJN	187919965	Xre	187919966	GNAT
Burkholderia_phytofirmans_PsJN	187920031	COG3832	187920032	ArsR
Burkholderia_phytofirmans_PsJN	187920127	HipA	187920128	Xre
Burkholderia_phytofirmans_PsJN	187920483	COG3832	187920484	ArsR
Burkholderia_phytofirmans_PsJN	187921446	COG5642	187921447	COG5654
Burkholderia_phytofirmans_PsJN	187922120	PHD	187922121	PIN
Burkholderia_phytofirmans_PsJN	187922177	PIN	187922178	AbrB
Burkholderia_phytofirmans_PsJN	187922729	COG5606	187922730	RelE
Burkholderia_phytofirmans_PsJN	187923701	RelE	187923702	Xre
Burkholderia_phytofirmans_PsJN	187923908	Xre	187923909	HipA
Burkholderia_phytofirmans_PsJN	187925043	RelE	187925044	Xre
Burkholderia_phytofirmans_PsJN	187925717	RHH	187925718	COG2929
Burkholderia_phytofirmans_PsJN	187925768	HicA	187925769	HicB
Burkholderia_pseudomallei_1106a	126452186	Xre	126455121	COG2856
Burkholderia_pseudomallei_1106a	126452632	Xre	126454116	GNAT
Burkholderia_pseudomallei_1106a	126456721	COG5654	126456312	COG5642
Burkholderia_pseudomallei_1106a	126457499	Xre	126455544	HipA
Burkholderia_pseudomallei_1106a	126457934	ArsR	126456281	COG3832
Burkholderia_pseudomallei_1106a	126458365	COG2929	126457429	RHH
Burkholderia_pseudomallei_1710b	76808740	GNAT	76811218	Xre
Burkholderia_pseudomallei_1710b	76810259	RelE	76809845	RHH
Burkholderia_pseudomallei_1710b	76810570	Xre	76811394	RelE
Burkholderia_pseudomallei_1710b	76818708	COG5654	76819498	Xre
Burkholderia_pseudomallei_1710b	76818721	ArsR	76819439	COG3832
Burkholderia_pseudomallei_1710b	76819740	HipA	76819176	Xre
Burkholderia_pseudomallei_668	126438464	Xre	126440480	GNAT
Burkholderia_pseudomallei_668	126443664	ArsR	126445530	COG3832
Burkholderia_pseudomallei_668	126444795	Xre	126442667	HipA
Burkholderia_pseudomallei_668	126444955	COG5654	126442589	COG5642
Burkholderia_pseudomallei_K96243	53717816	Xre	53717817	RelE
Burkholderia_pseudomallei_K96243	53718198	Xre	53718199	HipA
Burkholderia_pseudomallei_K96243	53719943	RelE	53719944	RHH
Burkholderia_pseudomallei_K96243	53720319	Xre	53720320	GNAT
Burkholderia_pseudomallei_K96243	53721428	HicA	53721429	HicB
Burkholderia_pseudomallei_K96243	53721431	RHH	53721432	COG2929
Burkholderia_pseudomallei_K96243	53722086	RelE	53722087	Xre
Burkholderia_pseudomallei_K96243	53722606	Xre	53722607	HipA
Burkholderia_pseudomallei_K96243	53722835	ArsR	53722836	COG3832
Burkholderia_pseudomallei_K96243	53722839	COG5654	53722840	COG5642
Burkholderia_thailandensis_E264	83716720	Xre	83716623	COG5654
Burkholderia_thailandensis_E264	83716920	COG2929	83716993	RHH
Burkholderia_thailandensis_E264	83717087	HicB	83718197	HicA
Burkholderia_thailandensis_E264	83717461	COG3832	83717119	ArsR
Burkholderia_thailandensis_E264	83717580	COG2929	83718204	RHH
Burkholderia_thailandensis_E264	83719012	GNAT	83719318	Xre
Burkholderia_thailandensis_E264	83720140	RelE	83720726	Xre
Burkholderia_vietnamiensis_G4	134287504	COG2929	134287505	RHH
Burkholderia_vietnamiensis_G4	134287647	MazF	134287648	AbrB
Burkholderia_vietnamiensis_G4	134287740	COG5654	134287741	COG5642
Burkholderia_vietnamiensis_G4	134287897	RHH	134287898	RelE
Burkholderia_vietnamiensis_G4	134288016	Xre	134288017	HipA
Burkholderia_vietnamiensis_G4	134288045	MazF	134288046	AbrB
Burkholderia_vietnamiensis_G4	134288242	COG5654	134288243	COG5642
Burkholderia_vietnamiensis_G4	134290922	COG5642	134290923	COG5654
Burkholderia_vietnamiensis_G4	134290987	AbrB	134290988	MazF
Burkholderia_vietnamiensis_G4	134291048	COG5642	134291049	COG5654
Burkholderia_vietnamiensis_G4	134291298	HipA	134291299	Xre
Burkholderia_vietnamiensis_G4	134291448	RHH	134291449	GNAT
Burkholderia_vietnamiensis_G4	134291478	RHH	134291479	PIN
Burkholderia_vietnamiensis_G4	134291481	COG5642	134291482	COG5654
Burkholderia_vietnamiensis_G4	134291523	GNAT	134291524	RHH
Burkholderia_vietnamiensis_G4	134291608	AbrB	134291609	MazF
Burkholderia_vietnamiensis_G4	134292876	Xre	134292877	RelE
Burkholderia_vietnamiensis_G4	134292929	Xre	134292930	COG5654
Burkholderia_vietnamiensis_G4	134293096	ArsR	134293097	COG3832
Burkholderia_vietnamiensis_G4	134293344	PIN	134293345	RHH
Burkholderia_vietnamiensis_G4	134293608	HipA	134293609	Xre
Burkholderia_vietnamiensis_G4	134293790	HipA	134293791	Xre
Burkholderia_vietnamiensis_G4	134294268	AbrB	134294269	PIN
Burkholderia_vietnamiensis_G4	134294295	Xre	134294296	COG2856
Burkholderia_vietnamiensis_G4	134294884	RHH	134294885	PIN
Burkholderia_vietnamiensis_G4	134295175	GNAT	134295176	Xre
Burkholderia_vietnamiensis_G4	134296529	RHH	134296530	RelE
Burkholderia_vietnamiensis_G4	134297339	RHH	134297340	RelE
Burkholderia_vietnamiensis_G4	134297364	COG2856	134297365	Xre
Burkholderia_xenovorans_LB400	91777280	COG5654	91777281	COG5642
Burkholderia_xenovorans_LB400	91777898	Xre	91777899	HipA
Burkholderia_xenovorans_LB400	91778229	RHH	91778230	PIN
Burkholderia_xenovorans_LB400	91778269	PHD	91778270	RelE
Burkholderia_xenovorans_LB400	91778600	HipA	91778601	Xre
Burkholderia_xenovorans_LB400	91778751	Xre	91778752	GNAT
Burkholderia_xenovorans_LB400	91779236	Xre	91779237	GNAT
Burkholderia_xenovorans_LB400	91780489	PIN	91780490	AbrB
Burkholderia_xenovorans_LB400	91780720	PIN	91780721	PHD
Burkholderia_xenovorans_LB400	91780727	PIN	91780728	RHH
Burkholderia_xenovorans_LB400	91780951	AbrB	91780952	PIN
Burkholderia_xenovorans_LB400	91781188	RelE	91781189	Xre
Burkholderia_xenovorans_LB400	91781356	Xre	91781357	HipA
Burkholderia_xenovorans_LB400	91781870	COG5606	91781871	RelE
Burkholderia_xenovorans_LB400	91783258	Xre	91783259	COG2856
Burkholderia_xenovorans_LB400	91783283	RelE	91783284	Xre
Burkholderia_xenovorans_LB400	91783533	Xre	91783534	HipA
Burkholderia_xenovorans_LB400	91783880	Xre	91783881	HipA
Burkholderia_xenovorans_LB400	91784624	RelE	91784625	AbrB
Burkholderia_xenovorans_LB400	91785588	RHH	91785589	COG2929
Burkholderia_xenovorans_LB400	91785641	HicA	91785642	HicB
Caldicellulosiruptor_saccharolyticus_DSM_8903	146295155	HicB	146295156	HicA
Caldicellulosiruptor_saccharolyticus_DSM_8903	146295268	HicA	146295269	HicB
Caldicellulosiruptor_saccharolyticus_DSM_8903	146295276	PHD	146295277	PIN
Caldicellulosiruptor_saccharolyticus_DSM_8903	146295285	HEPN	146295286	MNT
Caldicellulosiruptor_saccharolyticus_DSM_8903	146295558	HicB	146295559	HicA
Caldicellulosiruptor_saccharolyticus_DSM_8903	146295672	COG2886	146295673	PIN
Caldicellulosiruptor_saccharolyticus_DSM_8903	146295828	MNT	146295829	HEPN
Caldicellulosiruptor_saccharolyticus_DSM_8903	146295945	MNT	146295946	HEPN
Caldicellulosiruptor_saccharolyticus_DSM_8903	146296429	Xre	146296430	COG2856
Caldicellulosiruptor_saccharolyticus_DSM_8903	146296531	RHH	146296532	PIN
Caldicellulosiruptor_saccharolyticus_DSM_8903	146296597	HEPN	146296598	MNT
Caldicellulosiruptor_saccharolyticus_DSM_8903	146296682	MNT	146296683	HEPN
Caldicellulosiruptor_saccharolyticus_DSM_8903	146296703	MNT	146296704	HEPN
Caldicellulosiruptor_saccharolyticus_DSM_8903	146296952	PIN	146296953	RHH
Caldicellulosiruptor_saccharolyticus_DSM_8903	146297110	HicA	146297111	HicB
Caldicellulosiruptor_saccharolyticus_DSM_8903	146297254	PIN	146297255	PHD
Caldicellulosiruptor_saccharolyticus_DSM_8903	146297451	Xre	146297452	YgiU
Caldicellulosiruptor_saccharolyticus_DSM_8903	146297492	PIN	146297493	AbrB
Caldicellulosiruptor_saccharolyticus_DSM_8903	146297608	MazF	146297609	RHH
Caldicellulosiruptor_saccharolyticus_DSM_8903	146297633	Xre	146297634	PIN
Caldicellulosiruptor_saccharolyticus_DSM_8903	146297636	PHD	146297637	RelE
Caldicellulosiruptor_saccharolyticus_DSM_8903	146297666	HEPN	146297667	MNT
Caldivirga_maquilingensis_IC-167	159041455	MNT	159041456	HEPN
Caldivirga_maquilingensis_IC-167	159041884	MNT	159041885	HEPN
Caldivirga_maquilingensis_IC-167	159041997	HEPN	159041998	MNT
Caldivirga_maquilingensis_IC-167	159042000	HEPN	159042001	MNT
Caldivirga_maquilingensis_IC-167	159042126	HEPN	159042127	MNT
Caldivirga_maquilingensis_IC-167	159042160	HEPN	159042161	MNT
Campylobacter_concisus_13826	157149593	HicB	157149600	HicA
Campylobacter_concisus_13826	157163894	RelE	157164214	RHH
Campylobacter_concisus_13826	157164580	Xre	157165769	RelE
Campylobacter_concisus_13826	157165041	RelE	157164377	Xre
Campylobacter_concisus_13826	157165762	RelE	157164380	Xre
Campylobacter_curvus_525_92	154173900	HicA	154174483	HicB
Campylobacter_curvus_525_92	154173982	RelE	154174364	PHD
Campylobacter_curvus_525_92	154175273	Xre	154175033	RelE
Campylobacter_hominis_ATCC_BAA-381	154147988	HicA	154148071	HicB
Campylobacter_jejuni_81-176	121613111	HicA	121613014	HicB
Campylobacter_jejuni_81-176	121999272	HicB	121999273	HicA
Campylobacter_jejuni_doylei_269_97	153952094	HicB	153950946	HicA
Campylobacter_jejuni_RM1221	57237570	HipA	57237571	Xre
Candidatus_Amoebophilus_asiaticus_5a2	189501942	ArsR	189501943	COG3832
Candidatus_Amoebophilus_asiaticus_5a2	189502554	PIN	189502555	AbrB
Candidatus_Desulfococcus_oleovorans_Hxd3	158520067	RelE	158520068	Xre
Candidatus_Desulfococcus_oleovorans_Hxd3	158520427	RHH	158520428	PIN
Candidatus_Desulfococcus_oleovorans_Hxd3	158520459	HicA	158520460	HicB
Candidatus_Desulfococcus_oleovorans_Hxd3	158520675	COG2929	158520676	RHH
Candidatus_Desulfococcus_oleovorans_Hxd3	158520912	Xre	158520913	HipA
Candidatus_Desulfococcus_oleovorans_Hxd3	158520940	PHD	158520941	PIN
Candidatus_Desulfococcus_oleovorans_Hxd3	158521396	Xre	158521397	RelE
Candidatus_Desulfococcus_oleovorans_Hxd3	158521708	AbrB	158521709	PIN
Candidatus_Desulfococcus_oleovorans_Hxd3	158521710	Xre	158521711	RelE
Candidatus_Desulfococcus_oleovorans_Hxd3	158521770	PHD	158521771	PIN
Candidatus_Desulfococcus_oleovorans_Hxd3	158521793	PHD	158521794	PIN
Candidatus_Desulfococcus_oleovorans_Hxd3	158521822	RHH	158521823	PIN
Candidatus_Desulfococcus_oleovorans_Hxd3	158521825	COG2442	158521826	PIN
Candidatus_Desulfococcus_oleovorans_Hxd3	158521850	RHH	158521851	PIN
Candidatus_Desulfococcus_oleovorans_Hxd3	158521855	PHD	158521856	PIN
Candidatus_Desulfococcus_oleovorans_Hxd3	158521912	PHD	158521913	PIN
Candidatus_Desulfococcus_oleovorans_Hxd3	158522130	RelE	158522131	PHD
Candidatus_Desulfococcus_oleovorans_Hxd3	158522252	RelE	158522253	Xre
Candidatus_Desulfococcus_oleovorans_Hxd3	158522353	RHH	158522354	PIN
Candidatus_Desulfococcus_oleovorans_Hxd3	158522616	PHD	158522617	RelE
Candidatus_Desulfococcus_oleovorans_Hxd3	158522646	Xre	158522647	HipA
Candidatus_Desulfococcus_oleovorans_Hxd3	158522649	COG2929	158522650	RHH
Candidatus_Desulfococcus_oleovorans_Hxd3	158522760	HicB	158522761	HicA
Candidatus_Desulfococcus_oleovorans_Hxd3	158522762	RHH	158522763	COG2929
Candidatus_Desulfococcus_oleovorans_Hxd3	158522899	Xre	158522900	RelE
Candidatus_Desulfococcus_oleovorans_Hxd3	158523145	PIN	158523146	RHH
Candidatus_Desulfococcus_oleovorans_Hxd3	158523176	AbrB	158523177	PIN
Candidatus_Desulforudis_audaxviator_MP104C	169830279	PIN	169830280	PHD
Candidatus_Desulforudis_audaxviator_MP104C	169830350	MNT	169830351	HEPN
Candidatus_Desulforudis_audaxviator_MP104C	169830416	PHD	169830417	PIN
Candidatus_Desulforudis_audaxviator_MP104C	169830529	PIN	169830530	PHD
Candidatus_Desulforudis_audaxviator_MP104C	169830571	HEPN	169830572	MNT
Candidatus_Desulforudis_audaxviator_MP104C	169830579	PIN	169830580	AbrB
Candidatus_Desulforudis_audaxviator_MP104C	169830602	MazF	169830603	Xre
Candidatus_Desulforudis_audaxviator_MP104C	169830604	PIN	169830605	AbrB
Candidatus_Desulforudis_audaxviator_MP104C	169830612	RHH	169830613	PIN
Candidatus_Desulforudis_audaxviator_MP104C	169830925	RelE	169830926	PHD
Candidatus_Desulforudis_audaxviator_MP104C	169830936	Xre	169830937	RelE
Candidatus_Desulforudis_audaxviator_MP104C	169830940	HicB	169830941	HicA
Candidatus_Desulforudis_audaxviator_MP104C	169831145	PIN	169831146	RHH
Candidatus_Desulforudis_audaxviator_MP104C	169831671	RHH	169831672	COG2929
Candidatus_Desulforudis_audaxviator_MP104C	169831828	MNT	169831829	HEPN
Candidatus_Desulforudis_audaxviator_MP104C	169831831	PIN	169831832	COG2442
Candidatus_Desulforudis_audaxviator_MP104C	169831857	AbrB	169831858	PIN
Candidatus_Desulforudis_audaxviator_MP104C	169831974	MazF	169831975	RHH
Candidatus_Desulforudis_audaxviator_MP104C	169832061	RelE	169832062	AbrB
Candidatus_Desulforudis_audaxviator_MP104C	169832245	PIN	169832246	AbrB
Candidatus_Desulforudis_audaxviator_MP104C	169832250	AbrB	169832251	PIN
Candidatus_Desulforudis_audaxviator_MP104C	169832264	AbrB	169832265	PIN
Candidatus_Desulforudis_audaxviator_MP104C	169832267	PIN	169832268	PHD
Candidatus_Korarchaeum_cryptofilum_OPF8	170289845	HEPN	170289846	MNT
Candidatus_Korarchaeum_cryptofilum_OPF8	170290037	RHH	170290038	PIN
Candidatus_Korarchaeum_cryptofilum_OPF8	170290074	PIN	170290075	RHH
Candidatus_Korarchaeum_cryptofilum_OPF8	170290088	HEPN	170290089	MNT
Candidatus_Korarchaeum_cryptofilum_OPF8	170290090	COG2886	170290091	PIN
Candidatus_Korarchaeum_cryptofilum_OPF8	170290294	AbrB	170290295	PIN
Candidatus_Korarchaeum_cryptofilum_OPF8	170290304	AbrB	170290305	PIN
Candidatus_Korarchaeum_cryptofilum_OPF8	170290333	PIN	170290334	AbrB
Candidatus_Korarchaeum_cryptofilum_OPF8	170290335	HEPN	170290336	MNT
Candidatus_Korarchaeum_cryptofilum_OPF8	170290363	RHH	170290364	PIN
Candidatus_Korarchaeum_cryptofilum_OPF8	170290366	AbrB	170290367	PIN
Candidatus_Korarchaeum_cryptofilum_OPF8	170290467	PIN	170290468	AbrB
Candidatus_Methanoregula_boonei_6A8	154149700	HicA	154149701	HicB
Candidatus_Methanoregula_boonei_6A8	154149910	MNT	154149911	HEPN
Candidatus_Methanoregula_boonei_6A8	154149914	MNT	154149915	HEPN
Candidatus_Methanoregula_boonei_6A8	154149918	HEPN	154149919	MNT
Candidatus_Methanoregula_boonei_6A8	154149948	RelE	154149949	AbrB
Candidatus_Methanoregula_boonei_6A8	154150395	HicB	154150396	HicA
Candidatus_Methanoregula_boonei_6A8	154150527	RHH	154150528	PIN
Candidatus_Methanoregula_boonei_6A8	154150577	HicA	154150578	HicB
Candidatus_Methanoregula_boonei_6A8	154150587	RHH	154150588	RelE
Candidatus_Methanoregula_boonei_6A8	154151312	PIN	154151313	COG2442
Candidatus_Methanoregula_boonei_6A8	154151390	RelE	154151391	RHH
Carboxydothermus_hydrogenoformans_Z-2901	78042806	RHH	78043692	MazF
Carboxydothermus_hydrogenoformans_Z-2901	78042930	MNT	78043530	HEPN
Carboxydothermus_hydrogenoformans_Z-2901	78043251	HEPN	78044064	MNT
Carboxydothermus_hydrogenoformans_Z-2901	78043385	HicA	78044178	HicB
Carboxydothermus_hydrogenoformans_Z-2901	78043577	AbrB	78042837	Fic
Carboxydothermus_hydrogenoformans_Z-2901	78043957	HEPN	78044835	MNT
Carboxydothermus_hydrogenoformans_Z-2901	78044032	MNT	78043071	HEPN
Carboxydothermus_hydrogenoformans_Z-2901	78044329	PIN	78043973	PHD
Carboxydothermus_hydrogenoformans_Z-2901	78044553	HEPN	78042724	MNT
Carboxydothermus_hydrogenoformans_Z-2901	78044644	PIN	78043862	AbrB
Carboxydothermus_hydrogenoformans_Z-2901	78044919	PHD	78043996	PIN
Caulobacter_crescentus	16124287	PIN	16124288	AbrB
Caulobacter_crescentus	16124743	RHH	16124744	COG2929
Caulobacter_crescentus	16125055	RelE	16125056	RHH
Caulobacter_crescentus	16125094	PIN	16125095	AbrB
Caulobacter_crescentus	16125126	RelE	16125127	RHH
Caulobacter_crescentus	16126752	RelE	16126753	RHH
Caulobacter_crescentus	16126968	HipA	16126969	Xre
Caulobacter_crescentus	16127002	HipA	16127003	Xre
Caulobacter_crescentus	16127111	RHH	16127112	RelE
Caulobacter_crescentus	16127214	RelE	16127215	RHH
Caulobacter_crescentus	16127267	Xre	16127268	RelE
Caulobacter_crescentus	16127309	HEPN	16127310	MNT
Caulobacter_K31	167621613	Xre	167621614	HipA
Caulobacter_K31	167621623	MazFn	167621624	PHD
Caulobacter_K31	167621630	RelE	167621631	AbrB
Caulobacter_K31	167621632	Fic	167621633	Xre
Caulobacter_K31	167621712	Xre	167621713	RelE
Caulobacter_K31	167644205	AbrB	167644206	PIN
Caulobacter_K31	167644309	PIN	167644310	MerR
Caulobacter_K31	167644324	MazF	167644325	AbrB
Caulobacter_K31	167644375	HipA	167644376	Xre
Caulobacter_K31	167644433	Xre	167644434	HipA
Caulobacter_K31	167644444	HipA	167644445	Xre
Caulobacter_K31	167644620	RelE	167644621	Xre
Caulobacter_K31	167644649	COG3832	167644650	ArsR
Caulobacter_K31	167644701	PHD	167644702	PIN
Caulobacter_K31	167644739	RelE	167644740	RHH
Caulobacter_K31	167644803	RHH	167644804	PIN
Caulobacter_K31	167644809	RelE	167644810	RHH
Caulobacter_K31	167644811	MNT	167644812	HEPN
Caulobacter_K31	167644911	PIN	167644912	RHH
Caulobacter_K31	167644950	RelE	167644951	RHH
Caulobacter_K31	167645006	ArsR	167645007	COG3832
Caulobacter_K31	167645080	COG3832	167645081	ArsR
Caulobacter_K31	167645120	Xre	167645121	COG2856
Caulobacter_K31	167645143	MNT	167645144	HEPN
Caulobacter_K31	167645336	GNAT	167645337	RHH
Caulobacter_K31	167645471	Xre	167645472	COG2929
Caulobacter_K31	167645475	RelE	167645476	RHH
Caulobacter_K31	167645610	ArsR	167645611	COG3832
Caulobacter_K31	167645740	PIN	167645741	PHD
Caulobacter_K31	167645956	COG2856	167645957	Xre
Caulobacter_K31	167645981	PIN	167645982	COG2442
Caulobacter_K31	167646583	ArsR	167646584	COG3832
Caulobacter_K31	167646867	PIN	167646868	RHH
Caulobacter_K31	167646984	AbrB	167646985	PIN
Caulobacter_K31	167647015	PIN	167647016	PHD
Caulobacter_K31	167647187	Xre	167647188	RelE
Caulobacter_K31	167647333	RHH	167647334	MazF
Caulobacter_K31	167647396	ArsR	167647397	COG3832
Caulobacter_K31	167647518	PIN	167647519	PHD
Caulobacter_K31	167647593	RHH	167647594	RelE
Caulobacter_K31	167647639	PHD	167647640	PIN
Caulobacter_K31	167647712	PHD	167647713	MazFn
Caulobacter_K31	167647758	RelE	167647759	Xre
Caulobacter_K31	167647858	MazF	167647859	AbrB
Caulobacter_K31	167647978	PIN	167647979	PHD
Caulobacter_K31	167648082	AbrB	167648083	PIN
Caulobacter_K31	167648207	COG3832	167648208	ArsR
Caulobacter_K31	167648231	RHH	167648232	RelE
Caulobacter_K31	167648347	Fic	167648348	AbrB
Caulobacter_K31	167648387	PIN	167648388	RHH
Caulobacter_K31	167648431	PIN	167648432	RHH
Caulobacter_K31	167648592	PIN	167648593	RHH
Caulobacter_K31	167648624	RHH	167648625	PIN
Caulobacter_K31	167648726	COG5654	167648727	COG5642
Caulobacter_K31	167648817	Xre	167648818	RelE
Caulobacter_K31	167648860	RelE	167648861	RHH
Cellvibrio_japonicus_Ueda107	192358935	PHD	192362499	RelE
Cellvibrio_japonicus_Ueda107	192359191	Xre	192361710	HipA
Cellvibrio_japonicus_Ueda107	192359210	RHH	192360035	PIN
Cellvibrio_japonicus_Ueda107	192359247	COG2856	192361723	Xre
Cellvibrio_japonicus_Ueda107	192359254	HipA	192359188	Xre
Cellvibrio_japonicus_Ueda107	192359609	COG5654	192360422	Xre
Cellvibrio_japonicus_Ueda107	192359892	PHD	192360983	RelE
Cellvibrio_japonicus_Ueda107	192359920	Xre	192361774	HipA
Cellvibrio_japonicus_Ueda107	192359940	Fic	192358798	Xre
Cellvibrio_japonicus_Ueda107	192360345	HipA	192360990	Xre
Cellvibrio_japonicus_Ueda107	192360446	RelE	192361266	PHD
Cellvibrio_japonicus_Ueda107	192360462	RelE	192359913	RHH
Cellvibrio_japonicus_Ueda107	192360891	COG3832	192361485	ArsR
Cellvibrio_japonicus_Ueda107	192361201	RHH	192361346	RelE
Cellvibrio_japonicus_Ueda107	192361207	RelE	192362287	Xre
Cellvibrio_japonicus_Ueda107	192361363	Xre	192358854	HipA
Cellvibrio_japonicus_Ueda107	192361527	RelE	192360202	Xre
Cellvibrio_japonicus_Ueda107	192361542	PIN	192362403	AbrB
Cellvibrio_japonicus_Ueda107	192362531	RelE	192360759	COG5606
Chlorobaculum_parvum_NCIB_8327	193211820	Xre	193211821	HipA
Chlorobaculum_parvum_NCIB_8327	193212047	AbrB	193212048	PIN
Chlorobaculum_parvum_NCIB_8327	193212202	RHH	193212203	RelE
Chlorobaculum_parvum_NCIB_8327	193212268	Xre	193212269	YgiU
Chlorobaculum_parvum_NCIB_8327	193212522	RHH	193212523	COG2929
Chlorobaculum_parvum_NCIB_8327	193213341	Fic	193213342	AbrB
Chlorobium_chlorochromatii_CaD3	78187999	MNT	78188000	HEPN
Chlorobium_chlorochromatii_CaD3	78188068	Xre	78188069	RelE
Chlorobium_chlorochromatii_CaD3	78188084	HipA	78188085	Xre
Chlorobium_chlorochromatii_CaD3	78188134	MNT	78188135	HEPN
Chlorobium_chlorochromatii_CaD3	78188217	Xre	78188218	RelE
Chlorobium_chlorochromatii_CaD3	78188247	PIN	78188248	RHH
Chlorobium_chlorochromatii_CaD3	78188260	Xre	78188261	PIN
Chlorobium_chlorochromatii_CaD3	78188275	Fic	78188276	Xre
Chlorobium_chlorochromatii_CaD3	78188289	PIN	78188291	COG2886
Chlorobium_chlorochromatii_CaD3	78188406	AbrB	78188407	MazF
Chlorobium_chlorochromatii_CaD3	78188498	COG2929	78188499	RHH
Chlorobium_chlorochromatii_CaD3	78188553	RelE	78188554	RHH
Chlorobium_chlorochromatii_CaD3	78188562	RHH	78188563	RelE
Chlorobium_chlorochromatii_CaD3	78188571	HEPN	78188572	MNT
Chlorobium_chlorochromatii_CaD3	78188655	AbrB	78188656	PIN
Chlorobium_chlorochromatii_CaD3	78188657	Xre	78188658	PIN
Chlorobium_chlorochromatii_CaD3	78188661	RHH	78188662	RelE
Chlorobium_chlorochromatii_CaD3	78188672	RHH	78188673	PIN
Chlorobium_chlorochromatii_CaD3	78188800	MazF	78188801	XF1863
Chlorobium_chlorochromatii_CaD3	78188827	PIN	78188828	Xre
Chlorobium_chlorochromatii_CaD3	78188878	PHD	78188879	RelE
Chlorobium_chlorochromatii_CaD3	78188882	RelE	78188883	Xre
Chlorobium_chlorochromatii_CaD3	78188924	PHD	78188925	RelE
Chlorobium_chlorochromatii_CaD3	78189044	PIN	78189045	AbrB
Chlorobium_chlorochromatii_CaD3	78189070	COG2929	78189071	RHH
Chlorobium_chlorochromatii_CaD3	78189096	RHH	78189097	RelE
Chlorobium_chlorochromatii_CaD3	78189225	RelE	78189226	Xre
Chlorobium_chlorochromatii_CaD3	78189238	RHH	78189239	GNAT
Chlorobium_chlorochromatii_CaD3	78189240	Xre	78189241	HipA
Chlorobium_chlorochromatii_CaD3	78189272	RelE	78189273	RHH
Chlorobium_chlorochromatii_CaD3	78189287	RelE	78189288	RHH
Chlorobium_chlorochromatii_CaD3	78189289	AbrB	78189290	PIN
Chlorobium_chlorochromatii_CaD3	78189325	COG2929	78189326	RHH
Chlorobium_chlorochromatii_CaD3	78189348	RelE	78189349	Xre
Chlorobium_chlorochromatii_CaD3	78189394	AbrB	78189395	PIN
Chlorobium_chlorochromatii_CaD3	78189448	Xre	78189449	RelE
Chlorobium_chlorochromatii_CaD3	78189536	RHH	78189537	RelE
Chlorobium_chlorochromatii_CaD3	78189576	RelE	78189577	Xre
Chlorobium_chlorochromatii_CaD3	78189707	PHD	78189708	RelE
Chlorobium_chlorochromatii_CaD3	78189754	Xre	78189755	RelE
Chlorobium_chlorochromatii_CaD3	78189767	Xre	78189768	RelE
Chlorobium_limicola_DSM_245	189345622	PIN	189345623	AbrB
Chlorobium_limicola_DSM_245	189345662	COG5654	189345663	Xre
Chlorobium_limicola_DSM_245	189345664	HipA	189345665	Xre
Chlorobium_limicola_DSM_245	189345666	RHH	189345667	RelE
Chlorobium_limicola_DSM_245	189345760	HipA	189345761	Xre
Chlorobium_limicola_DSM_245	189345777	HEPN	189345778	MNT
Chlorobium_limicola_DSM_245	189345781	Xre	189345782	HipA
Chlorobium_limicola_DSM_245	189346127	RelE	189346128	Xre
Chlorobium_limicola_DSM_245	189346190	Xre	189346191	RelE
Chlorobium_limicola_DSM_245	189346192	PIN	189346193	AbrB
Chlorobium_limicola_DSM_245	189346257	RelE	189346258	PHD
Chlorobium_limicola_DSM_245	189346523	RelE	189346524	Xre
Chlorobium_limicola_DSM_245	189346815	RelE	189346816	RHH
Chlorobium_limicola_DSM_245	189346842	RHH	189346843	MazF
Chlorobium_limicola_DSM_245	189346848	YgiU	189346849	Xre
Chlorobium_limicola_DSM_245	189346850	RelE	189346851	RHH
Chlorobium_limicola_DSM_245	189346855	RHH	189346856	RelE
Chlorobium_limicola_DSM_245	189346857	MazF	189346858	XF1863
Chlorobium_limicola_DSM_245	189346859	RHH	189346860	MazF
Chlorobium_limicola_DSM_245	189346966	PIN	189346967	AbrB
Chlorobium_limicola_DSM_245	189346976	HEPN	189346977	MNT
Chlorobium_limicola_DSM_245	189346985	Xre	189346986	RelE
Chlorobium_limicola_DSM_245	189347511	RHH	189347512	RelE
Chlorobium_limicola_DSM_245	189347577	RHH	189347578	GNAT
Chlorobium_limicola_DSM_245	189347583	Fic	189347584	AbrB
Chlorobium_limicola_DSM_245	189347716	Fic	189347717	Xre
Chlorobium_phaeobacteroides_BS1	189499055	PIN	189499056	COG2442
Chlorobium_phaeobacteroides_BS1	189499062	HEPN	189499063	MNT
Chlorobium_phaeobacteroides_BS1	189499130	RHH	189499131	RelE
Chlorobium_phaeobacteroides_BS1	189499211	RHH	189499212	PIN
Chlorobium_phaeobacteroides_BS1	189499224	MNT	189499225	HEPN
Chlorobium_phaeobacteroides_BS1	189499529	RelE	189499530	Xre
Chlorobium_phaeobacteroides_BS1	189499542	RelE	189499543	PHD
Chlorobium_phaeobacteroides_BS1	189499687	RHH	189499688	RelE
Chlorobium_phaeobacteroides_BS1	189499690	Xre	189499691	RelE
Chlorobium_phaeobacteroides_BS1	189499693	PIN	189499694	AbrB
Chlorobium_phaeobacteroides_BS1	189499697	XF1863	189499698	MazF
Chlorobium_phaeobacteroides_BS1	189499706	Xre	189499707	Fic
Chlorobium_phaeobacteroides_BS1	189499767	RHH	189499768	RelE
Chlorobium_phaeobacteroides_BS1	189499831	RelE	189499832	Xre
Chlorobium_phaeobacteroides_BS1	189499833	MNT	189499834	HEPN
Chlorobium_phaeobacteroides_BS1	189499844	RelE	189499845	Xre
Chlorobium_phaeobacteroides_BS1	189499846	Fic	189499847	AbrB
Chlorobium_phaeobacteroides_BS1	189500003	RHH	189500004	COG2929
Chlorobium_phaeobacteroides_BS1	189500006	PIN	189500007	RHH
Chlorobium_phaeobacteroides_BS1	189500101	PIN	189500102	AbrB
Chlorobium_phaeobacteroides_BS1	189500107	RHH	189500108	RelE
Chlorobium_phaeobacteroides_BS1	189500202	RHH	189500203	RelE
Chlorobium_phaeobacteroides_BS1	189500204	RHH	189500205	COG2929
Chlorobium_phaeobacteroides_BS1	189500254	Fic	189500255	AbrB
Chlorobium_phaeobacteroides_BS1	189500340	PIN	189500341	AbrB
Chlorobium_phaeobacteroides_BS1	189500598	RelE	189500599	PHD
Chlorobium_phaeobacteroides_BS1	189500832	PIN	189500833	Xre
Chlorobium_phaeobacteroides_BS1	189500860	HicA	189500861	HicB
Chlorobium_phaeobacteroides_BS1	189500868	HicB	189500869	HicA
Chlorobium_phaeobacteroides_BS1	189500870	HEPN	189500871	MNT
Chlorobium_phaeobacteroides_BS1	189500874	HicA	189500875	HicB
Chlorobium_phaeobacteroides_BS1	189500881	HEPN	189500882	MNT
Chlorobium_phaeobacteroides_BS1	189500884	PIN	189500885	RHH
Chlorobium_phaeobacteroides_BS1	189500886	Xre	189500887	PIN
Chlorobium_phaeobacteroides_BS1	189500888	RHH	189500889	PIN
Chlorobium_phaeobacteroides_BS1	189500893	HEPN	189500894	MNT
Chlorobium_phaeobacteroides_BS1	189501058	RelE	189501059	RHH
Chlorobium_phaeobacteroides_BS1	189501083	HipA	189501084	Xre
Chlorobium_phaeobacteroides_BS1	189501136	PIN	189501137	PHD
Chlorobium_phaeobacteroides_BS1	189501171	RelE	189501172	RHH
Chlorobium_phaeobacteroides_BS1	189501235	GNAT	189501236	RHH
Chlorobium_phaeobacteroides_BS1	189501251	PIN	189501252	PHD
Chlorobium_phaeobacteroides_DSM_266	119355921	Xre	119355922	YgiU
Chlorobium_phaeobacteroides_DSM_266	119355941	PIN	119355942	AbrB
Chlorobium_phaeobacteroides_DSM_266	119356095	HipA	119356096	Xre
Chlorobium_phaeobacteroides_DSM_266	119356098	RelE	119356099	RHH
Chlorobium_phaeobacteroides_DSM_266	119356129	COG2929	119356130	RHH
Chlorobium_phaeobacteroides_DSM_266	119356132	COG2929	119356133	RHH
Chlorobium_phaeobacteroides_DSM_266	119356134	HEPN	119356135	MNT
Chlorobium_phaeobacteroides_DSM_266	119356482	COG2886	119356483	PIN
Chlorobium_phaeobacteroides_DSM_266	119356484	RelE	119356485	Xre
Chlorobium_phaeobacteroides_DSM_266	119356598	MNT	119356599	HEPN
Chlorobium_phaeobacteroides_DSM_266	119357026	RHH	119357027	GNAT
Chlorobium_phaeobacteroides_DSM_266	119357030	RHH	119357031	RelE
Chlorobium_phaeobacteroides_DSM_266	119357040	RelE	119357041	RHH
Chlorobium_phaeobacteroides_DSM_266	119357185	RelE	119357186	RHH
Chlorobium_phaeobacteroides_DSM_266	119357188	RHH	119357189	MazF
Chlorobium_phaeobacteroides_DSM_266	119357190	RHH	119357191	PIN
Chlorobium_phaeobacteroides_DSM_266	119357197	RHH	119357198	RelE
Chlorobium_phaeobacteroides_DSM_266	119357199	MazF	119357200	XF1863
Chlorobium_phaeobacteroides_DSM_266	119357248	HicB	119357249	HicA
Chlorobium_phaeobacteroides_DSM_266	119357448	MazF	119357449	AbrB
Chlorobium_phaeobacteroides_DSM_266	119357498	RelE	119357499	Xre
Chlorobium_phaeobacteroides_DSM_266	119357960	AbrB	119357961	Fic
Chlorobium_phaeobacteroides_DSM_266	119357969	RelE	119357970	PHD
Chlorobium_phaeobacteroides_DSM_266	119357977	COG2442	119357978	PIN
Chlorobium_phaeobacteroides_DSM_266	119358036	HipA	119358037	Xre
Chlorobium_phaeobacteroides_DSM_266	119358404	PIN	119358405	RHH
Chlorobium_phaeobacteroides_DSM_266	119358406	PIN	119358407	COG2442
Chlorobium_phaeobacteroides_DSM_266	119358419	PIN	119358420	AbrB
Chlorobium_tepidum_TLS	21673171	AbrB	21673172	Fic
Chlorobium_tepidum_TLS	21673296	COG2929	21673297	RHH
Chlorobium_tepidum_TLS	21673649	RHH	21673650	COG2929
Chloroflexus_aurantiacus_J_10_fl	163847067	MNT	163847068	HEPN
Chloroflexus_aurantiacus_J_10_fl	163847138	HEPN	163847139	MNT
Chloroflexus_aurantiacus_J_10_fl	163847458	HEPN	163847459	MNT
Chloroflexus_aurantiacus_J_10_fl	163847655	HEPN	163847656	MNT
Chloroflexus_aurantiacus_J_10_fl	163847657	HEPN	163847658	MNT
Chloroflexus_aurantiacus_J_10_fl	163848017	PIN	163848018	PHD
Chloroflexus_aurantiacus_J_10_fl	163848414	MNT	163848415	HEPN
Chloroflexus_aurantiacus_J_10_fl	163848620	HEPN	163848621	MNT
Chloroflexus_aurantiacus_J_10_fl	163848761	MNT	163848762	HEPN
Chloroflexus_aurantiacus_J_10_fl	163848768	HEPN	163848769	MNT
Chloroherpeton_thalassium_ATCC_35110	193214354	RelE	193214355	PHD
Chloroherpeton_thalassium_ATCC_35110	193214562	Xre	193214563	RelE
Chloroherpeton_thalassium_ATCC_35110	193214737	AbrB	193214738	PIN
Chloroherpeton_thalassium_ATCC_35110	193215053	PIN	193215054	COG2886
Chloroherpeton_thalassium_ATCC_35110	193215744	RHH	193215745	PIN
Chloroherpeton_thalassium_ATCC_35110	193216375	COG5654	193216376	COG5642
Chromobacterium_violaceum	34495490	COG5642	34495491	COG5654
Chromohalobacter_salexigens_DSM_3043	92112329	RHH	92112330	RelE
Chromohalobacter_salexigens_DSM_3043	92112360	Xre	92112361	HipA
Chromohalobacter_salexigens_DSM_3043	92113197	RHH	92113198	PIN
Chromohalobacter_salexigens_DSM_3043	92113797	HEPN	92113798	MNT
Chromohalobacter_salexigens_DSM_3043	92114997	RelE	92114998	Xre
Citrobacter_koseri_ATCC_BAA-895	157144561	PHD	157144562	RelE
Citrobacter_koseri_ATCC_BAA-895	157144969	Xre	157144970	RelE
Citrobacter_koseri_ATCC_BAA-895	157145725	HicA	157145726	HicB
Citrobacter_koseri_ATCC_BAA-895	157145779	Xre	157145780	HipA
Citrobacter_koseri_ATCC_BAA-895	157146311	Xre	157146312	RelE
Citrobacter_koseri_ATCC_BAA-895	157147281	Xre	157147282	RelE
Citrobacter_koseri_ATCC_BAA-895	157147329	PIN	157147330	RHH
Citrobacter_koseri_ATCC_BAA-895	157148945	Fic	157148946	YhfG
Citrobacter_koseri_ATCC_BAA-895	157149321	RHH	157149322	RelE
Clavibacter_michiganensis_NCPPB_382	148245184	HicA	148245185	HicB
Clavibacter_michiganensis_NCPPB_382	148271993	MazF	148271994	RHH
Clavibacter_michiganensis_NCPPB_382	148273931	Xre	148273932	HipA
Clavibacter_michiganensis_sepedonicus	170780531	MazF	170780532	RHH
Clavibacter_michiganensis_sepedonicus	170780908	HipA	170780909	Xre
Clavibacter_michiganensis_sepedonicus	170782506	Xre	170782507	HipA
Clavibacter_michiganensis_sepedonicus	170782951	RHH	170782952	Fic
Clavibacter_michiganensis_sepedonicus	170783021	HipA	170783022	Xre
Clavibacter_michiganensis_sepedonicus	170783093	HEPN	170783094	MNT
Clavibacter_michiganensis_sepedonicus	189016634	HicA	189016635	HicB
Clostridium_acetobutylicum	15893784	RHH	15893785	MazF
Clostridium_acetobutylicum	15893838	COG2856	15893839	Xre
Clostridium_acetobutylicum	15895218	Bro	15895219	Xre
Clostridium_beijerinckii_NCIMB_8052	150016885	MNT	150016886	HEPN
Clostridium_beijerinckii_NCIMB_8052	150018771	Xre	150018772	COG2856
Clostridium_beijerinckii_NCIMB_8052	150019680	MazF	150019681	RHH
Clostridium_botulinum_A	148378732	COG2856	148378733	Xre
Clostridium_botulinum_A	148379640	Xre	148379641	Bro
Clostridium_botulinum_A	148380344	Bro	148380345	Xre
Clostridium_botulinum_A	148381336	MazF	148381337	RHH
Clostridium_botulinum_A_ATCC_19397	153931114	MazF	153930865	RHH
Clostridium_botulinum_A_ATCC_19397	153931599	COG2856	153932356	Xre
Clostridium_botulinum_A_Hall	153935386	COG2856	153934660	Xre
Clostridium_botulinum_A_Hall	153936570	MazF	153937328	RHH
Clostridium_botulinum_A3_Loch_Maree	170760826	Xre	170760222	COG2856
Clostridium_botulinum_A3_Loch_Maree	170760997	MazF	170758942	RHH
Clostridium_botulinum_B_Eklund_17B	187932537	Bro	187935764	Xre
Clostridium_botulinum_B_Eklund_17B	187932987	MazF	187934260	RHH
Clostridium_botulinum_B_Eklund_17B	187933249	Xre	187933789	COG2856
Clostridium_botulinum_B_Eklund_17B	187934048	MNT	187933067	HEPN
Clostridium_botulinum_B_Eklund_17B	187935077	HicA	187933775	HicB
Clostridium_botulinum_B_Eklund_17B	187935146	COG2856	187934809	Xre
Clostridium_botulinum_B1_Okra	170755040	MNT	170756003	HEPN
Clostridium_botulinum_B1_Okra	170755266	COG2856	170756833	Xre
Clostridium_botulinum_B1_Okra	170755295	Xre	170754611	COG2856
Clostridium_botulinum_B1_Okra	170756394	MazF	170756529	RHH
Clostridium_botulinum_B1_Okra	170757519	Xre	170756339	Fic
Clostridium_botulinum_E3_Alaska_E43	188587952	MNT	188590770	HEPN
Clostridium_botulinum_E3_Alaska_E43	188588140	HEPN	188588840	MNT
Clostridium_botulinum_E3_Alaska_E43	188588214	COG2856	188587728	Xre
Clostridium_botulinum_E3_Alaska_E43	188588440	MNT	188589500	HEPN
Clostridium_botulinum_E3_Alaska_E43	188588522	MazF	188590731	RHH
Clostridium_botulinum_E3_Alaska_E43	188589251	Bro	188588156	Xre
Clostridium_botulinum_E3_Alaska_E43	188589861	Xre	188590446	COG2856
Clostridium_botulinum_E3_Alaska_E43	188590688	HEPN	188589705	MNT
Clostridium_botulinum_F_Langeland	153939991	COG2856	153939354	Xre
Clostridium_botulinum_F_Langeland	153941071	MNT	153939323	HEPN
Clostridium_botulinum_F_Langeland	153941127	MazF	153939131	RHH
Clostridium_difficile_630	126698958	COG2856	126698959	Xre
Clostridium_difficile_630	126700569	Xre	126700570	COG2856
Clostridium_difficile_630	126700772	Xre	126700773	Fic
Clostridium_difficile_630	126701084	MazF	126701085	RHH
Clostridium_kluyveri_DSM_555	148245144	HicB	148245145	HicA
Clostridium_kluyveri_DSM_555	153953869	HEPN	153953870	MNT
Clostridium_kluyveri_DSM_555	153954375	Xre	153954376	COG2856
Clostridium_kluyveri_DSM_555	153954472	Bro	153954473	Xre
Clostridium_kluyveri_DSM_555	153954478	HicB	153954479	HicA
Clostridium_kluyveri_DSM_555	153954528	Bro	153954529	Xre
Clostridium_kluyveri_DSM_555	153954569	HicB	153954570	HicA
Clostridium_kluyveri_DSM_555	153954669	HEPN	153954670	MNT
Clostridium_kluyveri_DSM_555	153954690	RelE	153954691	PHD
Clostridium_kluyveri_DSM_555	153954692	HEPN	153954693	MNT
Clostridium_kluyveri_DSM_555	153954694	HEPN	153954695	MNT
Clostridium_kluyveri_DSM_555	153955893	HicA	153955894	HicB
Clostridium_kluyveri_DSM_555	153955919	Bro	153955920	Xre
Clostridium_kluyveri_DSM_555	153956176	MazF	153956177	RHH
Clostridium_novyi_NT	118443353	Xre	118442961	COG2856
Clostridium_novyi_NT	118443959	Bro	118444326	Xre
Clostridium_novyi_NT	118444186	RHH	118443635	MazF
Clostridium_perfringens	15081507	HicA	15081508	HicB
Clostridium_perfringens	18309796	GNAT	18309797	Xre
Clostridium_perfringens_ATCC_13124	110798935	GNAT	110800087	Xre
Clostridium_perfringens_ATCC_13124	110800690	COG2856	110800946	Xre
Clostridium_perfringens_ATCC_13124	110801314	COG2856	110800489	Xre
Clostridium_perfringens_ATCC_13124	110801326	Xre	110799301	Bro
Clostridium_perfringens_SM101	110803651	MNT	110802902	HEPN
Clostridium_phytofermentans_ISDg	160878939	COG2856	160878940	Xre
Clostridium_phytofermentans_ISDg	160881122	Xre	160881123	COG2856
Clostridium_tetani_E88	28210771	COG2856	28210772	Xre
Clostridium_tetani_E88	28211092	MNT	28211093	HEPN
Clostridium_tetani_E88	28211495	Xre	28211496	COG2856
Clostridium_thermocellum_ATCC_27405	125973974	Xre	125973975	RelE
Clostridium_thermocellum_ATCC_27405	125974126	AbrB	125974127	PIN
Clostridium_thermocellum_ATCC_27405	125974249	Xre	125974250	COG2856
Clostridium_thermocellum_ATCC_27405	125974944	COG2856	125974945	Xre
Clostridium_thermocellum_ATCC_27405	125974946	Xre	125974947	Bro
Clostridium_thermocellum_ATCC_27405	125975180	RHH	125975181	MazF
Colwellia_psychrerythraea_34H	71281036	HipA	71282112	Xre
Corynebacterium_diphtheriae	38232649	Fic	38232650	RHH
Corynebacterium_efficiens_YS-314	25026569	Fic	25026570	RHH
Corynebacterium_efficiens_YS-314	25027373	PIN	25027374	COG2442
Corynebacterium_efficiens_YS-314	25027811	RHH	25027812	COG2929
Corynebacterium_glutamicum_ATCC_13032_Bielefeld	62388903	Fic	62388904	RHH
Corynebacterium_glutamicum_ATCC_13032_Bielefeld	62389919	RelE	62389920	Xre
Corynebacterium_glutamicum_ATCC_13032_Bielefeld	62390121	HipA	62390122	Xre
Corynebacterium_glutamicum_ATCC_13032_Bielefeld	62391756	RelE	62391757	Xre
Corynebacterium_glutamicum_ATCC_13032_Kitasato	19551260	Fic	19551261	RHH
Corynebacterium_glutamicum_ATCC_13032_Kitasato	19552455	HipA	19552456	Xre
Corynebacterium_glutamicum_R	145294053	Fic	145294054	RHH
Corynebacterium_glutamicum_R	145295373	HipA	145295374	Xre
Corynebacterium_jeikeium_K411	68535774	COG2856	68535775	Xre
Corynebacterium_jeikeium_K411	68535970	PHD	68535971	RelE
Corynebacterium_jeikeium_K411	68536511	Xre	68536512	RelE
Corynebacterium_jeikeium_K411	68537133	HicA	68537134	HicB
Corynebacterium_urealyticum_DSM_7109	172040064	Xre	172040065	COG2856
Coxiella_burnetii	29648139	Xre	29648140	RelE
Coxiella_burnetii	29653982	RelE	29653983	PHD
Coxiella_burnetii	29654335	HEPN	29654336	MNT
Coxiella_burnetii	29654540	PIN	29654541	RHH
Coxiella_burnetii	29654594	PIN	29654595	PHD
Coxiella_burnetii	29654781	Xre	29654782	RelE
Coxiella_burnetii	29654980	Xre	29654981	RelE
Coxiella_burnetii	29655274	PHD	29655275	RelE
Coxiella_burnetii	29655362	COG2929	29655363	RHH
Coxiella_burnetii_Dugway_7E9-12	154688298	Xre	154688296	RelE
Coxiella_burnetii_Dugway_7E9-12	154705892	RelE	154706503	Xre
Coxiella_burnetii_Dugway_7E9-12	154706066	PIN	154707696	PHD
Coxiella_burnetii_Dugway_7E9-12	154706194	RelE	154706821	PHD
Coxiella_burnetii_Dugway_7E9-12	154706498	RHH	154705785	COG2929
Coxiella_burnetii_Dugway_7E9-12	154706511	PIN	154706209	RHH
Coxiella_burnetii_Dugway_7E9-12	154706529	Xre	154707106	RelE
Coxiella_burnetii_Dugway_7E9-12	154706644	COG2929	154706132	RHH
Coxiella_burnetii_Dugway_7E9-12	154706924	PHD	154705756	RelE
Coxiella_burnetii_RSA_331	161789082	Xre	161789095	RelE
Coxiella_burnetii_RSA_331	161829768	COG2929	161830947	RHH
Coxiella_burnetii_RSA_331	161830269	Xre	161831224	RelE
Coxiella_burnetii_RSA_331	161830382	Xre	161829715	RelE
Coxiella_burnetii_RSA_331	161830589	PIN	161830397	PHD
Coxiella_burnetii_RSA_331	161830994	RelE	161830488	PHD
Coxiella_burnetii_RSA_331	161831233	PIN	161831530	RHH
Coxiella_burnetii_RSA_331	161831587	RHH	161829940	COG2929
Cupriavidus_taiwanensis	188590859	RelE	188590860	RHH
Cupriavidus_taiwanensis	188590960	YgiU	188590961	Xre
Cupriavidus_taiwanensis	188591359	RelE	188591360	PHD
Cupriavidus_taiwanensis	188591384	MerR	188591385	PIN
Cupriavidus_taiwanensis	188591420	Xre	188591421	COG2856
Cupriavidus_taiwanensis	188591803	PIN	188591804	PHD
Cupriavidus_taiwanensis	188592207	PIN	188592208	AbrB
Cupriavidus_taiwanensis	194289064	COG2856	194289065	Xre
Cupriavidus_taiwanensis	194289437	COG5654	194289438	COG5642
Cupriavidus_taiwanensis	194289730	Xre	194289731	HipA
Cupriavidus_taiwanensis	194289845	AbrB	194289846	MazF
Cupriavidus_taiwanensis	194290498	RHH	194290499	PIN
Cupriavidus_taiwanensis	194290568	Xre	194290569	RelE
Cupriavidus_taiwanensis	194291114	GNAT	194291115	RHH
Cupriavidus_taiwanensis	194291141	RHH	194291142	COG2929
Cupriavidus_taiwanensis	194291483	COG3832	194291484	ArsR
Cupriavidus_taiwanensis	194291636	HipA	194291637	Xre
Cupriavidus_taiwanensis	194291869	PIN	194291870	RHH
Cupriavidus_taiwanensis	194291919	COG5642	194291920	COG5654
Cupriavidus_taiwanensis	194292566	COG3832	194292567	ArsR
Cupriavidus_taiwanensis	194292576	MazF	194292577	AbrB
Cupriavidus_taiwanensis	194292883	PIN	194292884	PHD
Cyanobacteria_bacterium_Yellowstone_A-Prime	86605601	HEPN	86605602	MNT
Cyanobacteria_bacterium_Yellowstone_B-Prime	86609158	PIN	86609159	RHH
Cyanothece_ATCC_51142	172034850	PIN	172034851	COG2886
Cyanothece_ATCC_51142	172034855	PIN	172034856	COG2442
Cyanothece_ATCC_51142	172034867	Fic	172034868	AbrB
Cyanothece_ATCC_51142	172034881	PIN	172034882	RHH
Cyanothece_ATCC_51142	172034900	Xre	172034901	PIN
Cyanothece_ATCC_51142	172034924	RHH	172034925	PIN
Cyanothece_ATCC_51142	172034940	PHD	172034941	PIN
Cyanothece_ATCC_51142	172034966	PHD	172034967	RelE
Cyanothece_ATCC_51142	172035301	Xre	172035302	PIN
Cyanothece_ATCC_51142	172035496	AbrB	172035497	PIN
Cyanothece_ATCC_51142	172035498	PHD	172035499	PIN
Cyanothece_ATCC_51142	172035528	PIN	172035529	AbrB
Cyanothece_ATCC_51142	172035824	Xre	172035825	COG2856
Cyanothece_ATCC_51142	172036133	HicB	172036134	HicA
Cyanothece_ATCC_51142	172036142	PHD	172036143	PIN
Cyanothece_ATCC_51142	172036419	HicA	172036420	HicB
Cyanothece_ATCC_51142	172036507	MNT	172036508	HEPN
Cyanothece_ATCC_51142	172036821	HEPN	172036822	MNT
Cyanothece_ATCC_51142	172036872	HicB	172036873	HicA
Cyanothece_ATCC_51142	172036951	RelE	172036952	PHD
Cyanothece_ATCC_51142	172037057	RHH	172037058	PIN
Cyanothece_ATCC_51142	172037093	HicA	172037094	HicB
Cyanothece_ATCC_51142	172037307	HicA	172037308	HicB
Cyanothece_ATCC_51142	172037494	HicA	172037495	HicB
Cyanothece_ATCC_51142	172037601	PIN	172037602	MerR
Cyanothece_ATCC_51142	172037749	Xre	172037750	RelE
Cyanothece_ATCC_51142	172037760	HicB	172037761	HicA
Cyanothece_ATCC_51142	172037763	PIN	172037764	RHH
Cyanothece_ATCC_51142	172037772	RHH	172037773	MazF
Cyanothece_ATCC_51142	172037777	RHH	172037778	COG2929
Cyanothece_ATCC_51142	172037782	PIN	172037783	PHD
Cyanothece_ATCC_51142	172037785	PIN	172037786	COG2886
Cyanothece_ATCC_51142	172037976	HicB	172037977	HicA
Cyanothece_ATCC_51142	172038021	COG2929	172038022	RHH
Cyanothece_ATCC_51142	172038028	PHD	172038029	PIN
Cyanothece_ATCC_51142	172038045	PHD	172038046	RelE
Cyanothece_ATCC_51142	172038132	COG2886	172038133	PIN
Cyanothece_ATCC_51142	172038280	COG2442	172038281	PIN
Cyanothece_ATCC_51142	172038817	Xre	172038818	MazF
Cyanothece_ATCC_51142	172038825	COG2929	172038826	RHH
Cyanothece_ATCC_51142	172038979	RelE	172038980	PHD
Cyanothece_ATCC_51142	172039174	RelE	172039175	PHD
Cyanothece_ATCC_51142	172039176	RelE	172039177	Xre
Cyanothece_ATCC_51142	172039261	HEPN	172039262	MNT
Cyanothece_ATCC_51142	172039285	COG2442	172039286	PIN
Cyanothece_ATCC_51142	172039666	RHH	172039667	COG2929
Cyanothece_ATCC_51142	172054954	PIN	172054955	MerR
Cyanothece_ATCC_51142	172055008	MazF	172055009	RHH
Cyanothece_ATCC_51142	172055051	RHH	172055052	COG2929
Cyanothece_ATCC_51142	172055121	GNAT	172055122	RHH
Cytophaga_hutchinsonii_ATCC_33406	110637061	GNAT	110637062	Xre
Cytophaga_hutchinsonii_ATCC_33406	110637165	MazF	110637166	RHH
Cytophaga_hutchinsonii_ATCC_33406	110637518	ArsR	110637519	COG3832
Cytophaga_hutchinsonii_ATCC_33406	110637827	ArsR	110637828	COG3832
Cytophaga_hutchinsonii_ATCC_33406	110638814	Xre	110638815	RelE
Cytophaga_hutchinsonii_ATCC_33406	110639287	ArsR	110639288	COG3832
Cytophaga_hutchinsonii_ATCC_33406	110639872	RelE	110639873	Xre
Cytophaga_hutchinsonii_ATCC_33406	110640145	Xre	110640146	HipA
Dechloromonas_aromatica_RCB	71906462	RelE	71906463	RHH
Dechloromonas_aromatica_RCB	71908150	PIN	71908151	PHD
Dechloromonas_aromatica_RCB	71908417	Xre	71908418	COG5654
Dehalococcoides_BAV1	147668863	Xre	147668864	COG2856
Dehalococcoides_CBDB1	73749232	MNT	73749233	HEPN
Dehalococcoides_ethenogenes_195	57233770	MNT	57235100	HEPN
Deinococcus_geothermalis_DSM_11300	94972201	PHD	94972200	PIN
Deinococcus_geothermalis_DSM_11300	94985456	RHH	94985457	COG2929
Deinococcus_geothermalis_DSM_11300	94986035	AbrB	94986036	MazF
Deinococcus_geothermalis_DSM_11300	158421419	RelE	158421420	PHD
Deinococcus_geothermalis_DSM_11300	158421454	GNAT	158421455	RHH
Deinococcus_radiodurans	15805443	AbrB	15805444	MazF
Deinococcus_radiodurans	15805687	PIN	15805688	RHH
Deinococcus_radiodurans	15805706	MNT	15805707	HEPN
Deinococcus_radiodurans	15806807	MNT	15806808	HEPN
Delftia_acidovorans_SPH-1	160895731	HipA	160895732	Xre
Delftia_acidovorans_SPH-1	160896658	Xre	160896659	RelE
Delftia_acidovorans_SPH-1	160896691	RHH	160896692	RelE
Delftia_acidovorans_SPH-1	160896836	PHD	160896837	PIN
Delftia_acidovorans_SPH-1	160896982	RelE	160896983	Xre
Delftia_acidovorans_SPH-1	160897493	ArsR	160897494	COG3832
Delftia_acidovorans_SPH-1	160898018	Xre	160898019	HipA
Delftia_acidovorans_SPH-1	160898052	Xre	160898053	HipA
Delftia_acidovorans_SPH-1	160898240	RHH	160898241	PIN
Delftia_acidovorans_SPH-1	160898452	PHD	160898453	PIN
Delftia_acidovorans_SPH-1	160899192	PIN	160899193	AbrB
Delftia_acidovorans_SPH-1	160899395	PHD	160899396	PIN
Delftia_acidovorans_SPH-1	160899622	RelE	160899623	AbrB
Delftia_acidovorans_SPH-1	160899686	PIN	160899687	AbrB
Delftia_acidovorans_SPH-1	160900094	Xre	160900095	COG2856
Delftia_acidovorans_SPH-1	160900234	RelE	160900235	Xre
Delftia_acidovorans_SPH-1	160900270	RelE	160900271	RHH
Delftia_acidovorans_SPH-1	160900590	RHH	160900591	RelE
Delftia_acidovorans_SPH-1	160900954	PIN	160900955	RHH
Delftia_acidovorans_SPH-1	160901247	RHH	160901248	PIN
Delftia_acidovorans_SPH-1	160901264	RelE	160901265	RHH
Delftia_acidovorans_SPH-1	160901272	PIN	160901273	RHH
Desulfitobacterium_hafniense_Y51	89895053	RHH	89895054	RelE
Desulfitobacterium_hafniense_Y51	89895519	HEPN	89895520	MNT
Desulfitobacterium_hafniense_Y51	89895556	HEPN	89895557	MNT
Desulfitobacterium_hafniense_Y51	89896078	Fic	89896080	PHD
Desulfitobacterium_hafniense_Y51	89896146	Xre	89896147	RelE
Desulfitobacterium_hafniense_Y51	89896762	MazF	89896763	RHH
Desulfitobacterium_hafniense_Y51	89897252	Xre	89897253	YgiU
Desulfotalea_psychrophila_LSv54	51244261	HicB	51244262	HicA
Desulfotalea_psychrophila_LSv54	51247017	Xre	51247018	RelE
Desulfotomaculum_reducens_MI-1	134297900	COG2856	134297901	Xre
Desulfotomaculum_reducens_MI-1	134297908	YgiU	134297909	Xre
Desulfotomaculum_reducens_MI-1	134298369	COG2856	134298370	Xre
Desulfotomaculum_reducens_MI-1	134298373	HEPN	134298374	MNT
Desulfotomaculum_reducens_MI-1	134298398	MNT	134298399	HEPN
Desulfotomaculum_reducens_MI-1	134298761	HEPN	134298762	MNT
Desulfotomaculum_reducens_MI-1	134298780	COG2856	134298781	Xre
Desulfotomaculum_reducens_MI-1	134300261	MNT	134300262	HEPN
Desulfotomaculum_reducens_MI-1	134300264	AbrB	134300265	PIN
Desulfotomaculum_reducens_MI-1	134300266	HicA	134300267	HicB
Desulfotomaculum_reducens_MI-1	134300306	RelE	134300307	PHD
Desulfotomaculum_reducens_MI-1	134300461	Bro	134300462	Xre
Desulfotomaculum_reducens_MI-1	134300727	MazF	134300728	RHH
Desulfotomaculum_reducens_MI-1	134300838	PHD	134300839	Fic
Desulfotomaculum_reducens_MI-1	134300843	MNT	134300844	HEPN
Desulfotomaculum_reducens_MI-1	134300948	MNT	134300949	HEPN
Desulfovibrio_desulfuricans_G20	78357944	RelE	78357945	RHH
Desulfovibrio_desulfuricans_G20	78357950	RHH	78357951	RelE
Desulfovibrio_vulgaris_DP4	120586812	HipA	120586813	Xre
Desulfovibrio_vulgaris_DP4	120602499	RelE	120602500	Xre
Desulfovibrio_vulgaris_DP4	120602535	COG2929	120602536	RHH
Desulfovibrio_vulgaris_DP4	120602538	COG2929	120602539	RHH
Desulfovibrio_vulgaris_DP4	120603645	RelE	120603646	RHH
Desulfovibrio_vulgaris_Hildenborough	46562246	Xre	46562245	HipA
Desulfovibrio_vulgaris_Hildenborough	46578640	HicA	46578641	HicB
Desulfovibrio_vulgaris_Hildenborough	46580139	RelE	46580140	Xre
Desulfovibrio_vulgaris_Hildenborough	46580145	COG2929	46580146	RHH
Desulfovibrio_vulgaris_Hildenborough	46580442	RelE	46580443	RHH
Dichelobacter_nodosus_VCS1703A	146329395	AbrB	146329453	PIN
Dichelobacter_nodosus_VCS1703A	146329430	RelE	146328876	Xre
Dichelobacter_nodosus_VCS1703A	146329565	Xre	146329869	RelE
Dichelobacter_nodosus_VCS1703A	146329610	AbrB	146329029	PIN
Dichelobacter_nodosus_VCS1703A	146329876	RelE	146328843	Xre
Dinoroseobacter_shibae_DFL_12	159042838	COG2442	159042839	PIN
Dinoroseobacter_shibae_DFL_12	159042963	Xre	159042964	COG2856
Dinoroseobacter_shibae_DFL_12	159043535	Xre	159043536	RelE
Dinoroseobacter_shibae_DFL_12	159046206	XF1863	159046207	MazF
Dinoroseobacter_shibae_DFL_12	159046269	RelE	159046270	AbrB
Dinoroseobacter_shibae_DFL_12	159046288	RHH	159046289	RelE
Dinoroseobacter_shibae_DFL_12	159046549	RelE	159046550	AbrB
Dinoroseobacter_shibae_DFL_12	159046562	AbrB	159046563	PIN
Dinoroseobacter_shibae_DFL_12	159046641	PHD	159046642	Fic
Dinoroseobacter_shibae_DFL_12	159046733	PIN	159046734	RHH
Enterobacter_638	146284541	RelE	146284542	RHH
Enterobacter_638	146284568	GNAT	146284569	RHH
Enterobacter_638	146284588	RHH	146284589	RelE
Enterobacter_638	146284640	RelE	146284641	PHD
Enterobacter_638	146309891	Xre	146309892	RelE
Enterobacter_638	146309960	Xre	146309961	RelE
Enterobacter_638	146310099	RHH	146310100	RelE
Enterobacter_638	146310144	RHH	146310145	RelE
Enterobacter_638	146311686	HipA	146311687	Xre
Enterobacter_638	146311719	AbrB	146311720	MazF
Enterobacter_sakazakii_ATCC_BAA-894	156932478	RHH	156932479	RelE
Enterobacter_sakazakii_ATCC_BAA-894	156933000	Xre	156933001	RelE
Enterobacter_sakazakii_ATCC_BAA-894	156933102	COG5654	156933103	Xre
Enterobacter_sakazakii_ATCC_BAA-894	156933333	RelE	156933334	Xre
Enterobacter_sakazakii_ATCC_BAA-894	156934060	Xre	156934061	RelE
Enterobacter_sakazakii_ATCC_BAA-894	156934311	Xre	156934312	RelE
Enterobacter_sakazakii_ATCC_BAA-894	156935943	Xre	156935944	RelE
Enterobacter_sakazakii_ATCC_BAA-894	156935972	Xre	156935973	RelE
Enterobacter_sakazakii_ATCC_BAA-894	156936388	PHD	156936389	Fic
Enterobacter_sakazakii_ATCC_BAA-894	156936470	YhfG	156936471	Fic
Enterobacter_sakazakii_ATCC_BAA-894	156936662	HipA	156936663	Xre
Enterococcus_faecalis_V583	29374779	COG2856	29374780	Xre
Enterococcus_faecalis_V583	29374788	MNT	29374789	HEPN
Enterococcus_faecalis_V583	29374944	COG2856	29374945	Xre
Enterococcus_faecalis_V583	29375016	Fic	29375017	AbrB
Enterococcus_faecalis_V583	29375140	RHH	29375141	RelE
Enterococcus_faecalis_V583	29375845	COG2856	29375846	Xre
Enterococcus_faecalis_V583	29375988	COG2856	29375989	Xre
Enterococcus_faecalis_V583	29376551	Xre	29376552	COG2856
Enterococcus_faecalis_V583	29376651	Xre	29376652	COG2856
Enterococcus_faecalis_V583	29377023	HEPN	29377024	MNT
Enterococcus_faecalis_V583	29377033	Xre	29377034	COG2856
Enterococcus_faecalis_V583	29377320	Xre	29377321	COG2856
Enterococcus_faecalis_V583	29377704	AbrB	29377705	MazF
Enterococcus_faecalis_V583	29377859	RHH	29377860	RelE
Enterococcus_faecalis_V583	29377864	MazF	29377865	AbrB
Erwinia_carotovora_atroseptica_SCRI1043	50119025	RelE	50119026	PHD
Erwinia_carotovora_atroseptica_SCRI1043	50119087	Xre	50119088	HipA
Erwinia_carotovora_atroseptica_SCRI1043	50119213	Fic	50119214	PHD
Erwinia_carotovora_atroseptica_SCRI1043	50119284	PHD	50119285	RelE
Erwinia_carotovora_atroseptica_SCRI1043	50119325	RelE	50119326	Xre
Erwinia_carotovora_atroseptica_SCRI1043	50119366	RHH	50119367	RelE
Erwinia_carotovora_atroseptica_SCRI1043	50119394	RelE	50119395	PHD
Erwinia_carotovora_atroseptica_SCRI1043	50119531	MazF	50119532	AbrB
Erwinia_carotovora_atroseptica_SCRI1043	50119621	Xre	50119622	RelE
Erwinia_carotovora_atroseptica_SCRI1043	50119900	RHH	50119901	GNAT
Erwinia_carotovora_atroseptica_SCRI1043	50120405	RelE	50120406	RHH
Erwinia_carotovora_atroseptica_SCRI1043	50120610	MazF	50120611	AbrB
Erwinia_carotovora_atroseptica_SCRI1043	50121169	RelE	50121170	PHD
Erwinia_carotovora_atroseptica_SCRI1043	50121681	RHH	50121682	RelE
Erwinia_carotovora_atroseptica_SCRI1043	50121727	COG5654	50121728	COG5642
Erwinia_carotovora_atroseptica_SCRI1043	50121774	PIN	50121775	AbrB
Erwinia_carotovora_atroseptica_SCRI1043	50122607	PIN	50122608	AbrB
Erwinia_carotovora_atroseptica_SCRI1043	50123073	HipA	50123074	Xre
Erwinia_tasmaniensis	188532987	COG2929	188532988	RHH
Erwinia_tasmaniensis	188533583	RHH	188533584	MazF
Erwinia_tasmaniensis	188534356	GNAT	188534357	Xre
Erwinia_tasmaniensis	188535348	Xre	188535349	RelE
Erwinia_tasmaniensis	188535985	RelE	188535986	Xre
Erythrobacter_litoralis_HTCC2594	85372959	COG5642	85372960	COG5654
Erythrobacter_litoralis_HTCC2594	85373311	RHH	85373312	PIN
Erythrobacter_litoralis_HTCC2594	85373509	MazF	85373510	XF1863
Erythrobacter_litoralis_HTCC2594	85373671	HipA	85373672	Xre
Erythrobacter_litoralis_HTCC2594	85374650	HicA	85374651	HicB
Escherichia_coli_536	110640262	RHH	110640263	MazF
Escherichia_coli_536	110640746	RelE	110640747	Xre
Escherichia_coli_536	110641375	GNAT	110641376	Xre
Escherichia_coli_536	110641656	Xre	110641657	RelE
Escherichia_coli_536	110641679	HipA	110641680	Xre
Escherichia_coli_536	110642230	RelE	110642231	PHD
Escherichia_coli_536	110642923	MazF	110642924	AbrB
Escherichia_coli_536	110643326	Xre	110643327	RelE
Escherichia_coli_536	110643372	AbrB	110643373	RelE
Escherichia_coli_536	110643601	Fic	110643602	YhfG
Escherichia_coli_536	110644228	RelE	110644229	Xre
Escherichia_coli_536	110644562	Xre	110644563	HipA
Escherichia_coli_536	110644827	Xre	110644828	RelE
Escherichia_coli_APEC_O1	117622742	RelE	117622743	Xre
Escherichia_coli_APEC_O1	117623713	Xre	117623714	RelE
Escherichia_coli_APEC_O1	117623738	HipA	117623739	Xre
Escherichia_coli_APEC_O1	117624220	RelE	117624221	PHD
Escherichia_coli_APEC_O1	117626158	RelE	117626159	Xre
Escherichia_coli_APEC_O1	117626549	Xre	117626550	HipA
Escherichia_coli_APEC_O1	117626748	Xre	117626749	RelE
Escherichia_coli_APEC_O1	157412091	Xre	157412092	HipA
Escherichia_coli_APEC_O1	157418152	PHD	157418153	RelE
Escherichia_coli_APEC_O1	157418187	RHH	157418188	RelE
Escherichia_coli_APEC_O1	157418194	PIN	157418195	AbrB
Escherichia_coli_APEC_O1	157418211	RHH	157418212	RelE
Escherichia_coli_C_ATCC_8739	170018401	YhfG	170018402	Fic
Escherichia_coli_C_ATCC_8739	170018620	RelE	170018621	AbrB
Escherichia_coli_C_ATCC_8739	170018666	RelE	170018667	Xre
Escherichia_coli_C_ATCC_8739	170018724	YgiU	170018725	Xre
Escherichia_coli_C_ATCC_8739	170018971	AbrB	170018972	MazF
Escherichia_coli_C_ATCC_8739	170020084	RHH	170020085	RelE
Escherichia_coli_C_ATCC_8739	170020162	Xre	170020163	HipA
Escherichia_coli_C_ATCC_8739	170020232	HicB	170020233	HicA
Escherichia_coli_C_ATCC_8739	170020809	RelE	170020810	Xre
Escherichia_coli_C_ATCC_8739	170021386	RHH	170021387	RelE
Escherichia_coli_CFT073	26245972	RHH	26245973	MazF
Escherichia_coli_CFT073	26247766	Xre	26247767	RelE
Escherichia_coli_CFT073	26247796	HipA	26247797	Xre
Escherichia_coli_CFT073	26248391	RelE	161486192	PHD
Escherichia_coli_CFT073	26249112	Xre	26249113	RelE
Escherichia_coli_CFT073	26249671	Xre	26249672	RelE
Escherichia_coli_CFT073	26249711	AbrB	26249712	RelE
Escherichia_coli_CFT073	26249960	Fic	26249961	YhfG
Escherichia_coli_CFT073	26250002	RelE	26250003	Xre
Escherichia_coli_CFT073	26250652	RelE	26250653	Xre
Escherichia_coli_CFT073	26251102	Xre	26251103	HipA
Escherichia_coli_CFT073	161486003	Xre	26251282	RelE
Escherichia_coli_E24377A	157149359	Xre	157149357	RelE
Escherichia_coli_E24377A	157149385	RelE	157149336	Xre
Escherichia_coli_E24377A	157149398	RHH	157149344	MazF
Escherichia_coli_E24377A	157149416	RelE	157149404	RHH
Escherichia_coli_E24377A	157149463	RelE	157149488	RHH
Escherichia_coli_E24377A	157149570	MazF	157149548	RHH
Escherichia_coli_E24377A	157154770	RelE	157159460	PHD
Escherichia_coli_E24377A	157155410	RelE	157155542	RHH
Escherichia_coli_E24377A	157155700	GNAT	157157185	RHH
Escherichia_coli_E24377A	157155938	RHH	157155871	RelE
Escherichia_coli_E24377A	157156464	Xre	157155932	RelE
Escherichia_coli_E24377A	157156516	RelE	157157041	Xre
Escherichia_coli_E24377A	157156816	AbrB	157157445	MazF
Escherichia_coli_E24377A	157157402	COG2929	157156716	RHH
Escherichia_coli_E24377A	157157526	AbrB	157158522	RelE
Escherichia_coli_E24377A	157157866	GNAT	157157355	RHH
Escherichia_coli_E24377A	157159087	MazF	157158538	AbrB
Escherichia_coli_HS	157159708	RelE	157159709	RHH
Escherichia_coli_HS	157159711	HicB	157159712	HicA
Escherichia_coli_HS	157159951	GNAT	157159952	RHH
Escherichia_coli_HS	157160314	Xre	157160315	RelE
Escherichia_coli_HS	157160981	HipA	157160982	Xre
Escherichia_coli_HS	157161509	RelE	157161510	PHD
Escherichia_coli_HS	157162236	MazF	157162237	AbrB
Escherichia_coli_HS	157162497	Xre	157162498	YgiU
Escherichia_coli_HS	157162558	Xre	157162559	RelE
Escherichia_coli_HS	157162612	AbrB	157162613	RelE
Escherichia_coli_HS	157163698	AbrB	157163699	MazF
Escherichia_coli_K_12_substr__DH10B	170079854	RelE	170079855	RHH
Escherichia_coli_K_12_substr__DH10B	170081111	HicA	170081112	HicB
Escherichia_coli_K_12_substr__DH10B	170081175	HipA	170081176	Xre
Escherichia_coli_K_12_substr__DH10B	170081230	RelE	170081231	RHH
Escherichia_coli_K_12_substr__DH10B	170081647	RelE	170081648	PHD
Escherichia_coli_K_12_substr__DH10B	170082354	MazF	170082355	AbrB
Escherichia_coli_K_12_substr__DH10B	170082564	Xre	170082565	YgiU
Escherichia_coli_K_12_substr__DH10B	170082624	Xre	170082625	RelE
Escherichia_coli_K_12_substr__DH10B	170082667	AbrB	170082668	RelE
Escherichia_coli_K_12_substr__DH10B	170082879	Fic	170082880	YhfG
Escherichia_coli_K_12_substr__DH10B	170083668	AbrB	170083669	MazF
Escherichia_coli_K12_substr__MG1655	16128211	RelE	16128212	RHH
Escherichia_coli_K12_substr__MG1655	16129466	HipA	16129467	Xre
Escherichia_coli_K12_substr__MG1655	16129522	RelE	16129523	RHH
Escherichia_coli_K12_substr__MG1655	16130689	MazF	16130690	AbrB
Escherichia_coli_K12_substr__MG1655	16130917	Xre	16130918	YgiU
Escherichia_coli_K12_substr__MG1655	16130977	Xre	16130978	RelE
Escherichia_coli_K12_substr__MG1655	16131021	AbrB	16131022	RelE
Escherichia_coli_K12_substr__MG1655	16131240	Fic	16131241	YhfG
Escherichia_coli_K12_substr__MG1655	90111708	AbrB	16132047	MazF
Escherichia_coli_K12_substr__MG1655	94541092	HicA	145698257	HicB
Escherichia_coli_K12_substr__MG1655	94541116	RelE	90111372	PHD
Escherichia_coli_O157H7	10955293	RHH	10955294	MazF
Escherichia_coli_O157H7	10955335	RHH	10955336	RelE
Escherichia_coli_O157H7	15829306	RHH	15829307	MazF
Escherichia_coli_O157H7	15829506	RelE	15829507	RHH
Escherichia_coli_O157H7	15829715	RHH	15829716	RelE
Escherichia_coli_O157H7	15830321	RelE	15830322	RHH
Escherichia_coli_O157H7	15831534	RHH	15831535	RelE
Escherichia_coli_O157H7	15832123	RelE	15832124	COG5606
Escherichia_coli_O157H7	15832896	MazF	15832897	AbrB
Escherichia_coli_O157H7	15833218	Xre	15833219	RelE
Escherichia_coli_O157H7	15833261	AbrB	15833262	RelE
Escherichia_coli_O157H7	15833466	Fic	15833467	YhfG
Escherichia_coli_O157H7	15833515	RHH	15833516	GNAT
Escherichia_coli_O157H7	15833561	GNAT	15833562	RHH
Escherichia_coli_O157H7	15833610	HicB	15833611	HicA
Escherichia_coli_O157H7	15833851	RelE	15833852	Xre
Escherichia_coli_O157H7	15834456	AbrB	15834457	MazF
Escherichia_coli_O157H7	38703896	Xre	38703897	RelE
Escherichia_coli_O157H7_EDL933	15799732	RHH	15799733	MazF
Escherichia_coli_O157H7_EDL933	15799930	RelE	15799931	RHH
Escherichia_coli_O157H7_EDL933	15800137	RHH	15800138	RelE
Escherichia_coli_O157H7_EDL933	15800585	Xre	15800586	RelE
Escherichia_coli_O157H7_EDL933	15802544	RelE	15802545	COG5606
Escherichia_coli_O157H7_EDL933	15803303	MazF	15803304	AbrB
Escherichia_coli_O157H7_EDL933	15803623	Xre	15803624	RelE
Escherichia_coli_O157H7_EDL933	15803667	AbrB	15803668	RelE
Escherichia_coli_O157H7_EDL933	15803875	Fic	15803876	YhfG
Escherichia_coli_O157H7_EDL933	15803925	RHH	15803926	GNAT
Escherichia_coli_O157H7_EDL933	15803970	GNAT	15803971	RHH
Escherichia_coli_O157H7_EDL933	15804019	HicB	15804020	HicA
Escherichia_coli_O157H7_EDL933	15804256	RelE	15804257	Xre
Escherichia_coli_O157H7_EDL933	15804815	AbrB	15804816	MazF
Escherichia_coli_O157H7_EDL933	75994457	RHH	75994458	RelE
Escherichia_coli_O157H7_EDL933	75994508	RHH	75994509	MazF
Escherichia_coli_SMS_3_5	170650854	MazF	170650910	AbrB
Escherichia_coli_SMS_3_5	170650885	AbrB	170650829	PIN
Escherichia_coli_SMS_3_5	170679872	RHH	170682953	RelE
Escherichia_coli_SMS_3_5	170679904	AbrB	170684198	MazF
Escherichia_coli_SMS_3_5	170680389	RHH	170682401	RelE
Escherichia_coli_SMS_3_5	170680529	COG5606	170682735	RelE
Escherichia_coli_SMS_3_5	170680596	GNAT	170680065	RHH
Escherichia_coli_SMS_3_5	170681508	RelE	170682036	Xre
Escherichia_coli_SMS_3_5	170681751	AbrB	170682166	RelE
Escherichia_coli_SMS_3_5	170682108	RHH	170683281	RelE
Escherichia_coli_SMS_3_5	170682459	RelE	170680949	Xre
Escherichia_coli_SMS_3_5	170682935	RelE	170682278	RHH
Escherichia_coli_SMS_3_5	170683292	Xre	170683971	RelE
Escherichia_coli_SMS_3_5	170683531	MazF	170682877	AbrB
Escherichia_coli_SMS_3_5	170683916	RHH	170683407	GNAT
Escherichia_coli_UTI89	91206301	RHH	91206302	MazF
Escherichia_coli_UTI89	91209559	RelE	91209560	Xre
Escherichia_coli_UTI89	91210717	Xre	91210718	RelE
Escherichia_coli_UTI89	91211303	RelE	162138416	PHD
Escherichia_coli_UTI89	91211351	RelE	91211352	COG5606
Escherichia_coli_UTI89	91212838	Fic	91212839	YhfG
Escherichia_coli_UTI89	91213431	RelE	91213432	Xre
Escherichia_coli_UTI89	91213753	Xre	91213754	HipA
Escherichia_coli_UTI89	91214106	Xre	91214107	RelE
Escherichia_coli_W3110	89107100	RelE	89107101	RHH
Escherichia_coli_W3110	89108280	HicA	89108281	HicB
Escherichia_coli_W3110	89108349	HipA	89108350	Xre
Escherichia_coli_W3110	89108405	RelE	89108406	RHH
Escherichia_coli_W3110	89108837	RelE	89108838	PHD
Escherichia_coli_W3110	89109568	MazF	89109569	AbrB
Escherichia_coli_W3110	89109791	Xre	89109792	YgiU
Escherichia_coli_W3110	89109851	Xre	89109852	RelE
Escherichia_coli_W3110	89109895	AbrB	89109896	RelE
Escherichia_coli_W3110	89110647	YhfG	89110648	Fic
Escherichia_coli_W3110	89110944	AbrB	89110945	MazF
Exiguobacterium_sibiricum_255_15	172057296	RelE	172057297	RHH
Exiguobacterium_sibiricum_255_15	172058810	MazF	172058811	RHH
Fervidobacterium_nodosum_Rt17-B1	154249201	HEPN	154249202	MNT
Fervidobacterium_nodosum_Rt17-B1	154250397	RHH	154250398	PIN
Finegoldia_magna_ATCC_29328	169823714	HicA	169823715	HicB
Finegoldia_magna_ATCC_29328	169823919	COG2856	169823920	Xre
Finegoldia_magna_ATCC_29328	169825173	HicB	169825174	HicA
Finegoldia_magna_ATCC_29328	169825265	RelE	169825266	RHH
Flavobacterium_johnsoniae_UW101	146298259	GNAT	146298260	Xre
Flavobacterium_johnsoniae_UW101	146299904	COG3832	146299905	ArsR
Flavobacterium_johnsoniae_UW101	146300578	COG3832	146300579	ArsR
Flavobacterium_johnsoniae_UW101	146301846	Xre	146301847	RelE
Flavobacterium_johnsoniae_UW101	146302252	RelE	146302253	RHH
Flavobacterium_johnsoniae_UW101	146302600	GNAT	146302601	Xre
Flavobacterium_johnsoniae_UW101	146302688	COG2442	146302689	PIN
Flavobacterium_psychrophilum_JIP02_86	150024742	HEPN	150024743	MNT
Flavobacterium_psychrophilum_JIP02_86	150025294	RelE	150025295	Xre
Flavobacterium_psychrophilum_JIP02_86	150026474	RelE	150026475	PHD
Francisella_philomiragia_ATCC_25017	167627054	COG2929	167627055	RHH
Francisella_philomiragia_ATCC_25017	167628057	Xre	167628058	RelE
Francisella_tularensis_FSC_198	110670629	Xre	110670630	HipA
Francisella_tularensis_holarctica	89256450	HipA	89256451	Xre
Francisella_tularensis_holarctica_FTA	156502553	HipA	156502554	Xre
Francisella_tularensis_holarctica_OSU18	115314885	HipA	115314886	Xre
Francisella_tularensis_mediasiatica_FSC147	187931886	Xre	187931887	HipA
Francisella_tularensis_novicida_U112	118496978	RHH	118496979	RelE
Francisella_tularensis_tularensis	56708158	Xre	56708159	HipA
Frankia_alni_ACN14a	111219638	HipA	111219639	Xre
Frankia_alni_ACN14a	111219657	MazF	111219658	RHH
Frankia_alni_ACN14a	111219702	PIN	111219703	AbrB
Frankia_alni_ACN14a	111219755	Xre	111219756	HipA
Frankia_alni_ACN14a	111220007	DUF397	111220008	Xre
Frankia_alni_ACN14a	111220042	PIN	111220043	PHD
Frankia_alni_ACN14a	111220052	PIN	111220053	PHD
Frankia_alni_ACN14a	111221313	GNAT	111221314	RHH
Frankia_alni_ACN14a	111221868	RelE	111221869	PHD
Frankia_alni_ACN14a	111222446	COG3832	111222447	ArsR
Frankia_alni_ACN14a	111223850	MNT	111223851	HEPN
Frankia_alni_ACN14a	111224206	PIN	111224207	RHH
Frankia_alni_ACN14a	111224866	DUF397	111224867	Xre
Frankia_alni_ACN14a	111225277	RHH	111225278	MazF
Frankia_alni_ACN14a	111225692	DUF397	111225693	Xre
Frankia_CcI3	86738850	Xre	86738851	COG2856
Frankia_CcI3	86738864	PIN	86738865	PHD
Frankia_CcI3	86738875	MNT	86738876	HEPN
Frankia_CcI3	86738946	DUF397	86738947	Xre
Frankia_CcI3	86739102	COG2442	86739103	PIN
Frankia_CcI3	86739105	RelE	86739106	Xre
Frankia_CcI3	86739113	DUF397	86739114	Xre
Frankia_CcI3	86739382	HicA	86739383	HicB
Frankia_CcI3	86739595	COG2856	86739596	Xre
Frankia_CcI3	86739621	Xre	86739622	COG2856
Frankia_CcI3	86739800	RHH	86739801	Fic
Frankia_CcI3	86739878	GNAT	86739879	RHH
Frankia_CcI3	86740148	RelE	86740149	PHD
Frankia_CcI3	86740206	RHH	86740207	PIN
Frankia_CcI3	86740386	PIN	86740387	AbrB
[truncated: 4,797 more rows]
